# Supplementary material for: Temporal expression dynamics of lncRNAs and cis-target gene interactions in Leishmania major-infected human macrophages
Source: Medicine (Baltimore). 2025 Aug 29;104(35):e44129. doi: 10.1097/MD.0000000000044129 (PMC12401446; doi:10.1097/MD.0000000000044129)
Supplement: Supplementary file 1 [file medi-104-e44129-s001.xlsx]

## Sheet: RNA-seq Libraries
Run	Teatment	Sex	Age	Size	Mapping rate (%)	Raw reads	Clean reads	Q20 (%)	Q30 (%)	GC Content (%)
SRR2155070	Uninfected, 4 hpi	male	44	5.6Gb	97,86	91388692	87241734	98,36	93,96	50,16
SRR2155101	Uninfected, 4 hpi	female	32	4.8Gb	97,93	78471106	74957658	98,48	94,4	50,98
SRR2156863	Uninfected, 4 hpi	male	44	6Gb	96,33	107773908	103938276	98,69	96,33	49,48
SRR2163278	Uninfected, 4 hpi	female	32	6.4Gb	97,34	101126484	95156684	98,02	92,77	49,37
SRR2155073	Uninfected, 24 hpi	male	44	5.3Gb	97,78	85514140	81835726	98,36	93,97	50,38
SRR2155143	Uninfected, 24 hpi	female	32	4.7Gb	97,51	76653764	73371046	98,5	94,46	50,61
SRR2163240	Uninfected, 24 hpi	male	44	5.7Gb	96,36	103760218	100863574	98,7	96,49	49,58
SRR2163282	Uninfected, 24 hpi	female	32	6.2Gb	95,53	97186514	91444214	97,44	92,25	49,14
SRR2155075	Uninfected, 48 hpi	male	44	4.7Gb	97,6	77830926	74960952	98,61	94,87	50,33
SRR2155161	Uninfected, 48 hpi	female	32	4.5Gb	97,05	76283630	73815748	98,76	95,3	50,38
SRR2163270	Uninfected, 48 hpi	male	44	5.5Gb	96,91	99389800	95936238	98,84	96,59	50,06
SRR2163287	Uninfected, 48 hpi	female	32	5.8Gb	96,41	94794662	87326862	98,07	93,45	48,89
SRR2155082	Uninfected, 72 hpi	male	44	4.8Gb	97,81	79985738	76481408	98,55	94,7	50,12
SRR2163275	Uninfected, 72 hpi	male	44	5.7Gb	97,82	102498020	99863682	99,04	96,83	49,83
SRR2163292	Uninfected, 72 hpi	female	32	3.2Gb	96,44	55576648	53695766	98,72	95,69	49,55
SRR2156117	Uninfected, 72 hpi	male	37	5,7 Gb	72,88	89000552	82966950	94.51	87.66	52.3
SRR2155072	Infected with L. major (Friedlin strain), 4 hpi	male	44	5.3Gb	70,83	86023690	81651068	98,15	93,26	52,41
SRR2155105	Infected with L. major (Friedlin strain), 4 hpi	female	32	5.1Gb	68,12	83905020	79856630	98,33	93,8	52,96
SRR2163238	Infected with L. major (Friedlin strain), 4 hpi	male	44	4.8Gb	67,39	86248244	83587432	98,84	96,12	51,69
SRR2163280	Infected with L. major (Friedlin strain), 4 hpi	female	32	5.5Gb	93,01	86696524	81939590	97,94	92,45	49,67
SRR2155074	Infected with L. major (Friedlin strain), 24 hpi	male	44	4.5Gb	75,02	72432090	68640688	98,17	93,37	51,65
SRR2155160	Infected with L. major (Friedlin strain), 24 hpi	female	32	4.7Gb	72,7	76572998	73164438	98,34	93,76	52,76
SRR2163251	Infected with L. major (Friedlin strain), 24 hpi	male	44	5Gb	67,24	89165916	85068098	98,22	95,35	52,05
SRR2163285	Infected with L. major (Friedlin strain), 24 hpi	female	32	5.2Gb	94,01	81197850	76553326	98,02	92,69	50,01
SRR2155078	Infected with L. major (Friedlin strain), 48 hpi	male	44	4.8Gb	80,07	78550138	74942572	98,42	94,25	50,54
SRR2155162	Infected with L. major (Friedlin strain), 48 hpi	female	32	4.6Gb	69,79	75140814	71381392	98,4	94,11	52,49
SRR2163273	Infected with L. major (Friedlin strain), 48 hpi	male	44	4.6Gb	73,75	82501414	80060142	98,96	96,41	52,17
SRR2163290	Infected with L. major (Friedlin strain), 48 hpi	female	32	5.8Gb	94,6	93036854	88021324	97,98	93,21	48,65
SRR2155085	Infected with L. major (Friedlin strain), 72 hpi	male	44	4.1Gb	80,24	67952622	64736852	98,36	93,99	51,83
SRR2155164	Infected with L. major (Friedlin strain), 72 hpi	female	32	4.3Gb	72,88	71380904	68032966	98,43	94,2	52,46
SRR2156117	Infected with L. major (Friedlin strain), 72 hpi	male	37	5.7Gb	76,6	89000552	82966950	97,39	91,02	51,91
SRR2163400	Infected with L. major (Friedlin strain), 72 hpi	female	32	3.6Gb	94,66	61900532	59788760	98,91	95,82	50,89

## Sheet: Basic Characteristics of lncRNA
Gene	Transcript	Potential	Length	Class
WARS2-1	WARS2-AS-1:5	1.92367e-12	10000	Antisense
PPP6C-1	PPP6C-AS-1:1	1.9316e-12	314	Antisense
HDAC11-1	HDAC11-AS-1:1	1.2918e-11	2249	Antisense
PODN-1	PODN-AS-1:1	2.58258e-07	465	Antisense
ELF3-2	ELF3-AS-2:1	2.95894e-07	417	Antisense
KCNJ3-1	KCNJ3-AS-1:1	1.78965e-06	228	Antisense
PJA2-1	PJA2-AS-1:1	3.72768e-06	391	Antisense
TMEM35A-1	TMEM35A-AS-1:1	8.18511e-06	203	Antisense
TDRD6-1	TDRD6-AS-1:2	8.53691e-06	1045	Antisense
PTGR1-1	PTGR1-AS-1:1	9.81444e-06	300	Antisense
FAM102A-2	FAM102A-AS-2:1	1.6241e-05	248	Antisense
CAPN15-1	CAPN15-AS-1:1	1.64304e-05	474	Antisense
DFFA-1	DFFA-AS-1:1	1.77633e-05	206	Antisense
CCNE2-1	CCNE2-AS-1:1	1.93735e-05	461	Antisense
SYNM-2	SYNM-AS-2:1	2.11299e-05	267	Antisense
ANKFY1-1	ANKFY1-AS-1:1	3.03002e-05	98	Antisense
MYL6-2	MYL6-AS-2:1	3.56833e-05	412	Antisense
HLA-DPB1-1	HLA-DPB1-AS-1:1	4.50131e-05	279	Antisense
ANKDD1A-1	ANKDD1A-AS-1:1	4.75798e-05	432	Antisense
ADH1B-1	ADH1B-AS-1:1	4.98449e-05	269	Antisense
HDGFL3-2	HDGFL3-AS-2:1	5.58394e-05	288	Antisense
PTPRM-2	PTPRM-AS-2:1	6.2455e-05	192	Antisense
ITCH-1	ITCH-AS-1:1	6.81203e-05	467	Antisense
NECAB3-1	NECAB3-AS-1:1	7.40879e-05	343	Antisense
AZU1-1	AZU1-AS-1:1	7.96539e-05	418	Antisense
TIMM9-1	TIMM9-AS-1:1	0.000101124	434	Antisense
TNFAIP6-2	TNFAIP6-AS-2:1	0.00010267	364	Antisense
SAMM50-1	SAMM50-AS-1:1	0.000107377	546	Antisense
ANKRD40-1	ANKRD40-AS-1:1	0.000122068	668	Antisense
HDAC2-AS-3	HDAC2-AS-3:1	0.000126453	365	Antisense
UBLCP1-1	UBLCP1-AS-1:1	0.000129324	1252	Antisense
IFITM3-2	IFITM3-AS-2:3	0.000143503	2140	Antisense
TTC6-AS-3	TTC6-AS-3:1	0.000156396	1596	Antisense
AC004832.3-1	AC004832.3-AS-1:1	0.000156936	330	Antisense
DENND6A-1	DENND6A-AS-1:1	0.000161341	362	Antisense
FBXO34-1	FBXO34-AS-1:1	0.000178368	2465	Antisense
SKAP2-1	SKAP2-AS-1:1	0.000182597	533	Antisense
RAET1G-1	RAET1G-AS-1:3	0.000192854	5177	Antisense
RAB38-1	RAB38-AS-1:1	0.00019874	249	Antisense
EHMT2-1	EHMT2-AS-1:1	0.000216924	371	Antisense
LDB2-1	LDB2-AS-1:3	0.000223217	9137	Antisense
USP22-2	USP22-AS-2:1	0.000223471	748	Antisense
CALM1-1	CALM1-AS-1:1	0.000229892	967	Antisense
SHF-2	SHF-AS-2:1	0.000230609	290	Antisense
SEMA3B-1	SEMA3B-AS-1:1	0.000231532	244	Antisense
SENP6-1	SENP6-AS-1:1	0.000234191	716	Antisense
RBL2-1	RBL2-AS-1:1	0.000246567	638	Antisense
CTNNA2-1	CTNNA2-AS-1:5	0.000251641	4481	Antisense
ABHD18-1	ABHD18-AS-1:1	0.000253943	2160	Antisense
TCAIM-2	TCAIM-AS-2:1	0.000254592	253	Antisense
INTU-1	INTU-AS-1:1	0.000257085	293	Antisense
FKBP3-1	FKBP3-AS-1:1	0.000261415	304	Antisense
MTRNR2L11-1	MTRNR2L11-AS-1:1	0.000261776	336	Antisense
SNX25-1	SNX25-AS-1:1	0.000262975	278	Antisense
SPATA17-1	SPATA17-AS-1:2	0.000268539	645	Antisense
LPGAT1-1	LPGAT1-AS-1:1	0.000268657	345	Antisense
PPP1R35-2	PPP1R35-AS-2:1	0.000282332	301	Antisense
PELI2-1	PELI2-AS-1:1	0.000282875	674	Antisense
USP49-1	USP49-AS-1:1	0.000285009	67	Antisense
GRAMD1A-1	GRAMD1A-AS-1:1	0.000297385	524	Antisense
MYBL1-1	MYBL1-AS-1:3	0.000297812	4354	Antisense
COG5-1	COG5-AS-1:1	0.000303247	334	Antisense
SPIN4-1	SPIN4-AS-1:1	0.000304696	424	Antisense
NEU1-1	NEU1-AS-1:1	0.000304975	214	Antisense
CCNC-1	CCNC-AS-1:1	0.000306653	999	Antisense
CEP152-1	CEP152-AS-1:2	0.000308545	1960	Antisense
MED27-1	MED27-AS-1:1	0.000311803	524	Antisense
SLC8A1-1	SLC8A1-AS-1:2	0.000315127	832	Antisense
GRM7-1	GRM7-AS-1:4	0.000328148	4971	Antisense
BDP1-2	BDP1-AS-2:1	0.000333356	2594	Antisense
GNPNAT1-1	GNPNAT1-AS-1:1	0.00034162	526	Antisense
GBP5-1	GBP5-AS-1:1	0.000342083	322	Antisense
TIAL1-2	TIAL1-AS-2:1	0.000344141	1526	Antisense
RIPOR1-2	RIPOR1-AS-2:1	0.000346543	539	Antisense
CDR1-1	CDR1-AS-1:1	0.000348325	214	Antisense
LTK-1	LTK-AS-1:4	0.000353007	10000	Antisense
FAM135A-1	FAM135A-AS-1:1	0.000360583	347	Antisense
ADRM1-2	ADRM1-AS-2:1	0.000372677	949	Antisense
INTS6-2	INTS6-AS-2:2	0.000375379	1387	Antisense
RPL14-1	RPL14-AS-1:1	0.00037838	766	Antisense
NOM1-2	NOM1-AS-2:1	0.000381096	794	Antisense
SLITRK6-1	SLITRK6-AS-1:1	0.000383002	294	Antisense
DDX52-2	DDX52-AS-2:2	0.0003846	1199	Antisense
KIFAP3-1	KIFAP3-AS-1:1	0.000385269	339	Antisense
MYC-2	MYC-AS-2:1	0.000385677	576	Antisense
ESYT1-2	ESYT1-AS-2:1	0.000386057	1435	Antisense
CFHR4-1	CFHR4-AS-1:1	0.000386544	534	Antisense
PRB2-1	PRB2-AS-1:1	0.000386799	523	Antisense
REXO1-1	REXO1-AS-1:1	0.000388434	445	Antisense
PPP2R5A-1	PPP2R5A-AS-1:1	0.000388761	5918	Antisense
CACFD1-1	CACFD1-AS-1:1	0.000388818	426	Antisense
SYNPR-1	SYNPR-AS-1:1	0.00038885	2999	Antisense
BIRC6-1	BIRC6-AS-1:1	0.000388882	425	Antisense
PICK1-1	PICK1-AS-1:1	0.000389138	412	Antisense
RPS2-1	RPS2-AS-1:3	0.000389308	1253	Antisense
JUND-1	JUND-AS-1:4	0.000390334	1177	Antisense
ZNF813-1	ZNF813-AS-1:1	0.000390462	350	Antisense
THEM6-1	THEM6-AS-1:1	0.000390719	338	Antisense
TDRD3-1	TDRD3-AS-1:1	0.000390955	328	Antisense
TMEM178B-1	TMEM178B-AS-1:1	0.000391148	318	Antisense
INPPL1-1	INPPL1-AS-1:1	0.000391341	309	Antisense
MAPRE3-1	MAPRE3-AS-1:1	0.000391448	304	Antisense
EPS15-1	EPS15-AS-1:1	0.000391748	6449	Antisense
TMEM5-1	TMEM5-AS-1:1	0.000392114	273	Antisense
PES1-1	PES1-AS-1:1	0.000392673	246	Antisense
GML-1	GML-AS-1:2	0.000393168	571	Antisense
KATNAL2-1	KATNAL2-AS-1:1	0.000393729	198	Antisense
FGF13-1	FGF13-AS-1:1	0.000394982	140	Antisense
DDX4-1	DDX4-AS-1:1	0.0003953	195	Antisense
PPP2CA-1	PPP2CA-AS-1:1	0.00039598	95	Antisense
MSLNL-1	MSLNL-AS-1:1	0.000396001	94	Antisense
TRPV4-1	TRPV4-AS-1:1	0.000396131	88	Antisense
TAF4-1	TAF4-AS-1:1	0.00039624	83	Antisense
KIAA2026-1	KIAA2026-AS-1:1	0.000396349	78	Antisense
NGB-1	NGB-AS-1:1	0.000396479	72	Antisense
RFPL3S-1	RFPL3S-AS-1:1	0.000396522	70	Antisense
TRIM41-1	TRIM41-AS-1:1	0.000396588	67	Antisense
SH3BP5L-1	SH3BP5L-AS-1:1	0.000396609	66	Antisense
TANGO2-1	TANGO2-AS-1:12	0.000412583	8755	Antisense
FBXO11-1	FBXO11-AS-1:4	0.000417214	4589	Antisense
GRIN2A-1	GRIN2A-AS-1:1	0.000426276	177	Antisense
RAP2C-1	RAP2C-AS-1:1	0.00043	383	Antisense
PDCD1LG2-1	PDCD1LG2-AS-1:1	0.000433488	1116	Antisense
DOK6-2	DOK6-AS-2:1	0.000433615	2713	Antisense
MGAT4C-1	MGAT4C-AS-1:1	0.000434693	1256	Antisense
TSPAN5-1	TSPAN5-AS-1:1	0.00043587	485	Antisense
ZFHX3-AS-3	ZFHX3-AS-3:4	0.00044774	8134	Antisense
IGFBP7-1	IGFBP7-AS-1:4	0.000451595	7882	Antisense
SNAP29-1	SNAP29-AS-1:1	0.000452005	371	Antisense
EFCAB7-1	EFCAB7-AS-1:1	0.000464013	285	Antisense
NDUFB6-2	NDUFB6-AS-2:1	0.000471312	608	Antisense
NCOA7-2	NCOA7-AS-2:1	0.000474799	498	Antisense
COL25A1-1	COL25A1-AS-1:1	0.000474929	250	Antisense
DAZL-1	DAZL-AS-1:1	0.000476939	702	Antisense
ST8SIA5-1	ST8SIA5-AS-1:2	0.00049402	10000	Antisense
TICAM2-1	TICAM2-AS-1:1	0.000494565	683	Antisense
LMO3-1	LMO3-AS-1:1	0.000505511	238	Antisense
PON2-2	PON2-AS-2:1	0.000513279	354	Antisense
DLG5-1	DLG5-AS-1:1	0.000514315	393	Antisense
HACE1-1	HACE1-AS-1:1	0.000518305	276	Antisense
DSC1-1	DSC1-AS-1:1	0.000520904	1561	Antisense
GNE-1	GNE-AS-1:1	0.000527228	139	Antisense
HIGD1C-1	HIGD1C-AS-1:1	0.000528369	432	Antisense
LPAR6-1	LPAR6-AS-1:1	0.000534604	843	Antisense
SLC30A5-1	SLC30A5-AS-1:1	0.000543856	1429	Antisense
MBNL1-2	MBNL1-AS-2:2	0.00054613	1162	Antisense
CARF-1	CARF-AS-1:1	0.000552434	599	Antisense
PCNX1-1	PCNX1-AS-1:1	0.000553266	406	Antisense
ERCC4-1	ERCC4-AS-1:1	0.000568535	397	Antisense
PLEK-1	PLEK-AS-1:1	0.000571084	1414	Antisense
GOLIM4-1	GOLIM4-AS-1:1	0.000571871	738	Antisense
CRTAP-1	CRTAP-AS-1:1	0.000589474	303	Antisense
CCNG2-1	CCNG2-AS-1:3	0.000593618	2113	Antisense
FAM92A-1	FAM92A-AS-1:8	0.00059464	10000	Antisense
MAP4K5-1	MAP4K5-AS-1:2	0.000598674	4151	Antisense
FAM126B-1	FAM126B-AS-1:2	0.000600683	1337	Antisense
ACOT13-1	ACOT13-AS-1:1	0.000608098	886	Antisense
ABHD12B-1	ABHD12B-AS-1:1	0.000613116	1891	Antisense
IPO7-1	IPO7-AS-1:1	0.000614363	311	Antisense
NRIP1-2	NRIP1-AS-2:2	0.000616885	3326	Antisense
SNX10-1	SNX10-AS-1:3	0.000617893	5472	Antisense
GNAS-2	GNAS-AS-2:1	0.000630573	217	Antisense
EP300-2	EP300-AS-2:3	0.000632487	10000	Antisense
TMEM52B-2	TMEM52B-AS-2:1	0.000637422	212	Antisense
IL16-1	IL16-AS-1:1	0.000655381	1582	Antisense
HDGFL3-1	HDGFL3-AS-1:1	0.000678744	1465	Antisense
CHRNB2-1	CHRNB2-AS-1:1	0.000679482	319	Antisense
BIRC3-1	BIRC3-AS-1:1	0.000682324	237	Antisense
MAP4K5-2	MAP4K5-AS-2:1	0.000683325	500	Antisense
ZBED3-1	ZBED3-AS-1:1	0.000688157	383	Antisense
PLK4-1	PLK4-AS-1:1	0.000693236	2292	Antisense
PLA2G2D-1	PLA2G2D-AS-1:1	0.000694684	478	Antisense
KRT12-1	KRT12-AS-1:1	0.000695529	256	Antisense
SFT2D1-1	SFT2D1-AS-1:1	0.000699252	466	Antisense
CA5B-2	CA5B-AS-2:1	0.000699264	673	Antisense
SLC6A9-1	SLC6A9-AS-1:16	0.000715109	10000	Antisense
TRPM7-1	TRPM7-AS-1:1	0.000718712	1158	Antisense
TAF13-1	TAF13-AS-1:2	0.000721551	1112	Antisense
UBXN2B-2	UBXN2B-AS-2:1	0.000725478	465	Antisense
LIMA1-1	LIMA1-AS-1:1	0.000727527	323	Antisense
ADAMTSL3-1	ADAMTSL3-AS-1:1	0.000728207	1409	Antisense
DCUN1D2-1	DCUN1D2-AS-1:1	0.00073098	328	Antisense
PYGL-1	PYGL-AS-1:1	0.000732237	4023	Antisense
ATP5L-1	ATP5L-AS-1:2	0.000734453	2547	Antisense
FXYD6-FXYD2-1	FXYD6-FXYD2-AS-1:1	0.000741909	554	Antisense
SLC8A1-2	SLC8A1-AS-2:26	0.000745291	10000	Antisense
LMO7-2	LMO7-AS-2:1	0.000752465	825	Antisense
PSMD14-1	PSMD14-AS-1:7	0.000753155	9198	Antisense
HINT3-1	HINT3-AS-1:1	0.000757495	122	Antisense
IL3RA-1	IL3RA-AS-1:1	0.000764975	367	Antisense
ICA1-1	ICA1-AS-1:5	0.000779563	10000	Antisense
TTC17-2	TTC17-AS-2:1	0.00078331	442	Antisense
CAPRIN1-2	CAPRIN1-AS-2:1	0.000783705	4588	Antisense
ABCA1-1	ABCA1-AS-1:3	0.000787332	5255	Antisense
ARID4B-1	ARID4B-AS-1:1	0.000790218	408	Antisense
CSDC2-1	CSDC2-AS-1:1	0.000794303	891	Antisense
TNRC6A-2	TNRC6A-AS-2:1	0.000801531	334	Antisense
TIPARP-1	TIPARP-AS-1:2	0.000803282	10000	Antisense
GREM1-1	GREM1-AS-1:1	0.000808567	292	Antisense
FGL1-2	FGL1-AS-2:1	0.000812748	527	Antisense
ZNF446-1	ZNF446-AS-1:1	0.000812785	408	Antisense
CCDC71L-1	CCDC71L-AS-1:1	0.000816485	694	Antisense
PDCD4-1	PDCD4-AS-1:3	0.000821296	7540	Antisense
ZNF20-2	ZNF20-AS-2:1	0.000824031	117	Antisense
MTHFD1-AS-3	MTHFD1-AS-3:1	0.000827269	548	Antisense
PDGFC-1	PDGFC-AS-1:1	0.000832026	761	Antisense
SMUG1-2	SMUG1-AS-2:1	0.000835604	400	Antisense
TRPS1-1	TRPS1-AS-1:1	0.000837506	1830	Antisense
CA8-1	CA8-AS-1:1	0.000838395	461	Antisense
PTGER4-1	PTGER4-AS-1:1	0.000850801	3271	Antisense
TNFRSF10A-2	TNFRSF10A-AS-2:1	0.000851342	635	Antisense
EML6-1	EML6-AS-1:1	0.000862094	2361	Antisense
PIAS2-1	PIAS2-AS-1:1	0.000875878	4200	Antisense
ELAVL1-1	ELAVL1-AS-1:1	0.000888441	526	Antisense
RFX5-1	RFX5-AS-1:1	0.000893959	356	Antisense
ADORA1-1	ADORA1-AS-1:1	0.000898474	378	Antisense
SRGAP1-1	SRGAP1-AS-1:1	0.000908192	460	Antisense
LGR4-1	LGR4-AS-1:1	0.000914485	354	Antisense
ABHD15-1	ABHD15-AS-1:1	0.0009293	511	Antisense
SPTY2D1-1	SPTY2D1-AS-1:1	0.000937724	1674	Antisense
NNMT-1	NNMT-AS-1:1	0.000940518	390	Antisense
NEFH-1	NEFH-AS-1:1	0.00094488	341	Antisense
KCND2-1	KCND2-AS-1:1	0.000947918	544	Antisense
MDFIC2-1	MDFIC2-AS-1:15	0.000960195	10000	Antisense
LHX5-1	LHX5-AS-1:2	0.000961562	3629	Antisense
RIC1-1	RIC1-AS-1:1	0.000964164	541	Antisense
ADGRL3-1	ADGRL3-AS-1:1	0.000966008	1604	Antisense
CEP170-1	CEP170-AS-1:2	0.000971028	645	Antisense
ZNF410-1	ZNF410-AS-1:1	0.00097138	467	Antisense
SCN1A-1	SCN1A-AS-1:1	0.000980039	200	Antisense
KLF8-1	KLF8-AS-1:1	0.000984216	768	Antisense
NRIP1-1	NRIP1-AS-1:1	0.000984749	560	Antisense
EEF1AKMT1-1	EEF1AKMT1-AS-1:1	0.000988606	1402	Antisense
PYGL-2	PYGL-AS-2:1	0.00100151	533	Antisense
AC019117.3-1	AC019117.3-AS-1:1	0.00100592	1158	Antisense
DEPDC1-2	DEPDC1-AS-2:1	0.00101427	958	Antisense
ARL5A-1	ARL5A-AS-1:1	0.00101503	1438	Antisense
ARL6-1	ARL6-AS-1:1	0.00101675	542	Antisense
LRRC34-1	LRRC34-AS-1:1	0.0010186	471	Antisense
TRIM61-1	TRIM61-AS-1:1	0.00103405	318	Antisense
SPG21-1	SPG21-AS-1:1	0.00103729	1049	Antisense
AF130351.1-1	AF130351.1-AS-1:1	0.00103978	835	Antisense
TFPI-1	TFPI-AS-1:1	0.00104068	10000	Antisense
SLC25A17-1	SLC25A17-AS-1:1	0.0010427	1218	Antisense
ADAM10-1	ADAM10-AS-1:1	0.00107543	540	Antisense
EYS-1	EYS-AS-1:1	0.0010822	521	Antisense
DYRK3-1	DYRK3-AS-1:2	0.00108824	2030	Antisense
DUSP12-2	DUSP12-AS-2:2	0.00109345	10000	Antisense
DIAPH3-1	DIAPH3-AS-1:2	0.00109901	2664	Antisense
RIMKLB-1	RIMKLB-AS-1:1	0.00109917	1225	Antisense
ARMC2-1	ARMC2-AS-1:1	0.00110575	2196	Antisense
DDX56-1	DDX56-AS-1:1	0.00112206	260	Antisense
PRR27-1	PRR27-AS-1:1	0.00113288	424	Antisense
RNF207-1	RNF207-AS-1:1	0.00113355	375	Antisense
FSIP2-AS-3	FSIP2-AS-3:1	0.00114269	1123	Antisense
TAB3-1	TAB3-AS-1:1	0.00115054	290	Antisense
CHORDC1-1	CHORDC1-AS-1:1	0.00115378	4966	Antisense
OGFOD1-1	OGFOD1-AS-1:1	0.00115756	520	Antisense
EP400-1	EP400-AS-1:1	0.00116303	493	Antisense
PSMB2-1	PSMB2-AS-1:1	0.00116648	490	Antisense
RAB21-1	RAB21-AS-1:1	0.0011746	1429	Antisense
GCLC-1	GCLC-AS-1:1	0.00117509	544	Antisense
MTO1-1	MTO1-AS-1:1	0.00117735	368	Antisense
PREX2-1	PREX2-AS-1:1	0.00118582	772	Antisense
RSL24D1-1	RSL24D1-AS-1:1	0.00119788	901	Antisense
CASC4-1	CASC4-AS-1:1	0.00120199	1012	Antisense
PPP1R9A-1	PPP1R9A-AS-1:1	0.00120763	209	Antisense
DBX2-1	DBX2-AS-1:1	0.00121123	497	Antisense
ZNF527-1	ZNF527-AS-1:1	0.00121201	725	Antisense
RAB11FIP2-1	RAB11FIP2-AS-1:1	0.00121655	2260	Antisense
ITGA10-1	ITGA10-AS-1:1	0.00121801	406	Antisense
KCNJ8-1	KCNJ8-AS-1:1	0.00121879	9837	Antisense
SERPINB9-1	SERPINB9-AS-1:1	0.00121909	2115	Antisense
DEF6-1	DEF6-AS-1:1	0.00122259	618	Antisense
ACTL6A-2	ACTL6A-AS-2:1	0.00122368	398	Antisense
FRY-1	FRY-AS-1:1	0.00124247	230	Antisense
RRP36-1	RRP36-AS-1:1	0.00124737	508	Antisense
CEP170-2	CEP170-AS-2:1	0.00125707	692	Antisense
SLBP-1	SLBP-AS-1:1	0.00126639	228	Antisense
NF1-AS-3	NF1-AS-3:1	0.00128261	1507	Antisense
GARS-1	GARS-AS-1:1	0.00128648	10000	Antisense
TEAD1-1	TEAD1-AS-1:1	0.00129223	1556	Antisense
CAST-1	CAST-AS-1:1	0.00129349	563	Antisense
MROH2B-1	MROH2B-AS-1:1	0.00129652	358	Antisense
SH3TC2-1	SH3TC2-AS-1:1	0.00131038	370	Antisense
WSB2-1	WSB2-AS-1:1	0.00131621	583	Antisense
ITGB8-1	ITGB8-AS-1:4	0.00132072	6270	Antisense
TAF7-1	TAF7-AS-1:1	0.00133026	1232	Antisense
CCT4-1	CCT4-AS-1:1	0.00133116	800	Antisense
PRKRA-1	PRKRA-AS-1:1	0.00133383	10000	Antisense
SATB2-AS-3	SATB2-AS-3:1	0.00133932	828	Antisense
PLPPR4-1	PLPPR4-AS-1:1	0.00134128	491	Antisense
APOB-1	APOB-AS-1:1	0.00134585	674	Antisense
STX1B-1	STX1B-AS-1:1	0.00135308	326	Antisense
HEXIM2-1	HEXIM2-AS-1:2	0.00135748	7490	Antisense
MACC1-2	MACC1-AS-2:5	0.00135908	10000	Antisense
MARF1-1	MARF1-AS-1:1	0.00137359	528	Antisense
SLC22A5-1	SLC22A5-AS-1:1	0.00138215	914	Antisense
DZIP3-1	DZIP3-AS-1:1	0.00139153	3028	Antisense
PLB1-2	PLB1-AS-2:1	0.00139396	2642	Antisense
GTPBP8-1	GTPBP8-AS-1:1	0.00140293	706	Antisense
TMPO-1	TMPO-AS-1:1	0.00140303	1895	Antisense
DEPDC1-1	DEPDC1-AS-1:2	0.00140747	2545	Antisense
MTX2-1	MTX2-AS-1:1	0.00140987	1776	Antisense
FAM50B-1	FAM50B-AS-1:1	0.00143281	419	Antisense
ZNF32-1	ZNF32-AS-1:1	0.00143701	432	Antisense
RAC1-1	RAC1-AS-1:1	0.0014487	1493	Antisense
BRINP3-AS-3	BRINP3-AS-3:1	0.00148116	2030	Antisense
ANKRD12-2	ANKRD12-AS-2:1	0.00149747	732	Antisense
PRAP1-1	PRAP1-AS-1:1	0.00149888	182	Antisense
SESN1-1	SESN1-AS-1:1	0.00151417	643	Antisense
TSTD3-1	TSTD3-AS-1:1	0.00151593	259	Antisense
TRIM11-1	TRIM11-AS-1:1	0.00152098	477	Antisense
ZNF804A-1	ZNF804A-AS-1:1	0.00152255	328	Antisense
AGBL4-1	AGBL4-AS-1:1	0.00152428	789	Antisense
MYADM-1	MYADM-AS-1:1	0.00153565	1291	Antisense
FAM98B-1	FAM98B-AS-1:1	0.00154243	1534	Antisense
SCAF11-1	SCAF11-AS-1:1	0.00154609	7682	Antisense
ARPC2-1	ARPC2-AS-1:3	0.00154861	8383	Antisense
SMIM21-2	SMIM21-AS-2:3	0.00155353	10000	Antisense
PROSER3-1	PROSER3-AS-1:1	0.00156222	425	Antisense
AXL-1	AXL-AS-1:1	0.00157174	739	Antisense
RAB40A-1	RAB40A-AS-1:1	0.001575	416	Antisense
HTR2A-1	HTR2A-AS-1:1	0.00157619	2118	Antisense
HECTD4-1	HECTD4-AS-1:1	0.00157793	749	Antisense
USP16-1	USP16-AS-1:1	0.00157986	635	Antisense
AC011452.1-1	AC011452.1-AS-1:1	0.00158119	727	Antisense
AKAP9-1	AKAP9-AS-1:1	0.00158264	1160	Antisense
MAP4K3-2	MAP4K3-AS-2:17	0.00158605	10000	Antisense
ZNF780A-1	ZNF780A-AS-1:1	0.00158715	471	Antisense
LARGE1-1	LARGE1-AS-1:1	0.00159248	1440	Antisense
TTC29-1	TTC29-AS-1:1	0.0015983	521	Antisense
LRRC1-2	LRRC1-AS-2:1	0.00160067	376	Antisense
PCCB-2	PCCB-AS-2:1	0.00160611	973	Antisense
QSER1-1	QSER1-AS-1:1	0.00160722	724	Antisense
RNF26-1	RNF26-AS-1:1	0.00161898	505	Antisense
AMMECR1-1	AMMECR1-AS-1:1	0.00162112	1318	Antisense
ANO5-1	ANO5-AS-1:1	0.00162655	514	Antisense
AP1M1-1	AP1M1-AS-1:1	0.00163866	227	Antisense
KDM3A-1	KDM3A-AS-1:1	0.001639	3673	Antisense
NFKBIA-1	NFKBIA-AS-1:1	0.00164348	283	Antisense
OR6B1-1	OR6B1-AS-1:1	0.00164957	637	Antisense
DPH6-1	DPH6-AS-1:1	0.00166341	1908	Antisense
ADI1-1	ADI1-AS-1:1	0.00167837	472	Antisense
LANCL1-1	LANCL1-AS-1:1	0.00167874	7441	Antisense
NFATC2IP-1	NFATC2IP-AS-1:1	0.00171549	542	Antisense
FAM227B-2	FAM227B-AS-2:1	0.00171581	549	Antisense
MRI1-1	MRI1-AS-1:1	0.00171725	461	Antisense
PANK2-1	PANK2-AS-1:1	0.00171822	667	Antisense
NREP-2	NREP-AS-2:1	0.00171928	1014	Antisense
KMT2E-2	KMT2E-AS-2:1	0.0017344	2645	Antisense
AP1S2-1	AP1S2-AS-1:4	0.0017577	4498	Antisense
APBA3-1	APBA3-AS-1:1	0.00176808	553	Antisense
PAPD4-1	PAPD4-AS-1:1	0.00177449	3775	Antisense
SMO-1	SMO-AS-1:1	0.00177844	533	Antisense
OR2T29-1	OR2T29-AS-1:1	0.00178066	1918	Antisense
CYLD-1	CYLD-AS-1:2	0.00178763	2178	Antisense
IGF1-1	IGF1-AS-1:4	0.00178778	10000	Antisense
IRS2-2	IRS2-AS-2:3	0.00179045	1986	Antisense
OR7C1-AS-3	OR7C1-AS-3:2	0.00179274	658	Antisense
SLC38A1-1	SLC38A1-AS-1:1	0.00179364	3487	Antisense
ATP6V1A-1	ATP6V1A-AS-1:1	0.00179604	1036	Antisense
CYP39A1-1	CYP39A1-AS-1:1	0.00179766	388	Antisense
WRN-1	WRN-AS-1:2	0.00179843	1070	Antisense
WDR35-1	WDR35-AS-1:1	0.00184209	502	Antisense
SIAE-1	SIAE-AS-1:1	0.00184926	133	Antisense
FSIP1-1	FSIP1-AS-1:2	0.00185015	10000	Antisense
PHF12-1	PHF12-AS-1:1	0.00187006	1115	Antisense
GJA5-1	GJA5-AS-1:1	0.00187438	871	Antisense
PPFIBP2-1	PPFIBP2-AS-1:5	0.00187813	10000	Antisense
TROVE2-1	TROVE2-AS-1:1	0.00187946	4756	Antisense
SLC25A3-1	SLC25A3-AS-1:1	0.00188331	1905	Antisense
ADAM29-1	ADAM29-AS-1:1	0.00188651	230	Antisense
KLHL15-AS-3	KLHL15-AS-3:1	0.00189332	1198	Antisense
EAF1-1	EAF1-AS-1:1	0.00189934	106	Antisense
TBR1-1	TBR1-AS-1:1	0.00192245	424	Antisense
ZNF460-2	ZNF460-AS-2:1	0.00192896	1386	Antisense
SULT6B1-1	SULT6B1-AS-1:1	0.0019317	914	Antisense
GAB2-1	GAB2-AS-1:1	0.00193978	694	Antisense
ARHGEF19-1	ARHGEF19-AS-1:1	0.00195116	437	Antisense
SPHK2-1	SPHK2-AS-1:1	0.00196544	831	Antisense
LURAP1L-1	LURAP1L-AS-1:1	0.00196758	9583	Antisense
TSN-1	TSN-AS-1:1	0.00197313	361	Antisense
APCDD1-1	APCDD1-AS-1:1	0.00198017	461	Antisense
RAMP3-1	RAMP3-AS-1:1	0.00198445	549	Antisense
P4HA1-1	P4HA1-AS-1:1	0.00199457	289	Antisense
RCN2-1	RCN2-AS-1:1	0.00200004	379	Antisense
MTHFD1-1	MTHFD1-AS-1:1	0.00200453	433	Antisense
SMU1-1	SMU1-AS-1:1	0.00201348	768	Antisense
BEST1-1	BEST1-AS-1:1	0.0020338	637	Antisense
ALDH1A3-1	ALDH1A3-AS-1:1	0.00203951	471	Antisense
LAMP2-1	LAMP2-AS-1:1	0.0020417	1475	Antisense
YY1-1	YY1-AS-1:1	0.00204384	385	Antisense
ANKRD17-2	ANKRD17-AS-2:1	0.00204659	1835	Antisense
MINDY2-1	MINDY2-AS-1:1	0.00205187	448	Antisense
ADCY5-1	ADCY5-AS-1:1	0.0020524	390	Antisense
CFC1B-1	CFC1B-AS-1:1	0.00205739	442	Antisense
PRTG-1	PRTG-AS-1:1	0.00206455	362	Antisense
VCL-2	VCL-AS-2:1	0.00206595	478	Antisense
MDFIC-1	MDFIC-AS-1:1	0.00207057	559	Antisense
DSCC1-1	DSCC1-AS-1:1	0.0020716	616	Antisense
MALT1-1	MALT1-AS-1:1	0.002075	391	Antisense
GRID2-1	GRID2-AS-1:1	0.00207519	589	Antisense
VSIG10-1	VSIG10-AS-1:1	0.00207678	327	Antisense
NEDD9-2	NEDD9-AS-2:1	0.00208315	699	Antisense
CYB5R4-1	CYB5R4-AS-1:1	0.00208873	994	Antisense
TMEM135-1	TMEM135-AS-1:1	0.00210557	650	Antisense
CACYBP-1	CACYBP-AS-1:2	0.00211892	9725	Antisense
SLFN12L-1	SLFN12L-AS-1:1	0.00212594	450	Antisense
RAVER2-1	RAVER2-AS-1:1	0.00212833	1150	Antisense
CKAP2-1	CKAP2-AS-1:1	0.00214165	231	Antisense
TMEM123-1	TMEM123-AS-1:1	0.00215103	215	Antisense
IKZF4-2	IKZF4-AS-2:1	0.00215569	381	Antisense
DKK2-1	DKK2-AS-1:1	0.00215853	555	Antisense
CPB1-1	CPB1-AS-1:1	0.00216174	1409	Antisense
EPHA5-1	EPHA5-AS-1:5	0.00216478	6959	Antisense
KANSL1L-2	KANSL1L-AS-2:1	0.00216557	739	Antisense
FSTL5-2	FSTL5-AS-2:1	0.00217566	1099	Antisense
TACR1-2	TACR1-AS-2:1	0.00217576	2222	Antisense
IER5-1	IER5-AS-1:1	0.00217742	369	Antisense
CRBN-1	CRBN-AS-1:1	0.00218598	493	Antisense
KIAA0355-2	KIAA0355-AS-2:1	0.00219275	1120	Antisense
RFTN1-2	RFTN1-AS-2:1	0.00219734	549	Antisense
TFAM-1	TFAM-AS-1:1	0.00219762	1037	Antisense
HIF3A-1	HIF3A-AS-1:1	0.00220456	470	Antisense
ETNK1-1	ETNK1-AS-1:1	0.00222302	2595	Antisense
PEX19-2	PEX19-AS-2:1	0.00223485	1128	Antisense
MEF2C-1	MEF2C-AS-1:9	0.0022382	10000	Antisense
CPVL-1	CPVL-AS-1:2	0.00223989	4765	Antisense
PDHB-1	PDHB-AS-1:1	0.00224084	560	Antisense
QKI-1	QKI-AS-1:2	0.00224806	2590	Antisense
MRPL44-1	MRPL44-AS-1:1	0.00225017	427	Antisense
RGS5-1	RGS5-AS-1:1	0.00225137	2629	Antisense
NUP107-1	NUP107-AS-1:5	0.00225286	9387	Antisense
CTGF-2	CTGF-AS-2:1	0.00225917	2901	Antisense
MECOM-1	MECOM-AS-1:1	0.00225922	2338	Antisense
DCAF12-1	DCAF12-AS-1:1	0.00225958	1157	Antisense
ADGRL3-2	ADGRL3-AS-2:1	0.00226712	211	Antisense
TNFSF8-1	TNFSF8-AS-1:1	0.00227687	508	Antisense
PRSS22-1	PRSS22-AS-1:1	0.00227921	262	Antisense
TEX2-1	TEX2-AS-1:3	0.00229576	1839	Antisense
RIOK3-1	RIOK3-AS-1:1	0.00229579	1061	Antisense
TRAPPC3L-1	TRAPPC3L-AS-1:1	0.00229684	734	Antisense
SKAP1-1	SKAP1-AS-1:1	0.00231358	684	Antisense
ERMAP-1	ERMAP-AS-1:1	0.00232536	10000	Antisense
PKN2-1	PKN2-AS-1:10	0.00234576	10000	Antisense
GNPNAT1-2	GNPNAT1-AS-2:1	0.00235004	896	Antisense
SYT16-2	SYT16-AS-2:1	0.00235054	319	Antisense
LSG1-1	LSG1-AS-1:1	0.00235137	970	Antisense
KLHL5-1	KLHL5-AS-1:1	0.00235401	942	Antisense
NRXN3-2	NRXN3-AS-2:1	0.00235945	390	Antisense
PICALM-1	PICALM-AS-1:1	0.00236755	776	Antisense
ANXA8L1-1	ANXA8L1-AS-1:2	0.00236799	920	Antisense
CCNG2-2	CCNG2-AS-2:1	0.0023764	1341	Antisense
TMEM56-RWDD3-1	TMEM56-RWDD3-AS-1:2	0.00237755	2725	Antisense
GATM-1	GATM-AS-1:1	0.00238165	225	Antisense
TCERG1L-1	TCERG1L-AS-1:1	0.0023881	755	Antisense
LETM2-AS-4	LETM2-AS-4:1	0.00239112	1304	Antisense
COLEC12-1	COLEC12-AS-1:2	0.00239357	2955	Antisense
EIF2B3-1	EIF2B3-AS-1:1	0.0023967	10000	Antisense
ZNF91-1	ZNF91-AS-1:1	0.00240822	340	Antisense
NUDT7-1	NUDT7-AS-1:1	0.00241201	898	Antisense
NFYA-1	NFYA-AS-1:4	0.00241772	10000	Antisense
ZFP69-1	ZFP69-AS-1:2	0.00242502	10000	Antisense
ZBTB20-1	ZBTB20-AS-1:1	0.00243693	903	Antisense
FCRL3-1	FCRL3-AS-1:1	0.00243985	756	Antisense
TTC28-1	TTC28-AS-1:5	0.00244032	10000	Antisense
HOXD1-2	HOXD1-AS-2:5	0.00244274	10000	Antisense
IPO7-2	IPO7-AS-2:1	0.00244674	595	Antisense
CCT5-1	CCT5-AS-1:1	0.0024554	3071	Antisense
CLDN18-1	CLDN18-AS-1:1	0.00246272	1127	Antisense
GLB1L3-1	GLB1L3-AS-1:1	0.00246276	637	Antisense
ID3-1	ID3-AS-1:1	0.00246654	782	Antisense
JAZF1-1	JAZF1-AS-1:1	0.00246659	1190	Antisense
ABCA4-1	ABCA4-AS-1:1	0.00247806	210	Antisense
MYO16-1	MYO16-AS-1:1	0.00247814	576	Antisense
ZC3HC1-1	ZC3HC1-AS-1:1	0.0024794	1560	Antisense
GPATCH2-1	GPATCH2-AS-1:1	0.00247987	608	Antisense
TEX12-1	TEX12-AS-1:1	0.00248373	590	Antisense
LRMP-1	LRMP-AS-1:1	0.0024855	745	Antisense
HPGD-1	HPGD-AS-1:6	0.0024936	10000	Antisense
RGS12-1	RGS12-AS-1:1	0.00249374	1549	Antisense
KLHL42-2	KLHL42-AS-2:1	0.00250186	2389	Antisense
RGMA-1	RGMA-AS-1:1	0.00250522	493	Antisense
TPP1-2	TPP1-AS-2:2	0.00251228	2739	Antisense
BCL2L10-1	BCL2L10-AS-1:1	0.00252093	1022	Antisense
PARP2-1	PARP2-AS-1:1	0.00252877	637	Antisense
EHD4-1	EHD4-AS-1:3	0.00253271	10000	Antisense
SLC35F5-2	SLC35F5-AS-2:1	0.00254119	2831	Antisense
AADACL2-1	AADACL2-AS-1:1	0.00254354	513	Antisense
GK2-1	GK2-AS-1:12	0.00254586	10000	Antisense
NEFL-1	NEFL-AS-1:1	0.00255592	489	Antisense
TNRC6A-1	TNRC6A-AS-1:1	0.00255937	577	Antisense
CEPT1-1	CEPT1-AS-1:1	0.00255977	646	Antisense
ARHGAP15-AS-5	ARHGAP15-AS-5:5	0.00256089	10000	Antisense
EID1-1	EID1-AS-1:1	0.00256192	1598	Antisense
SMARCA2-1	SMARCA2-AS-1:1	0.00256621	605	Antisense
UTP6-1	UTP6-AS-1:1	0.00257437	486	Antisense
CDKAL1-1	CDKAL1-AS-1:1	0.00258032	609	Antisense
DSG2-1	DSG2-AS-1:1	0.00258363	5365	Antisense
AC092718.8-1	AC092718.8-AS-1:1	0.00259967	715	Antisense
PXDNL-1	PXDNL-AS-1:1	0.00260491	517	Antisense
GMDS-2	GMDS-AS-2:2	0.00260758	6280	Antisense
UBXN2B-1	UBXN2B-AS-1:1	0.00261922	799	Antisense
HIST1H2BJ-1	HIST1H2BJ-AS-1:1	0.00261936	2310	Antisense
CEP112-1	CEP112-AS-1:1	0.0026194	605	Antisense
RSRC1-2	RSRC1-AS-2:1	0.00262962	3280	Antisense
SSH2-1	SSH2-AS-1:1	0.00263093	185	Antisense
ZCCHC2-1	ZCCHC2-AS-1:1	0.00266786	10000	Antisense
HMGCR-1	HMGCR-AS-1:2	0.00267048	1310	Antisense
IKZF4-1	IKZF4-AS-1:1	0.00267288	298	Antisense
CRLF3-2	CRLF3-AS-2:10	0.00268492	10000	Antisense
NPSR1-1	NPSR1-AS-1:11	0.00268631	10000	Antisense
SLC38A2-2	SLC38A2-AS-2:1	0.00268702	2266	Antisense
MSMB-1	MSMB-AS-1:1	0.00268757	1913	Antisense
RASSF6-1	RASSF6-AS-1:1	0.00270106	745	Antisense
SIGLEC6-1	SIGLEC6-AS-1:1	0.00270441	428	Antisense
DNAJC30-1	DNAJC30-AS-1:1	0.0027191	471	Antisense
APP-1	APP-AS-1:1	0.00272328	1211	Antisense
PARM1-1	PARM1-AS-1:1	0.00272447	586	Antisense
UBE2K-1	UBE2K-AS-1:1	0.00272761	2252	Antisense
CDK13-1	CDK13-AS-1:2	0.00272803	5444	Antisense
SIRT5-1	SIRT5-AS-1:1	0.00272889	9130	Antisense
MS4A10-1	MS4A10-AS-1:1	0.00273391	245	Antisense
RNF112-1	RNF112-AS-1:2	0.00273894	996	Antisense
NUDT13-1	NUDT13-AS-1:1	0.00274123	1634	Antisense
PDC-1	PDC-AS-1:1	0.00275534	537	Antisense
COBLL1-2	COBLL1-AS-2:1	0.00275786	629	Antisense
HS3ST1-2	HS3ST1-AS-2:1	0.00275961	1432	Antisense
WDTC1-1	WDTC1-AS-1:1	0.00276568	416	Antisense
DCDC2C-1	DCDC2C-AS-1:1	0.00277799	805	Antisense
KIF13B-1	KIF13B-AS-1:1	0.00278196	583	Antisense
NDUFA5-1	NDUFA5-AS-1:1	0.00278246	1763	Antisense
GDI2-1	GDI2-AS-1:1	0.00279296	1992	Antisense
UFL1-1	UFL1-AS-1:1	0.00279422	10000	Antisense
RNASEH2A-1	RNASEH2A-AS-1:1	0.00279465	266	Antisense
WNT5B-1	WNT5B-AS-1:1	0.00279942	614	Antisense
CD4-1	CD4-AS-1:1	0.00281025	251	Antisense
STK39-1	STK39-AS-1:1	0.00281038	363	Antisense
STAB2-2	STAB2-AS-2:2	0.00281405	1230	Antisense
CAMLG-1	CAMLG-AS-1:1	0.00282925	1545	Antisense
FAM204A-1	FAM204A-AS-1:1	0.00283071	218	Antisense
SOX9-1	SOX9-AS-1:31	0.00283135	10000	Antisense
FAM221A-1	FAM221A-AS-1:1	0.00283295	2553	Antisense
KAT6B-1	KAT6B-AS-1:1	0.00284588	187	Antisense
E2F5-1	E2F5-AS-1:1	0.00285524	466	Antisense
CASS4-1	CASS4-AS-1:1	0.00286396	155	Antisense
PLCXD3-1	PLCXD3-AS-1:1	0.00287416	4939	Antisense
PTGER3-1	PTGER3-AS-1:1	0.00287445	793	Antisense
EIF4E3-1	EIF4E3-AS-1:1	0.0028749	2634	Antisense
SPTBN1-1	SPTBN1-AS-1:1	0.00288242	532	Antisense
MTMR2-1	MTMR2-AS-1:1	0.0028831	1383	Antisense
TRIM54-1	TRIM54-AS-1:1	0.00289249	874	Antisense
MAML2-1	MAML2-AS-1:1	0.00291145	88	Antisense
UBE3A-1	UBE3A-AS-1:1	0.00292909	2017	Antisense
FBXO27-1	FBXO27-AS-1:1	0.00293658	795	Antisense
CARD11-1	CARD11-AS-1:1	0.00294364	967	Antisense
RYR2-1	RYR2-AS-1:1	0.0029457	446	Antisense
KCNAB1-1	KCNAB1-AS-1:1	0.00295752	507	Antisense
EPC1-1	EPC1-AS-1:2	0.00296207	1359	Antisense
BRWD1-2	BRWD1-AS-2:1	0.00296967	430	Antisense
TP53TG3D-1	TP53TG3D-AS-1:1	0.00296978	260	Antisense
TP53TG3-1	TP53TG3-AS-1:1	0.00296978	260	Antisense
TP53TG3C-1	TP53TG3C-AS-1:1	0.00296978	260	Antisense
TP53TG3E-2	TP53TG3E-AS-2:1	0.00296978	260	Antisense
SIX3-1	SIX3-AS-1:1	0.00297889	2858	Antisense
CST1-1	CST1-AS-1:1	0.00297912	793	Antisense
ZNF780A-2	ZNF780A-AS-2:1	0.00298167	3652	Antisense
TWSG1-1	TWSG1-AS-1:1	0.00298999	1540	Antisense
SNX3-1	SNX3-AS-1:1	0.00299774	4047	Antisense
NACC2-1	NACC2-AS-1:1	0.00300384	1033	Antisense
SUCNR1-1	SUCNR1-AS-1:2	0.0030204	2476	Antisense
MKLN1-2	MKLN1-AS-2:1	0.00302288	3767	Antisense
MPPED2-1	MPPED2-AS-1:1	0.00303512	536	Antisense
HNMT-1	HNMT-AS-1:1	0.00303825	388	Antisense
LYRM7-1	LYRM7-AS-1:1	0.00304221	2793	Antisense
ZNF891-1	ZNF891-AS-1:1	0.00304273	390	Antisense
RHOBTB1-1	RHOBTB1-AS-1:1	0.00304475	1355	Antisense
SLC35G2-1	SLC35G2-AS-1:6	0.00304737	10000	Antisense
SPTAN1-1	SPTAN1-AS-1:1	0.00305338	573	Antisense
FSIP2-1	FSIP2-AS-1:5	0.00305761	4882	Antisense
UNC13C-1	UNC13C-AS-1:1	0.00306192	1477	Antisense
BABAM2-1	BABAM2-AS-1:1	0.00306224	2848	Antisense
PAFAH1B1-2	PAFAH1B1-AS-2:1	0.00306294	624	Antisense
CPSF6-1	CPSF6-AS-1:1	0.0030651	61	Antisense
AMDHD1-1	AMDHD1-AS-1:1	0.00307372	232	Antisense
TTC5-1	TTC5-AS-1:1	0.00308368	746	Antisense
PTPRQ-1	PTPRQ-AS-1:1	0.00308511	731	Antisense
ZKSCAN2-2	ZKSCAN2-AS-2:1	0.00309414	508	Antisense
JARID2-1	JARID2-AS-1:1	0.00309706	1788	Antisense
MRPS30-1	MRPS30-AS-1:8	0.00311073	10000	Antisense
APOF-1	APOF-AS-1:1	0.00311082	496	Antisense
TMEM144-1	TMEM144-AS-1:1	0.00312581	1349	Antisense
IDO1-1	IDO1-AS-1:1	0.00312637	603	Antisense
EGLN1-1	EGLN1-AS-1:1	0.00313411	329	Antisense
GPN2-1	GPN2-AS-1:1	0.00313521	304	Antisense
MYO3B-1	MYO3B-AS-1:1	0.00313768	10000	Antisense
GPR19-1	GPR19-AS-1:1	0.0031403	239	Antisense
RCC2-1	RCC2-AS-1:1	0.00314048	309	Antisense
CEP44-2	CEP44-AS-2:1	0.00315167	815	Antisense
ZACN-1	ZACN-AS-1:1	0.00315628	1976	Antisense
ZFP69B-1	ZFP69B-AS-1:1	0.00316868	466	Antisense
EXOSC6-2	EXOSC6-AS-2:1	0.0031727	1559	Antisense
IFIT1-1	IFIT1-AS-1:1	0.0031739	1910	Antisense
CDKN2A-2	CDKN2A-AS-2:17	0.00319132	10000	Antisense
SLC29A2-2	SLC29A2-AS-2:2	0.0031987	895	Antisense
BCL7B-1	BCL7B-AS-1:1	0.00320195	1115	Antisense
CACNA2D4-2	CACNA2D4-AS-2:1	0.0032125	313	Antisense
NDUFB9-1	NDUFB9-AS-1:1	0.003214	360	Antisense
ZNF738-2	ZNF738-AS-2:1	0.00321705	1582	Antisense
ATP13A3-1	ATP13A3-AS-1:1	0.00321892	8712	Antisense
CEP41-1	CEP41-AS-1:1	0.00321973	699	Antisense
NOL10-1	NOL10-AS-1:1	0.00322595	561	Antisense
MAATS1-1	MAATS1-AS-1:1	0.003232	263	Antisense
TPRG1-2	TPRG1-AS-2:1	0.00323496	695	Antisense
EFEMP1-2	EFEMP1-AS-2:1	0.00323769	1268	Antisense
RBBP8-1	RBBP8-AS-1:10	0.00324016	10000	Antisense
KANSL1-1	KANSL1-AS-1:1	0.00324127	562	Antisense
IFIT3-1	IFIT3-AS-1:1	0.00325167	1112	Antisense
SRRM3-1	SRRM3-AS-1:1	0.00325829	1562	Antisense
SYP-1	SYP-AS-1:1	0.00326183	540	Antisense
CALR-1	CALR-AS-1:1	0.00326196	268	Antisense
MAP1LC3B-1	MAP1LC3B-AS-1:1	0.00326945	511	Antisense
NAALADL2-2	NAALADL2-AS-2:1	0.00327038	1035	Antisense
SMG1-1	SMG1-AS-1:1	0.00327133	1612	Antisense
MARCH10-1	MARCH10-AS-1:4	0.00327297	6556	Antisense
SLF2-1	SLF2-AS-1:1	0.00327356	1499	Antisense
NECTIN3-1	NECTIN3-AS-1:1	0.00329137	3770	Antisense
KLHL15-2	KLHL15-AS-2:1	0.00329255	331	Antisense
RABGAP1L-1	RABGAP1L-AS-1:2	0.00330267	10000	Antisense
MUC12-1	MUC12-AS-1:1	0.00331482	516	Antisense
CDH10-1	CDH10-AS-1:1	0.00332073	1788	Antisense
FER1L6-AS-4	FER1L6-AS-4:1	0.00332374	325	Antisense
KLHL38-1	KLHL38-AS-1:2	0.00334168	1803	Antisense
MPND-1	MPND-AS-1:1	0.00335304	355	Antisense
CRISPLD1-1	CRISPLD1-AS-1:2	0.00335388	3395	Antisense
IARS2-1	IARS2-AS-1:1	0.00335769	559	Antisense
CA7-1	CA7-AS-1:1	0.00335789	432	Antisense
lnc00854-2	LINC00854-AS-2:1	0.00336166	575	Antisense
MARVELD1-1	MARVELD1-AS-1:1	0.0033646	685	Antisense
DNAL1-1	DNAL1-AS-1:1	0.00337431	691	Antisense
PAQR3-1	PAQR3-AS-1:1	0.00339601	2702	Antisense
GZMK-1	GZMK-AS-1:1	0.00339808	148	Antisense
EIF4E-1	EIF4E-AS-1:1	0.00342224	1151	Antisense
ADGRL2-1	ADGRL2-AS-1:1	0.00342633	669	Antisense
SELENOV-1	SELENOV-AS-1:1	0.00342736	2073	Antisense
CHRM5-1	CHRM5-AS-1:1	0.00342752	456	Antisense
SPIN3-1	SPIN3-AS-1:1	0.00342884	691	Antisense
CHEK1-1	CHEK1-AS-1:1	0.00343694	1304	Antisense
RNF146-1	RNF146-AS-1:1	0.00343917	3263	Antisense
DIS3L-2	DIS3L-AS-2:1	0.003451	498	Antisense
HSPB6-1	HSPB6-AS-1:1	0.00345423	658	Antisense
MRPS11-1	MRPS11-AS-1:1	0.00345866	516	Antisense
ZMYM4-1	ZMYM4-AS-1:1	0.00346139	457	Antisense
GBP4-2	GBP4-AS-2:1	0.00346434	213	Antisense
DENND4B-2	DENND4B-AS-2:1	0.00346718	370	Antisense
SAPCD2-2	SAPCD2-AS-2:3	0.00346846	1221	Antisense
NOSTRIN-1	NOSTRIN-AS-1:2	0.00347708	10000	Antisense
ALKAL2-1	ALKAL2-AS-1:1	0.00347782	942	Antisense
CALM1-2	CALM1-AS-2:1	0.00348672	298	Antisense
ADAMTS16-AS-3	ADAMTS16-AS-3:1	0.00349151	1823	Antisense
TTC39C-1	TTC39C-AS-1:2	0.00349523	2384	Antisense
ITPR2-1	ITPR2-AS-1:1	0.00351426	769	Antisense
CACNA2D1-1	CACNA2D1-AS-1:1	0.00351598	5209	Antisense
KCNK10-1	KCNK10-AS-1:1	0.00351776	923	Antisense
NNT-1	NNT-AS-1:1	0.00352539	9722	Antisense
TCAIM-1	TCAIM-AS-1:1	0.00352556	1183	Antisense
USP45-1	USP45-AS-1:3	0.00352899	2868	Antisense
ERAP1-1	ERAP1-AS-1:1	0.00353193	1800	Antisense
GABRG2-1	GABRG2-AS-1:2	0.00353386	2995	Antisense
SRRM4-1	SRRM4-AS-1:1	0.00356479	1355	Antisense
CPEB2-1	CPEB2-AS-1:3	0.00357033	7959	Antisense
LRRC7-1	LRRC7-AS-1:1	0.00357056	519	Antisense
CHMP4B-1	CHMP4B-AS-1:2	0.00357296	5409	Antisense
EGFLAM-2	EGFLAM-AS-2:1	0.00357351	443	Antisense
CTXN3-1	CTXN3-AS-1:1	0.00357889	543	Antisense
FERMT2-1	FERMT2-AS-1:1	0.00359863	3618	Antisense
PHOX2B-1	PHOX2B-AS-1:1	0.0035995	902	Antisense
GAPVD1-1	GAPVD1-AS-1:1	0.00360058	2099	Antisense
FAM237B-1	FAM237B-AS-1:1	0.00360079	730	Antisense
EIF2AK3-1	EIF2AK3-AS-1:3	0.00360688	7262	Antisense
CYP2E1-1	CYP2E1-AS-1:1	0.00361108	1254	Antisense
SSBP1-1	SSBP1-AS-1:5	0.00361514	10000	Antisense
ANKDD1B-1	ANKDD1B-AS-1:1	0.00362442	4970	Antisense
AC007240.1-1	AC007240.1-AS-1:1	0.00362825	781	Antisense
NCK2-AS-3	NCK2-AS-3:1	0.00363052	551	Antisense
FARP1-1	FARP1-AS-1:1	0.00363739	321	Antisense
SIRT4-1	SIRT4-AS-1:2	0.00364083	10000	Antisense
DDHD1-1	DDHD1-AS-1:1	0.00364393	364	Antisense
BTG3-1	BTG3-AS-1:4	0.0036458	10000	Antisense
QKI-AS-3	QKI-AS-3:1	0.00364933	901	Antisense
IFT88-1	IFT88-AS-1:1	0.00366006	303	Antisense
C1S-1	C1S-AS-1:1	0.00366258	644	Antisense
STX17-1	STX17-AS-1:1	0.00366283	334	Antisense
TTL-1	TTL-AS-1:1	0.00366675	460	Antisense
BIRC6-2	BIRC6-AS-2:1	0.00367993	695	Antisense
FBXL2-1	FBXL2-AS-1:1	0.00368193	337	Antisense
ACLY-1	ACLY-AS-1:1	0.00369054	155	Antisense
ANAPC10-1	ANAPC10-AS-1:1	0.00369081	2805	Antisense
TMEM189-UBE2V1-1	TMEM189-UBE2V1-AS-1:1	0.00369244	635	Antisense
AC020915.2-1	AC020915.2-AS-1:1	0.00369449	2026	Antisense
SNCAIP-2	SNCAIP-AS-2:1	0.00370106	376	Antisense
LANCL2-1	LANCL2-AS-1:1	0.00370544	391	Antisense
SLC14A1-1	SLC14A1-AS-1:1	0.00371437	853	Antisense
PCDH9-1	PCDH9-AS-1:1	0.0037176	530	Antisense
AKT3-AS-3	AKT3-AS-3:1	0.00371776	4397	Antisense
EPHB2-1	EPHB2-AS-1:1	0.00374741	67	Antisense
WDR89-1	WDR89-AS-1:1	0.00374865	281	Antisense
CLEC3A-1	CLEC3A-AS-1:1	0.00375851	486	Antisense
CEP152-2	CEP152-AS-2:1	0.003761	404	Antisense
GRIK1-1	GRIK1-AS-1:1	0.00376711	223	Antisense
STAG2-1	STAG2-AS-1:1	0.00378821	525	Antisense
KIAA1958-1	KIAA1958-AS-1:2	0.00379838	2659	Antisense
ZNF738-1	ZNF738-AS-1:1	0.00380147	2405	Antisense
HOXD1-1	HOXD1-AS-1:1	0.00380199	2619	Antisense
WASHC2C-2	WASHC2C-AS-2:1	0.00380252	706	Antisense
SPTY2D1-1-1	SPTY2D1-AS1-AS-1:1	0.00381774	567	Antisense
FAM26F-1	FAM26F-AS-1:1	0.00381787	528	Antisense
MRPL34-2	MRPL34-AS-2:1	0.00381949	499	Antisense
GGH-1	GGH-AS-1:1	0.00383816	4473	Antisense
RSBN1L-1	RSBN1L-AS-1:5	0.00384332	10000	Antisense
MTRNR2L12-1	MTRNR2L12-AS-1:2	0.00384636	1079	Antisense
ATP5G3-1	ATP5G3-AS-1:1	0.00384823	921	Antisense
PTOV1-1	PTOV1-AS-1:1	0.0038503	481	Antisense
ATPIF1-1	ATPIF1-AS-1:1	0.00385444	6812	Antisense
GLCCI1-1	GLCCI1-AS-1:1	0.00385675	10000	Antisense
HNRNPLL-1	HNRNPLL-AS-1:1	0.00386008	1137	Antisense
TMEM168-1	TMEM168-AS-1:1	0.00386078	573	Antisense
ANKRD12-1	ANKRD12-AS-1:7	0.00386368	9824	Antisense
PPEF1-1	PPEF1-AS-1:1	0.0038764	489	Antisense
TEX36-2	TEX36-AS-2:1	0.00388274	665	Antisense
RABGEF1-1	RABGEF1-AS-1:1	0.00388608	1181	Antisense
FRMD6-1	FRMD6-AS-1:2	0.00388702	1631	Antisense
MYCBP2-1	MYCBP2-AS-1:1	0.0038909	424	Antisense
MELTF-1	MELTF-AS-1:3	0.00389836	2180	Antisense
ACRBP-1	ACRBP-AS-1:1	0.00390318	212	Antisense
KCNJ8-2	KCNJ8-AS-2:1	0.00390698	978	Antisense
LIX1-1	LIX1-AS-1:6	0.00392623	5726	Antisense
SDHC-1	SDHC-AS-1:1	0.00392689	1158	Antisense
ATAD5-1	ATAD5-AS-1:1	0.00392704	636	Antisense
IGFL1-1	IGFL1-AS-1:1	0.00393098	256	Antisense
FAM153C-1	FAM153C-AS-1:1	0.00393248	798	Antisense
AKAP13-2	AKAP13-AS-2:1	0.00393931	567	Antisense
DMTF1-2	DMTF1-AS-2:2	0.0039395	3562	Antisense
PDGFRA-1	PDGFRA-AS-1:1	0.00396016	2212	Antisense
CDH6-1	CDH6-AS-1:1	0.00396484	376	Antisense
SERPINB1-1	SERPINB1-AS-1:1	0.00397367	1696	Antisense
ZNF528-1	ZNF528-AS-1:5	0.00397671	10000	Antisense
ROBO4-1	ROBO4-AS-1:1	0.00398017	742	Antisense
RPS6-1	RPS6-AS-1:1	0.0039808	545	Antisense
DIRC2-1	DIRC2-AS-1:1	0.00398462	947	Antisense
DNAJA4-1	DNAJA4-AS-1:2	0.00399623	766	Antisense
RNLS-1	RNLS-AS-1:1	0.00399883	1643	Antisense
ZRANB2-1	ZRANB2-AS-1:2	0.00400748	1156	Antisense
SCAP-1	SCAP-AS-1:1	0.00401557	10000	Antisense
NUDT12-1	NUDT12-AS-1:1	0.00402366	10000	Antisense
AKAP3-1	AKAP3-AS-1:1	0.0040253	570	Antisense
ADAMTSL5-1	ADAMTSL5-AS-1:1	0.00403845	455	Antisense
FAM204A-AS-3	FAM204A-AS-3:1	0.00404618	330	Antisense
CDH13-1	CDH13-AS-1:1	0.00405516	2435	Antisense
CDCA7-1	CDCA7-AS-1:1	0.00406535	455	Antisense
TP53BP2-1	TP53BP2-AS-1:2	0.00407573	2366	Antisense
CARM1-1	CARM1-AS-1:1	0.00407611	615	Antisense
MAPKBP1-1	MAPKBP1-AS-1:2	0.00409265	1093	Antisense
TRPV6-1	TRPV6-AS-1:1	0.00409443	261	Antisense
SBNO2-1	SBNO2-AS-1:1	0.00409482	422	Antisense
NSMCE4A-1	NSMCE4A-AS-1:1	0.00409774	316	Antisense
L3MBTL4-AS-3	L3MBTL4-AS-3:1	0.00409782	242	Antisense
UBR5-1	UBR5-AS-1:1	0.00411957	1429	Antisense
ANKFN1-1	ANKFN1-AS-1:1	0.00412303	437	Antisense
TNS1-1	TNS1-AS-1:1	0.00414447	2109	Antisense
TRIM44-1	TRIM44-AS-1:4	0.00415711	10000	Antisense
ABCD2-1	ABCD2-AS-1:1	0.00416222	3032	Antisense
ATL3-1	ATL3-AS-1:1	0.0041715	420	Antisense
NSD3-1	NSD3-AS-1:1	0.00417548	432	Antisense
AC073612.1-1	AC073612.1-AS-1:1	0.00417903	212	Antisense
DYM-1	DYM-AS-1:1	0.00418809	500	Antisense
PDZRN3-2	PDZRN3-AS-2:1	0.0041975	1698	Antisense
GPA33-1	GPA33-AS-1:1	0.00421231	450	Antisense
SLAIN1-1	SLAIN1-AS-1:2	0.00421526	1238	Antisense
OR7C1-1	OR7C1-AS-1:2	0.00424599	808	Antisense
CUL3-1	CUL3-AS-1:2	0.00425242	1522	Antisense
ZNF311-1	ZNF311-AS-1:1	0.00425344	411	Antisense
NFKBID-1	NFKBID-AS-1:1	0.00425654	348	Antisense
TRPM1-1	TRPM1-AS-1:1	0.00426192	1683	Antisense
RGPD5-1	RGPD5-AS-1:1	0.0042633	826	Antisense
CPA2-1	CPA2-AS-1:1	0.00427449	3240	Antisense
HEATR3-1	HEATR3-AS-1:1	0.00428237	2761	Antisense
NRXN3-1	NRXN3-AS-1:1	0.00428469	391	Antisense
PEX5L-2	PEX5L-AS-2:1	0.00429069	825	Antisense
SYNGR3-1	SYNGR3-AS-1:1	0.00429229	568	Antisense
SCGN-1	SCGN-AS-1:1	0.00429383	559	Antisense
EML1-1	EML1-AS-1:1	0.00432175	2185	Antisense
DCUN1D1-2	DCUN1D1-AS-2:1	0.00433043	1214	Antisense
DSEL-1	DSEL-AS-1:1	0.00433547	3839	Antisense
TUSC3-1	TUSC3-AS-1:3	0.00435043	2707	Antisense
FNDC3A-1	FNDC3A-AS-1:1	0.00435239	5275	Antisense
GRAMD1C-1	GRAMD1C-AS-1:1	0.00435512	565	Antisense
MTTP-1	MTTP-AS-1:1	0.0043649	355	Antisense
SEC62-2	SEC62-AS-2:3	0.00437152	8408	Antisense
FAM177A1-1	FAM177A1-AS-1:1	0.00437522	1853	Antisense
ACTBL2-1	ACTBL2-AS-1:2	0.00437572	1284	Antisense
ACVR2A-1	ACVR2A-AS-1:1	0.00437656	409	Antisense
ZNF761-1	ZNF761-AS-1:1	0.00437974	1904	Antisense
ENSA-1	ENSA-AS-1:1	0.00438293	402	Antisense
GBE1-1	GBE1-AS-1:1	0.00439301	2006	Antisense
MTDH-1	MTDH-AS-1:1	0.00439306	2950	Antisense
POPDC3-1	POPDC3-AS-1:4	0.00439463	8623	Antisense
OR14K1-1	OR14K1-AS-1:1	0.00439926	562	Antisense
WDR44-1	WDR44-AS-1:1	0.00440926	2576	Antisense
UGGT1-1	UGGT1-AS-1:1	0.00441039	3743	Antisense
VPS13B-1	VPS13B-AS-1:1	0.00441335	4688	Antisense
PROB1-1	PROB1-AS-1:1	0.00443042	251	Antisense
TMPO-2	TMPO-AS-2:1	0.0044332	10000	Antisense
MLLT6-1	MLLT6-AS-1:1	0.00444427	7891	Antisense
TMEM82-1	TMEM82-AS-1:1	0.00445536	637	Antisense
HAS2-1	HAS2-AS-1:5	0.0044565	10000	Antisense
B4GALT1-1	B4GALT1-AS-1:5	0.00445781	9980	Antisense
KRTAP19-8-1	KRTAP19-8-AS-1:1	0.00445862	388	Antisense
FRMPD1-1	FRMPD1-AS-1:1	0.00446152	302	Antisense
BET1L-1	BET1L-AS-1:1	0.00446343	586	Antisense
LRMDA-1	LRMDA-AS-1:1	0.00447114	590	Antisense
SRD5A3-1	SRD5A3-AS-1:16	0.00447133	10000	Antisense
TBC1D23-1	TBC1D23-AS-1:3	0.00448078	4633	Antisense
HOXB7-1	HOXB7-AS-1:2	0.00448974	776	Antisense
ADAMTS3-1	ADAMTS3-AS-1:1	0.00449487	423	Antisense
FOXD1-1	FOXD1-AS-1:1	0.00449602	422	Antisense
MEF2C-2	MEF2C-AS-2:1	0.00450298	1425	Antisense
SRGAP1-AS-3	SRGAP1-AS-3:1	0.00450375	388	Antisense
GATB-1	GATB-AS-1:1	0.0045046	5412	Antisense
DLGAP1-2	DLGAP1-AS-2:1	0.00450945	5370	Antisense
KCNK12-1	KCNK12-AS-1:1	0.00451034	1954	Antisense
ZNF830-1	ZNF830-AS-1:1	0.00452203	1932	Antisense
CUL4A-1	CUL4A-AS-1:1	0.00452325	1469	Antisense
PLEKHG1-1	PLEKHG1-AS-1:1	0.00452654	612	Antisense
ZNF225-1	ZNF225-AS-1:1	0.00452853	3942	Antisense
CCNJ-2	CCNJ-AS-2:1	0.00452926	2947	Antisense
PPFIBP1-1	PPFIBP1-AS-1:2	0.00455193	6369	Antisense
TOX3-1	TOX3-AS-1:2	0.00455891	10000	Antisense
UBAP2L-1	UBAP2L-AS-1:1	0.00456458	427	Antisense
NCOA7-1	NCOA7-AS-1:1	0.00457777	2627	Antisense
RXFP2-1	RXFP2-AS-1:1	0.00458109	899	Antisense
USH2A-AS-4	USH2A-AS-4:1	0.00459429	696	Antisense
FOXP1-2	FOXP1-AS-2:1	0.00460591	817	Antisense
HELZ-1	HELZ-AS-1:4	0.0046078	10000	Antisense
NCKAP1L-1	NCKAP1L-AS-1:1	0.00461256	575	Antisense
CRAMP1-1	CRAMP1-AS-1:1	0.00461992	327	Antisense
NTN4-1	NTN4-AS-1:2	0.00462448	2454	Antisense
HP1BP3-1	HP1BP3-AS-1:1	0.00462548	570	Antisense
TFPI2-1	TFPI2-AS-1:1	0.00462976	544	Antisense
FABP7-1	FABP7-AS-1:2	0.00463019	3745	Antisense
EFS-1	EFS-AS-1:1	0.00463291	283	Antisense
SLC22A9-1	SLC22A9-AS-1:1	0.00464221	3769	Antisense
ETV1-1	ETV1-AS-1:1	0.00464842	461	Antisense
PKNOX2-1	PKNOX2-AS-1:1	0.00464875	753	Antisense
CD151-1	CD151-AS-1:2	0.00465609	995	Antisense
MCMDC2-2	MCMDC2-AS-2:1	0.00465701	569	Antisense
CNOT1-1	CNOT1-AS-1:1	0.00467497	872	Antisense
MANEA-1	MANEA-AS-1:3	0.00467687	10000	Antisense
C2CD2-1	C2CD2-AS-1:1	0.0046807	756	Antisense
SLTM-1	SLTM-AS-1:1	0.00469486	381	Antisense
MMP20-1	MMP20-AS-1:1	0.00469799	739	Antisense
ARHGAP11B-1	ARHGAP11B-AS-1:2	0.004736	1931	Antisense
RPL26-1	RPL26-AS-1:3	0.00475193	1801	Antisense
ALDH3B2-1	ALDH3B2-AS-1:1	0.0047634	260	Antisense
ZFP91-CNTF-1	ZFP91-CNTF-AS-1:1	0.00479116	1523	Antisense
AKT3-2	AKT3-AS-2:1	0.00480427	748	Antisense
GK-1	GK-AS-1:1	0.00481611	649	Antisense
TSC22D2-1	TSC22D2-AS-1:1	0.00481992	10000	Antisense
CSRP2-2	CSRP2-AS-2:1	0.00483309	707	Antisense
CDK6-1	CDK6-AS-1:7	0.00483565	10000	Antisense
TONSL-1	TONSL-AS-1:1	0.00484286	424	Antisense
ACTL6A-1	ACTL6A-AS-1:1	0.00484822	500	Antisense
IGFN1-1	IGFN1-AS-1:1	0.0048654	769	Antisense
HMGB1-1	HMGB1-AS-1:1	0.00486867	1940	Antisense
FBXO25-1	FBXO25-AS-1:1	0.00486936	629	Antisense
VPS52-1	VPS52-AS-1:4	0.00487192	2591	Antisense
RASGRF2-AS-3	RASGRF2-AS-3:11	0.00487715	10000	Antisense
RPL17-1	RPL17-AS-1:1	0.0048789	591	Antisense
DYRK2-1	DYRK2-AS-1:1	0.00488083	774	Antisense
SNX24-1	SNX24-AS-1:2	0.00489413	4810	Antisense
OR5H2-1	OR5H2-AS-1:1	0.00490041	10000	Antisense
GADD45G-1	GADD45G-AS-1:3	0.00490873	2834	Antisense
RGPD8-1	RGPD8-AS-1:1	0.00492564	656	Antisense
TRHDE-1	TRHDE-AS-1:1	0.00494906	273	Antisense
SYTL3-1	SYTL3-AS-1:1	0.00497593	92	Antisense
ZNF888-1	ZNF888-AS-1:1	0.00497877	484	Antisense
BRSK1-1	BRSK1-AS-1:1	0.00499679	357	Antisense
POLR2D-1	POLR2D-AS-1:1	0.00499942	105	Antisense
ADAM7-1	ADAM7-AS-1:2	0.00500674	1678	Antisense
MYL12B-1	MYL12B-AS-1:2	0.00500741	1568	Antisense
TMEM200C-1	TMEM200C-AS-1:6	0.00502461	10000	Antisense
FREM3-1	FREM3-AS-1:1	0.00502951	1172	Antisense
POU6F2-1	POU6F2-AS-1:1	0.00502992	2839	Antisense
UBR5-2	UBR5-AS-2:1	0.00503719	4128	Antisense
ZFAT-1	ZFAT-AS-1:1	0.00504358	937	Antisense
STYK1-1	STYK1-AS-1:1	0.00505149	1872	Antisense
CBX8-1	CBX8-AS-1:1	0.00505848	605	Antisense
OSTN-1	OSTN-AS-1:1	0.00506609	509	Antisense
DIAPH3-2	DIAPH3-AS-2:1	0.00508123	1824	Antisense
ARL2BP-1	ARL2BP-AS-1:1	0.00509982	564	Antisense
ZNF436-1	ZNF436-AS-1:2	0.00511641	1896	Antisense
B4GALT4-1	B4GALT4-AS-1:1	0.00512472	875	Antisense
AGRP-1	AGRP-AS-1:6	0.0051277	10000	Antisense
EFCAB13-2	EFCAB13-AS-2:1	0.00513951	511	Antisense
CRADD-1	CRADD-AS-1:1	0.00514174	2683	Antisense
USP21-1	USP21-AS-1:1	0.00514414	1410	Antisense
SOX12-1	SOX12-AS-1:1	0.00515112	1781	Antisense
GALNT10-1	GALNT10-AS-1:6	0.00515584	10000	Antisense
TRIM45-1	TRIM45-AS-1:1	0.00517339	527	Antisense
ZNF92-1	ZNF92-AS-1:1	0.00518431	1995	Antisense
JCAD-1	JCAD-AS-1:1	0.00519605	2217	Antisense
SMAD9-1	SMAD9-AS-1:1	0.00519709	2313	Antisense
BASP1-2	BASP1-AS-2:1	0.00520413	4031	Antisense
PPFIA2-1	PPFIA2-AS-1:1	0.00521284	2345	Antisense
ITFG1-1	ITFG1-AS-1:1	0.00521864	867	Antisense
PEX12-1	PEX12-AS-1:1	0.00522844	2826	Antisense
RGS7-1	RGS7-AS-1:1	0.005231	1342	Antisense
SLC35F5-1	SLC35F5-AS-1:1	0.00523909	1655	Antisense
ERVV-1-2	ERVV-1-AS-2:1	0.00524076	2212	Antisense
LY9-1	LY9-AS-1:1	0.0052454	340	Antisense
PROK1-1	PROK1-AS-1:1	0.00525128	480	Antisense
TENM3-2	TENM3-AS-2:1	0.00525761	442	Antisense
NINJ2-1	NINJ2-AS-1:1	0.00526395	596	Antisense
BMS1-1	BMS1-AS-1:1	0.0052658	103	Antisense
WNK3-1	WNK3-AS-1:1	0.00526997	1427	Antisense
PABPC5-1	PABPC5-AS-1:1	0.00528023	422	Antisense
PUS7L-1	PUS7L-AS-1:1	0.00528572	442	Antisense
PRDX2-1	PRDX2-AS-1:1	0.00529089	294	Antisense
TUBB4A-1	TUBB4A-AS-1:2	0.00530264	812	Antisense
TTYH2-1	TTYH2-AS-1:1	0.00530454	511	Antisense
FAM20A-1	FAM20A-AS-1:4	0.00531869	4976	Antisense
PAX5-1	PAX5-AS-1:1	0.00531918	737	Antisense
CRIM1-1	CRIM1-AS-1:1	0.00532627	477	Antisense
SGCZ-1	SGCZ-AS-1:1	0.00533408	485	Antisense
SPRR5-1	SPRR5-AS-1:1	0.00535633	1995	Antisense
PPFIBP1-2	PPFIBP1-AS-2:1	0.0053619	5563	Antisense
PRKG1-1	PRKG1-AS-1:1	0.0053673	566	Antisense
ZNF696-1	ZNF696-AS-1:2	0.00537436	2029	Antisense
SCN9A-1	SCN9A-AS-1:1	0.00537644	9407	Antisense
IMP3-2	IMP3-AS-2:1	0.00540851	569	Antisense
STIM2-1	STIM2-AS-1:1	0.00541636	409	Antisense
TENM2-1	TENM2-AS-1:1	0.00542636	659	Antisense
DMXL1-1	DMXL1-AS-1:1	0.00543675	5366	Antisense
MORF4L2-1	MORF4L2-AS-1:1	0.0054399	6217	Antisense
CHTOP-2	CHTOP-AS-2:1	0.00544442	355	Antisense
GTDC1-1	GTDC1-AS-1:1	0.00544584	1049	Antisense
PRCD-1	PRCD-AS-1:1	0.0054527	568	Antisense
CRAT-1	CRAT-AS-1:1	0.00546282	239	Antisense
PTPRN-1	PTPRN-AS-1:1	0.00549275	308	Antisense
CSAD-1	CSAD-AS-1:1	0.00550047	2464	Antisense
NAGK-1	NAGK-AS-1:2	0.00550591	984	Antisense
OAS2-1	OAS2-AS-1:1	0.00552707	572	Antisense
RNASEH2B-2	RNASEH2B-AS-2:1	0.00556565	728	Antisense
SYMPK-1	SYMPK-AS-1:1	0.00557342	762	Antisense
ZFY-1	ZFY-AS-1:1	0.00557456	1199	Antisense
USP25-1	USP25-AS-1:1	0.0055831	373	Antisense
TMEM132A-1	TMEM132A-AS-1:1	0.00558835	862	Antisense
AGO1-1	AGO1-AS-1:1	0.00559461	395	Antisense
TMEM216-1	TMEM216-AS-1:1	0.00560123	544	Antisense
KIAA1468-1	KIAA1468-AS-1:2	0.00560324	1420	Antisense
CDC14A-1	CDC14A-AS-1:1	0.00560789	590	Antisense
OSBP2-1	OSBP2-AS-1:1	0.0056154	1111	Antisense
POLA2-2	POLA2-AS-2:1	0.00563257	686	Antisense
CRTAM-1	CRTAM-AS-1:1	0.00564591	1625	Antisense
RPL7L1-1	RPL7L1-AS-1:2	0.00565642	2738	Antisense
ITFG1-2	ITFG1-AS-2:1	0.00565717	2664	Antisense
PUM3-1	PUM3-AS-1:1	0.00566945	933	Antisense
ADAMTS19-1	ADAMTS19-AS-1:2	0.00566966	10000	Antisense
SYT1-1	SYT1-AS-1:3	0.00567399	4815	Antisense
RGMB-1	RGMB-AS-1:1	0.00567425	2027	Antisense
GUCD1-1	GUCD1-AS-1:1	0.00567704	452	Antisense
ATP10B-2	ATP10B-AS-2:1	0.00569639	454	Antisense
ERCC4-2	ERCC4-AS-2:1	0.005706	5327	Antisense
POLE2-1	POLE2-AS-1:1	0.00571132	788	Antisense
LRRK2-1	LRRK2-AS-1:1	0.00574329	1693	Antisense
GALNT2-1	GALNT2-AS-1:2	0.00574615	2207	Antisense
TPM1-1	TPM1-AS-1:1	0.00574674	689	Antisense
HMMR-1	HMMR-AS-1:2	0.00574811	2063	Antisense
TANC2-AS-3	TANC2-AS-3:1	0.00576114	790	Antisense
SLC28A3-1	SLC28A3-AS-1:1	0.00580152	371	Antisense
HAUS6-1	HAUS6-AS-1:1	0.00580583	341	Antisense
ALDOA-1	ALDOA-AS-1:1	0.00581105	519	Antisense
ROPN1L-1	ROPN1L-AS-1:1	0.00581566	6230	Antisense
IFITM3-1	IFITM3-AS-1:2	0.00581715	2545	Antisense
TMEM168-2	TMEM168-AS-2:1	0.0058317	3235	Antisense
PCDHB7-1	PCDHB7-AS-1:3	0.00583778	3020	Antisense
BTBD1-AS-3	BTBD1-AS-3:1	0.0058436	1268	Antisense
PCMT1-1	PCMT1-AS-1:1	0.00585397	1539	Antisense
TEX26-2	TEX26-AS-2:11	0.00585917	10000	Antisense
WDR91-1	WDR91-AS-1:1	0.00586097	989	Antisense
ZNF184-1	ZNF184-AS-1:1	0.00586353	474	Antisense
STMND1-1	STMND1-AS-1:2	0.00587985	1702	Antisense
UFM1-1	UFM1-AS-1:1	0.00589197	10000	Antisense
SSH1-1	SSH1-AS-1:1	0.00589584	502	Antisense
POP4-1	POP4-AS-1:1	0.00589687	3443	Antisense
PLIN3-1	PLIN3-AS-1:1	0.00589698	509	Antisense
CACNA2D4-1	CACNA2D4-AS-1:1	0.00590691	2157	Antisense
SATB1-1	SATB1-AS-1:13	0.00591254	10000	Antisense
OR5H14-1	OR5H14-AS-1:1	0.00591411	465	Antisense
NOXRED1-1	NOXRED1-AS-1:1	0.00591573	602	Antisense
RBM47-1	RBM47-AS-1:1	0.00593836	860	Antisense
SLC12A6-1	SLC12A6-AS-1:1	0.00594533	385	Antisense
NCKAP1-1	NCKAP1-AS-1:1	0.00594679	3112	Antisense
GPR65-1	GPR65-AS-1:1	0.00595502	328	Antisense
CREB3L3-1	CREB3L3-AS-1:1	0.00596577	1326	Antisense
FOXN3-1	FOXN3-AS-1:1	0.00596733	2190	Antisense
PYGL-AS-3	PYGL-AS-3:1	0.00597167	172	Antisense
CLEC2B-1	CLEC2B-AS-1:1	0.00597826	717	Antisense
GDF7-1	GDF7-AS-1:1	0.00597852	678	Antisense
JADE3-1	JADE3-AS-1:1	0.00598223	4137	Antisense
NPY4R2-1	NPY4R2-AS-1:1	0.00598434	1391	Antisense
ADCYAP1R1-1	ADCYAP1R1-AS-1:1	0.00598477	3853	Antisense
MAP3K5-1	MAP3K5-AS-1:1	0.00599151	4455	Antisense
DIP2C-1	DIP2C-AS-1:1	0.00600866	556	Antisense
NT5DC1-1	NT5DC1-AS-1:1	0.00601997	419	Antisense
BPI-1	BPI-AS-1:1	0.00602089	803	Antisense
TTC6-2	TTC6-AS-2:1	0.00602298	3115	Antisense
ARHGEF6-1	ARHGEF6-AS-1:1	0.0060246	443	Antisense
TMEM121-1	TMEM121-AS-1:1	0.00602622	1359	Antisense
EVL-1	EVL-AS-1:1	0.00603686	418	Antisense
HOMER2-1	HOMER2-AS-1:1	0.00603843	2616	Antisense
NGF-1	NGF-AS-1:1	0.00604468	5438	Antisense
TCL1A-1	TCL1A-AS-1:3	0.00605159	4103	Antisense
UBE2N-1	UBE2N-AS-1:1	0.00605484	4907	Antisense
IGLL5-2	IGLL5-AS-2:2	0.00605786	972	Antisense
ALKBH3-1	ALKBH3-AS-1:2	0.00605892	3795	Antisense
CLSTN2-2	CLSTN2-AS-2:1	0.00606054	474	Antisense
ZNF215-1	ZNF215-AS-1:1	0.00607563	454	Antisense
AKAP7-1	AKAP7-AS-1:1	0.0060768	325	Antisense
USP25-2	USP25-AS-2:1	0.00607799	434	Antisense
HRH1-1	HRH1-AS-1:4	0.00609333	10000	Antisense
USP8-2	USP8-AS-2:1	0.00609939	295	Antisense
BAZ1B-1	BAZ1B-AS-1:1	0.00610207	361	Antisense
PHLDA1-1	PHLDA1-AS-1:1	0.00610458	777	Antisense
ATP6V0B-1	ATP6V0B-AS-1:1	0.00611216	872	Antisense
XIRP2-1	XIRP2-AS-1:1	0.00611397	1869	Antisense
LRRC1-AS-3	LRRC1-AS-3:1	0.00611932	222	Antisense
HSPA13-1	HSPA13-AS-1:4	0.00612132	6880	Antisense
SUGT1-1	SUGT1-AS-1:1	0.00613112	6164	Antisense
NXPE3-1	NXPE3-AS-1:1	0.00613249	358	Antisense
ARHGAP11A-1	ARHGAP11A-AS-1:2	0.00613617	8173	Antisense
CEBPG-1	CEBPG-AS-1:1	0.00616502	1602	Antisense
DCC-2	DCC-AS-2:1	0.0061665	454	Antisense
ABL2-1	ABL2-AS-1:1	0.00617077	3895	Antisense
GTF2F2-1	GTF2F2-AS-1:1	0.00617244	745	Antisense
ZNF26-1	ZNF26-AS-1:1	0.0061847	2607	Antisense
CNST-1	CNST-AS-1:1	0.00619848	1030	Antisense
IL26-1	IL26-AS-1:3	0.00621044	4366	Antisense
EMP1-1	EMP1-AS-1:1	0.00622654	906	Antisense
KIRREL3-1	KIRREL3-AS-1:1	0.00625906	584	Antisense
SPRY2-1	SPRY2-AS-1:1	0.00628406	445	Antisense
SAP130-1	SAP130-AS-1:1	0.0062884	2098	Antisense
CDCP1-1	CDCP1-AS-1:1	0.00629089	996	Antisense
YIPF6-1	YIPF6-AS-1:1	0.00629819	1680	Antisense
LGALS12-1	LGALS12-AS-1:1	0.00629846	2100	Antisense
UBXN10-1	UBXN10-AS-1:1	0.00630121	2140	Antisense
MYLK-1	MYLK-AS-1:4	0.00630891	10000	Antisense
HDAC2-1	HDAC2-AS-1:1	0.00630967	373	Antisense
MAP3K5-2	MAP3K5-AS-2:1	0.00631286	4443	Antisense
NUBP2-1	NUBP2-AS-1:1	0.00631347	413	Antisense
USP31-1	USP31-AS-1:1	0.00632462	465	Antisense
ZNF480-1	ZNF480-AS-1:1	0.00632585	445	Antisense
SYT1-AS-3	SYT1-AS-3:1	0.00633165	712	Antisense
LIPG-1	LIPG-AS-1:1	0.00634018	5630	Antisense
KIAA1549L-1	KIAA1549L-AS-1:3	0.0063427	2511	Antisense
KCNMB2-1	KCNMB2-AS-1:1	0.00635022	1145	Antisense
WDFY3-1	WDFY3-AS-1:1	0.00635176	491	Antisense
RAB3D-1	RAB3D-AS-1:1	0.00637566	904	Antisense
CNRIP1-1	CNRIP1-AS-1:1	0.00637592	791	Antisense
PLSCR5-1	PLSCR5-AS-1:1	0.00637731	448	Antisense
SAMD4B-1	SAMD4B-AS-1:1	0.00637997	1996	Antisense
ITK-1	ITK-AS-1:1	0.00638502	567	Antisense
EMB-1	EMB-AS-1:1	0.00638656	400	Antisense
NPEPL1-1	NPEPL1-AS-1:1	0.00638799	522	Antisense
SMIM10L1-1	SMIM10L1-AS-1:1	0.00639551	383	Antisense
NMNAT3-1	NMNAT3-AS-1:6	0.00640317	10000	Antisense
UBP1-1	UBP1-AS-1:1	0.00640585	1367	Antisense
FAM24B-1	FAM24B-AS-1:1	0.00641907	2314	Antisense
HIBADH-1	HIBADH-AS-1:2	0.00642266	1561	Antisense
MRC1-1	MRC1-AS-1:1	0.00642374	219	Antisense
ACSL3-1	ACSL3-AS-1:1	0.00642568	535	Antisense
PROCR-1	PROCR-AS-1:1	0.00642809	564	Antisense
AC064853.3-1	AC064853.3-AS-1:1	0.00643552	538	Antisense
CACNA1C-AS-3	CACNA1C-AS-3:1	0.00644264	607	Antisense
TMEM39A-1	TMEM39A-AS-1:1	0.00644504	2033	Antisense
GPR1-1	GPR1-AS-1:2	0.00644513	6457	Antisense
EVA1C-2	EVA1C-AS-2:1	0.0064582	453	Antisense
PRDM11-2	PRDM11-AS-2:1	0.00646378	565	Antisense
TNFSF14-1	TNFSF14-AS-1:1	0.00648516	2093	Antisense
VEGFA-1	VEGFA-AS-1:1	0.00649711	187	Antisense
SMIM22-1	SMIM22-AS-1:1	0.00650005	1637	Antisense
MAP2K4-1	MAP2K4-AS-1:3	0.00650336	1580	Antisense
HSD17B12-1	HSD17B12-AS-1:1	0.0065101	287	Antisense
GUCA1C-1	GUCA1C-AS-1:1	0.00651311	1483	Antisense
FCGR1B-2	FCGR1B-AS-2:1	0.00651865	457	Antisense
ATIC-1	ATIC-AS-1:1	0.00653804	3680	Antisense
CLSPN-1	CLSPN-AS-1:1	0.00654055	537	Antisense
MAL2-1	MAL2-AS-1:4	0.00654074	2831	Antisense
PPP2R3A-1	PPP2R3A-AS-1:1	0.00654278	438	Antisense
DESI1-2	DESI1-AS-2:1	0.00654481	1943	Antisense
FGGY-2	FGGY-AS-2:1	0.00655496	765	Antisense
FEV-1	FEV-AS-1:7	0.00656273	9655	Antisense
ELP4-1	ELP4-AS-1:1	0.00659178	573	Antisense
FBXW8-1	FBXW8-AS-1:1	0.00660434	413	Antisense
ARAP2-2	ARAP2-AS-2:2	0.00660436	6441	Antisense
ZNF562-1	ZNF562-AS-1:4	0.00661112	6783	Antisense
FEZF1-1	FEZF1-AS-1:10	0.00662203	10000	Antisense
FCGR2B-1	FCGR2B-AS-1:2	0.00663703	1147	Antisense
PDE5A-1	PDE5A-AS-1:12	0.00668847	10000	Antisense
ANKRD17-1	ANKRD17-AS-1:5	0.00669362	10000	Antisense
WDCP-1	WDCP-AS-1:1	0.00669395	103	Antisense
CTNNA2-2	CTNNA2-AS-2:1	0.00669442	764	Antisense
SPINK2-1	SPINK2-AS-1:1	0.00669604	1383	Antisense
PDK1-1	PDK1-AS-1:7	0.00670896	6071	Antisense
SP100-1	SP100-AS-1:1	0.00672343	10000	Antisense
CLYBL-1	CLYBL-AS-1:1	0.00674565	3883	Antisense
TSHZ2-1	TSHZ2-AS-1:1	0.00674833	721	Antisense
ZNF19-2	ZNF19-AS-2:1	0.00675413	3051	Antisense
CLIC6-1	CLIC6-AS-1:1	0.00676323	566	Antisense
CANX-1	CANX-AS-1:1	0.00676414	4486	Antisense
DNAJC16-2	DNAJC16-AS-2:1	0.00677941	345	Antisense
GSTO2-1	GSTO2-AS-1:1	0.00678648	1123	Antisense
HDAC3-1	HDAC3-AS-1:1	0.00678652	618	Antisense
ME3-1	ME3-AS-1:1	0.00678953	1460	Antisense
CTAGE8-1	CTAGE8-AS-1:7	0.00679639	4751	Antisense
MYO9A-1	MYO9A-AS-1:3	0.00680557	1828	Antisense
ZNF770-1	ZNF770-AS-1:1	0.00682177	1733	Antisense
ETAA1-1	ETAA1-AS-1:5	0.00682333	10000	Antisense
ZNF497-2	ZNF497-AS-2:1	0.00683324	787	Antisense
SULT1C2-1	SULT1C2-AS-1:1	0.00684337	1846	Antisense
ZNF445-1	ZNF445-AS-1:1	0.00685663	915	Antisense
LARS-1	LARS-AS-1:1	0.00686537	436	Antisense
ACBD3-1	ACBD3-AS-1:1	0.0068656	757	Antisense
ABCC9-1	ABCC9-AS-1:1	0.00686799	518	Antisense
AC093155.3-1	AC093155.3-AS-1:2	0.00688116	1906	Antisense
IKZF2-1	IKZF2-AS-1:2	0.00688401	4053	Antisense
ASB16-1	ASB16-AS-1:1	0.00689946	5552	Antisense
ARHGAP29-1	ARHGAP29-AS-1:4	0.00690638	3000	Antisense
BNIP1-1	BNIP1-AS-1:1	0.00692437	494	Antisense
TNKS-1	TNKS-AS-1:1	0.00692856	1394	Antisense
LDHA-1	LDHA-AS-1:1	0.00693105	458	Antisense
CD36-1	CD36-AS-1:1	0.00693163	8530	Antisense
LIN7A-1	LIN7A-AS-1:6	0.00693365	10000	Antisense
LSAMP-1	LSAMP-AS-1:1	0.00695056	1781	Antisense
INHBA-2	INHBA-AS-2:1	0.00695666	4863	Antisense
EIF5AL1-1	EIF5AL1-AS-1:1	0.00696946	600	Antisense
FAM86B2-1	FAM86B2-AS-1:12	0.00698671	10000	Antisense
TBC1D10A-1	TBC1D10A-AS-1:1	0.00701137	471	Antisense
PAFAH1B1-1	PAFAH1B1-AS-1:1	0.00701142	664	Antisense
ACTC1-1	ACTC1-AS-1:4	0.00702161	8729	Antisense
SPTLC3-1	SPTLC3-AS-1:1	0.00702285	1257	Antisense
MAGEA4-1	MAGEA4-AS-1:2	0.00703271	2176	Antisense
SIK3-1	SIK3-AS-1:1	0.00704599	561	Antisense
SGF29-1	SGF29-AS-1:1	0.00705629	481	Antisense
IPO5-2	IPO5-AS-2:1	0.00705864	2003	Antisense
IQCB1-1	IQCB1-AS-1:1	0.00708782	2009	Antisense
COMMD3-1	COMMD3-AS-1:1	0.00709137	3710	Antisense
EMC10-AS-3	EMC10-AS-3:1	0.00710457	373	Antisense
NDUFB6-1	NDUFB6-AS-1:1	0.00711366	264	Antisense
NLRP5-1	NLRP5-AS-1:1	0.00711942	2337	Antisense
NRXN2-1	NRXN2-AS-1:1	0.0071227	467	Antisense
MXRA8-1	MXRA8-AS-1:1	0.00713142	782	Antisense
MAP2K5-1	MAP2K5-AS-1:1	0.00713522	788	Antisense
CADPS-1	CADPS-AS-1:1	0.00713982	4225	Antisense
SARAF-2	SARAF-AS-2:1	0.00716784	1865	Antisense
PGGT1B-1	PGGT1B-AS-1:1	0.00717112	959	Antisense
PAXBP1-1	PAXBP1-AS-1:1	0.00717405	7166	Antisense
DOCK8-1	DOCK8-AS-1:1	0.00717748	404	Antisense
MCHR2-1	MCHR2-AS-1:11	0.00718285	5956	Antisense
ARID1A-1	ARID1A-AS-1:1	0.00720036	4076	Antisense
TTC8-1	TTC8-AS-1:1	0.00720663	1914	Antisense
BAALC-1	BAALC-AS-1:1	0.00721091	581	Antisense
DTL-1	DTL-AS-1:1	0.00721907	3490	Antisense
HAUS2-1	HAUS2-AS-1:1	0.00725025	1100	Antisense
IL1R1-1	IL1R1-AS-1:1	0.00725192	379	Antisense
FABP5-1	FABP5-AS-1:1	0.00725736	10000	Antisense
SPOCD1-1	SPOCD1-AS-1:1	0.00725858	535	Antisense
RPEL1-2	RPEL1-AS-2:1	0.00727	1550	Antisense
RBM19-1	RBM19-AS-1:1	0.00728028	568	Antisense
ZNF426-1	ZNF426-AS-1:1	0.0072824	2286	Antisense
AL138826.1-1	AL138826.1-AS-1:2	0.00728691	8018	Antisense
COCH-1	COCH-AS-1:2	0.00732036	3520	Antisense
LRRTM3-1	LRRTM3-AS-1:1	0.00732667	3773	Antisense
GABPB1-1	GABPB1-AS-1:1	0.00733797	10000	Antisense
ARMCX4-1	ARMCX4-AS-1:1	0.00733875	396	Antisense
TPP1-1	TPP1-AS-1:1	0.00737087	462	Antisense
SLC38A10-1	SLC38A10-AS-1:1	0.00738051	6548	Antisense
PARP2-2	PARP2-AS-2:1	0.00738321	466	Antisense
RBM25-1	RBM25-AS-1:1	0.00738404	3353	Antisense
ARSD-1	ARSD-AS-1:1	0.00739025	814	Antisense
HIPK3-1	HIPK3-AS-1:1	0.00739634	2777	Antisense
TEX36-1	TEX36-AS-1:1	0.00740454	1851	Antisense
MME-1	MME-AS-1:1	0.00741585	826	Antisense
EPM2A-2	EPM2A-AS-2:1	0.00744043	4606	Antisense
KRT73-1	KRT73-AS-1:1	0.00744212	5095	Antisense
PBRM1-1	PBRM1-AS-1:1	0.00744303	137	Antisense
NR3C2-1	NR3C2-AS-1:3	0.00747391	6886	Antisense
CLDN11-1	CLDN11-AS-1:1	0.00748033	5018	Antisense
PPP2R1A-1	PPP2R1A-AS-1:2	0.00748537	2158	Antisense
UVSSA-1	UVSSA-AS-1:1	0.00749983	1390	Antisense
GTF2A1-1	GTF2A1-AS-1:1	0.00750798	9357	Antisense
USP7-1	USP7-AS-1:1	0.00751601	425	Antisense
POLR3A-1	POLR3A-AS-1:1	0.00752636	518	Antisense
AGK-1	AGK-AS-1:5	0.00752705	10000	Antisense
RGCC-1	RGCC-AS-1:1	0.0075306	314	Antisense
POLR1C-1	POLR1C-AS-1:1	0.00753718	544	Antisense
LRRC37A3-1	LRRC37A3-AS-1:1	0.00753796	478	Antisense
SHB-1	SHB-AS-1:1	0.00754199	3518	Antisense
TCEAL6-1	TCEAL6-AS-1:2	0.00756162	2554	Antisense
CCNL1-1	CCNL1-AS-1:1	0.0075703	664	Antisense
ZNF793-2	ZNF793-AS-2:7	0.00760553	6572	Antisense
ATP5G2-1	ATP5G2-AS-1:1	0.00760642	252	Antisense
SEC62-1	SEC62-AS-1:1	0.00761523	344	Antisense
UQCRHL-1	UQCRHL-AS-1:1	0.00761686	298	Antisense
MARCH11-1	MARCH11-AS-1:3	0.00762382	10000	Antisense
EZR-1	EZR-AS-1:2	0.00763244	1611	Antisense
PTPRT-1	PTPRT-AS-1:1	0.0076344	1990	Antisense
AC119396.1-2	AC119396.1-AS-2:1	0.00764055	675	Antisense
NOD1-1	NOD1-AS-1:1	0.00764389	740	Antisense
TTC23L-1	TTC23L-AS-1:1	0.00765131	1620	Antisense
HYKK-1	HYKK-AS-1:1	0.00766877	2987	Antisense
SLC1A3-1	SLC1A3-AS-1:3	0.00767412	5346	Antisense
VSTM2A-1	VSTM2A-AS-1:1	0.00768336	754	Antisense
TMEM179-1	TMEM179-AS-1:1	0.0076899	1789	Antisense
SOCS2-1	SOCS2-AS-1:1	0.00769769	2635	Antisense
CEMIP-1	CEMIP-AS-1:1	0.00770829	1356	Antisense
ACP4-1	ACP4-AS-1:1	0.0077096	218	Antisense
PEMT-1	PEMT-AS-1:1	0.00771884	423	Antisense
ATP13A5-1	ATP13A5-AS-1:1	0.00777096	474	Antisense
KLHL28-1	KLHL28-AS-1:1	0.00778057	1236	Antisense
IGBP1-1	IGBP1-AS-1:1	0.00778469	511	Antisense
SPIRE1-1	SPIRE1-AS-1:4	0.0077913	7752	Antisense
HNRNPD-1	HNRNPD-AS-1:2	0.00779161	1790	Antisense
RSPO3-2	RSPO3-AS-2:1	0.00779561	3564	Antisense
SEPT2-1	SEPT2-AS-1:1	0.0077999	1540	Antisense
ATG12-1	ATG12-AS-1:1	0.0078089	795	Antisense
FAM204A-2	FAM204A-AS-2:1	0.00783809	321	Antisense
MARCH1-1	MARCH1-AS-1:3	0.00784962	3179	Antisense
CHMP1B-2	CHMP1B-AS-2:1	0.00785806	551	Antisense
ITPRIP-1	ITPRIP-AS-1:1	0.00785881	242	Antisense
KIZ-2	KIZ-AS-2:1	0.00789427	1461	Antisense
ZNF365-1	ZNF365-AS-1:2	0.00789464	10000	Antisense
OR6B2-1	OR6B2-AS-1:1	0.00791189	5435	Antisense
TMEM263-1	TMEM263-AS-1:1	0.00791352	5787	Antisense
TFDP2-2	TFDP2-AS-2:1	0.00793623	1888	Antisense
RPS21-1	RPS21-AS-1:1	0.00795383	1769	Antisense
NCAM2-1	NCAM2-AS-1:1	0.00796185	2145	Antisense
PRDM6-1	PRDM6-AS-1:3	0.00796427	10000	Antisense
PIK3AP1-1	PIK3AP1-AS-1:2	0.00796754	10000	Antisense
lnc00675-1	LINC00675-AS-1:5	0.00796871	4216	Antisense
NRSN2-1	NRSN2-AS-1:2	0.00797325	10000	Antisense
ESYT1-1	ESYT1-AS-1:1	0.00798064	468	Antisense
THSD7B-1	THSD7B-AS-1:1	0.00798442	1267	Antisense
USP43-1	USP43-AS-1:2	0.00798893	2125	Antisense
MCM3AP-1	MCM3AP-AS-1:2	0.00799028	10000	Antisense
RIPK2-1	RIPK2-AS-1:1	0.00799628	1576	Antisense
DPH5-1	DPH5-AS-1:4	0.00799948	10000	Antisense
PAN2-1	PAN2-AS-1:1	0.00802634	579	Antisense
NPNT-2	NPNT-AS-2:1	0.00806065	3522	Antisense
EXOSC10-1	EXOSC10-AS-1:3	0.00806225	1335	Antisense
LTA4H-2	LTA4H-AS-2:1	0.00806363	654	Antisense
TMC3-1	TMC3-AS-1:5	0.00806397	8891	Antisense
MGAT5B-1	MGAT5B-AS-1:1	0.00807143	2136	Antisense
SUGCT-1	SUGCT-AS-1:1	0.00808163	444	Antisense
CAPN10-1	CAPN10-AS-1:2	0.00809234	7928	Antisense
EPB42-1	EPB42-AS-1:1	0.00810005	728	Antisense
DIS3L2-1	DIS3L2-AS-1:1	0.0081001	389	Antisense
KIAA0556-1	KIAA0556-AS-1:4	0.0081057	6379	Antisense
KCNE3-2	KCNE3-AS-2:1	0.00810773	607	Antisense
TACR3-1	TACR3-AS-1:2	0.00810954	1473	Antisense
RYR3-2	RYR3-AS-2:1	0.00811265	961	Antisense
UHRF2-1	UHRF2-AS-1:1	0.00811567	636	Antisense
BRD7-2	BRD7-AS-2:1	0.00812062	760	Antisense
NUCKS1-1	NUCKS1-AS-1:1	0.00812312	975	Antisense
MUC21-1	MUC21-AS-1:1	0.00813184	3992	Antisense
HIVEP2-1	HIVEP2-AS-1:1	0.00814648	347	Antisense
ZNF710-1	ZNF710-AS-1:1	0.00814858	1169	Antisense
BAZ2B-1	BAZ2B-AS-1:3	0.00815841	2599	Antisense
RAB22A-1	RAB22A-AS-1:1	0.00816944	515	Antisense
GCC2-2	GCC2-AS-2:2	0.00817216	1658	Antisense
MDGA1-1	MDGA1-AS-1:1	0.00818752	440	Antisense
EDN1-1	EDN1-AS-1:1	0.00819963	7860	Antisense
MYO16-2	MYO16-AS-2:1	0.00820208	1484	Antisense
XRCC5-1	XRCC5-AS-1:1	0.00821567	564	Antisense
SMIM7-1	SMIM7-AS-1:1	0.00821843	3049	Antisense
TNS4-1	TNS4-AS-1:1	0.00822638	1990	Antisense
IL3RA-2	IL3RA-AS-2:1	0.00822701	2210	Antisense
SLCO5A1-1	SLCO5A1-AS-1:1	0.00822719	9999	Antisense
ZNF878-1	ZNF878-AS-1:2	0.00822844	6770	Antisense
ISG15-1	ISG15-AS-1:1	0.00822903	153	Antisense
DOCK6-1	DOCK6-AS-1:1	0.00823633	566	Antisense
ZEB1-1	ZEB1-AS-1:9	0.00824414	10000	Antisense
PPP3CC-1	PPP3CC-AS-1:1	0.00824835	1323	Antisense
SNTB1-1	SNTB1-AS-1:1	0.00826497	1140	Antisense
ZMAT2-1	ZMAT2-AS-1:1	0.00828177	4950	Antisense
EIF2B2-2	EIF2B2-AS-2:1	0.00828845	1582	Antisense
RWDD2B-1	RWDD2B-AS-1:1	0.00828875	2904	Antisense
LEO1-1	LEO1-AS-1:1	0.00829382	502	Antisense
PURA-1	PURA-AS-1:9	0.00829626	10000	Antisense
PEX2-1	PEX2-AS-1:6	0.00831399	10000	Antisense
POLB-1	POLB-AS-1:1	0.00832428	2007	Antisense
FBXW7-1	FBXW7-AS-1:1	0.00832695	370	Antisense
SORBS3-1	SORBS3-AS-1:1	0.00833897	4074	Antisense
FBXW8-AS-3	FBXW8-AS-3:1	0.0083392	2684	Antisense
ITLN2-1	ITLN2-AS-1:1	0.00833963	2130	Antisense
MYO3B-2	MYO3B-AS-2:1	0.00835469	2019	Antisense
IPCEF1-1	IPCEF1-AS-1:1	0.0083547	558	Antisense
AGAP9-1	AGAP9-AS-1:1	0.00836333	232	Antisense
CCDC174-1	CCDC174-AS-1:2	0.00837175	10000	Antisense
METTL17-1	METTL17-AS-1:1	0.00837188	1394	Antisense
DLEU7-1	DLEU7-AS-1:1	0.00839242	1462	Antisense
ARHGEF7-1	ARHGEF7-AS-1:1	0.00839649	660	Antisense
CDH23-1	CDH23-AS-1:1	0.00840637	422	Antisense
SLC7A4-1	SLC7A4-AS-1:1	0.00842086	560	Antisense
NPAS2-1	NPAS2-AS-1:1	0.00843852	546	Antisense
METTL7A-1	METTL7A-AS-1:1	0.00843871	1002	Antisense
TMED2-1	TMED2-AS-1:5	0.00845295	10000	Antisense
SORD-1	SORD-AS-1:1	0.00845432	538	Antisense
MYL6-1	MYL6-AS-1:1	0.00845618	537	Antisense
TRPA1-2	TRPA1-AS-2:1	0.00845921	4796	Antisense
AC008758.6-1	AC008758.6-AS-1:1	0.00845951	692	Antisense
RHOXF2-1	RHOXF2-AS-1:2	0.00847306	7107	Antisense
STOM-1	STOM-AS-1:2	0.00847571	10000	Antisense
UBAP2L-2	UBAP2L-AS-2:1	0.00850306	541	Antisense
NRP2-1	NRP2-AS-1:1	0.00853376	2678	Antisense
ICAM1-1	ICAM1-AS-1:1	0.00853705	614	Antisense
NCALD-1	NCALD-AS-1:1	0.00855177	359	Antisense
FAM172A-1	FAM172A-AS-1:1	0.00855218	636	Antisense
CHUK-1	CHUK-AS-1:1	0.00855784	835	Antisense
SELE-1	SELE-AS-1:1	0.00857642	570	Antisense
GJC3-1	GJC3-AS-1:1	0.00858867	677	Antisense
ACTR2-1	ACTR2-AS-1:1	0.00858879	1875	Antisense
L34079.1-1	L34079.1-AS-1:1	0.00859067	559	Antisense
UBE2G1-1	UBE2G1-AS-1:1	0.00859554	1124	Antisense
CITED2-1	CITED2-AS-1:2	0.00860276	7244	Antisense
RNF187-1	RNF187-AS-1:2	0.00861044	3656	Antisense
NDUFB2-1	NDUFB2-AS-1:1	0.00864449	1684	Antisense
DYNC1LI2-1	DYNC1LI2-AS-1:1	0.00865596	1788	Antisense
ZNF701-1	ZNF701-AS-1:1	0.00865985	3203	Antisense
LAPTM4B-1	LAPTM4B-AS-1:1	0.00866011	5532	Antisense
APP-2	APP-AS-2:1	0.00866232	3680	Antisense
PDCD6IP-1	PDCD6IP-AS-1:5	0.00866429	10000	Antisense
MAP1S-1	MAP1S-AS-1:1	0.00867242	214	Antisense
SPDYE3-2	SPDYE3-AS-2:1	0.00868467	358	Antisense
ATF1-1	ATF1-AS-1:2	0.00869742	5438	Antisense
MACC1-1	MACC1-AS-1:1	0.00873974	1902	Antisense
PSMD5-1	PSMD5-AS-1:15	0.00875067	10000	Antisense
ACSM6-1	ACSM6-AS-1:1	0.00875263	2192	Antisense
IL17D-2	IL17D-AS-2:1	0.00876047	4875	Antisense
POT1-1	POT1-AS-1:5	0.00876679	10000	Antisense
GPAT2-1	GPAT2-AS-1:3	0.00877729	3645	Antisense
ATP2B1-2	ATP2B1-AS-2:7	0.00878088	10000	Antisense
ZNF322-1	ZNF322-AS-1:1	0.00882888	4731	Antisense
CD9-1	CD9-AS-1:1	0.00883239	636	Antisense
HIBCH-1	HIBCH-AS-1:1	0.00883726	1058	Antisense
INO80D-2	INO80D-AS-2:1	0.00885837	778	Antisense
SYT1-2	SYT1-AS-2:1	0.00886192	2946	Antisense
PLEKHA2-1	PLEKHA2-AS-1:1	0.00886387	648	Antisense
RNF145-1	RNF145-AS-1:1	0.00887259	635	Antisense
EXOC4-1	EXOC4-AS-1:1	0.00887691	2783	Antisense
CFAP70-1	CFAP70-AS-1:2	0.00887946	2391	Antisense
PANK2-2	PANK2-AS-2:1	0.00889555	10000	Antisense
WNK2-1	WNK2-AS-1:1	0.00889584	1313	Antisense
BDP1-1	BDP1-AS-1:1	0.00892406	224	Antisense
RAD18-1	RAD18-AS-1:1	0.008936	917	Antisense
RASSF3-1	RASSF3-AS-1:1	0.0089453	359	Antisense
SKOR1-1	SKOR1-AS-1:2	0.00894856	2412	Antisense
CHRM1-1	CHRM1-AS-1:1	0.00895921	746	Antisense
RGS6-1	RGS6-AS-1:1	0.00896275	1280	Antisense
RBCK1-1	RBCK1-AS-1:1	0.00899521	4343	Antisense
ZER1-1	ZER1-AS-1:1	0.00901867	1657	Antisense
CFLAR-1	CFLAR-AS-1:14	0.00902625	10000	Antisense
APOL6-1	APOL6-AS-1:1	0.00903618	910	Antisense
ACSL6-2	ACSL6-AS-2:1	0.00903787	559	Antisense
ST3GAL5-1	ST3GAL5-AS-1:2	0.00904529	10000	Antisense
PTGES3-1	PTGES3-AS-1:1	0.00905212	1301	Antisense
UBAC2-1	UBAC2-AS-1:3	0.00906144	2900	Antisense
ADAM17-2	ADAM17-AS-2:1	0.00907973	748	Antisense
MBOAT1-1	MBOAT1-AS-1:1	0.00908283	377	Antisense
NKX2-2-1	NKX2-2-AS-1:1	0.00908718	636	Antisense
PHF24-1	PHF24-AS-1:1	0.00908814	638	Antisense
COBL-1	COBL-AS-1:1	0.0090892	1040	Antisense
CHST9-1	CHST9-AS-1:7	0.0090933	10000	Antisense
SGMS1-1	SGMS1-AS-1:1	0.00910384	494	Antisense
OSCAR-1	OSCAR-AS-1:1	0.00912639	4428	Antisense
FRY-2	FRY-AS-2:1	0.00914036	10000	Antisense
NCAM2-2	NCAM2-AS-2:1	0.00914407	974	Antisense
ETV4-1	ETV4-AS-1:1	0.0091625	558	Antisense
TENM3-1	TENM3-AS-1:10	0.00917116	10000	Antisense
PRKD2-1	PRKD2-AS-1:4	0.00917432	2871	Antisense
SV2C-2	SV2C-AS-2:1	0.00918473	753	Antisense
KLK15-1	KLK15-AS-1:2	0.00918996	1556	Antisense
LMX1A-1	LMX1A-AS-1:1	0.00919908	689	Antisense
ZFX-1	ZFX-AS-1:1	0.00921634	414	Antisense
MGA-1	MGA-AS-1:2	0.00921937	2748	Antisense
KCNJ2-1	KCNJ2-AS-1:1	0.00922528	5272	Antisense
ALDH9A1-1	ALDH9A1-AS-1:1	0.00923169	2199	Antisense
CD38-1	CD38-AS-1:1	0.00924945	516	Antisense
ATXN7L1-1	ATXN7L1-AS-1:1	0.00925804	1848	Antisense
RWDD3-1	RWDD3-AS-1:4	0.00925823	1568	Antisense
TMEM220-1	TMEM220-AS-1:1	0.00926538	2423	Antisense
GSTM3-1	GSTM3-AS-1:1	0.00927547	363	Antisense
ABCA3-2	ABCA3-AS-2:1	0.00927566	10000	Antisense
ZNF529-1	ZNF529-AS-1:1	0.00928467	431	Antisense
ST3GAL6-1	ST3GAL6-AS-1:8	0.00929304	10000	Antisense
DLG1-2	DLG1-AS-2:1	0.00931	2729	Antisense
HCCS-2	HCCS-AS-2:1	0.00933376	962	Antisense
CXADR-1	CXADR-AS-1:2	0.00933818	1032	Antisense
ZNF616-1	ZNF616-AS-1:1	0.00933907	1467	Antisense
AC005041.1-1	AC005041.1-AS-1:3	0.00935359	8358	Antisense
EMC9-1	EMC9-AS-1:1	0.00935461	745	Antisense
PPP4R1-1	PPP4R1-AS-1:1	0.0093568	1199	Antisense
ZNF200-2	ZNF200-AS-2:1	0.00935798	261	Antisense
FSIP2-2	FSIP2-AS-2:1	0.00936262	247	Antisense
KLHL15-1	KLHL15-AS-1:1	0.00939809	1421	Antisense
KCNE2-1	KCNE2-AS-1:1	0.0093986	469	Antisense
RIPK4-1	RIPK4-AS-1:1	0.00940037	459	Antisense
PSMB10-1	PSMB10-AS-1:1	0.00940055	931	Antisense
HDHD2-1	HDHD2-AS-1:1	0.00941892	2116	Antisense
ZNF232-1	ZNF232-AS-1:4	0.00942608	3041	Antisense
TSHR-1	TSHR-AS-1:1	0.00943125	5569	Antisense
RASAL2-1	RASAL2-AS-1:1	0.00943773	803	Antisense
EAF1-2	EAF1-AS-2:1	0.00943894	931	Antisense
MYLK4-1	MYLK4-AS-1:1	0.00944362	3514	Antisense
BMF-1	BMF-AS-1:1	0.00945788	459	Antisense
KCTD16-1	KCTD16-AS-1:1	0.00947625	1169	Antisense
CEP72-1	CEP72-AS-1:2	0.0094895	5574	Antisense
TPBGL-1	TPBGL-AS-1:4	0.00949069	10000	Antisense
ERO1A-1	ERO1A-AS-1:1	0.00950269	579	Antisense
MAN2A2-1	MAN2A2-AS-1:1	0.00951373	793	Antisense
SNAP91-1	SNAP91-AS-1:1	0.0095154	520	Antisense
TNS2-1	TNS2-AS-1:3	0.00953641	7419	Antisense
TGFBR3L-1	TGFBR3L-AS-1:1	0.00954153	505	Antisense
UQCRC1-1	UQCRC1-AS-1:1	0.0095474	4865	Antisense
PSPC1-1	PSPC1-AS-1:1	0.00956386	374	Antisense
OVCA2-1	OVCA2-AS-1:1	0.00959569	420	Antisense
NRK-1	NRK-AS-1:1	0.009598	396	Antisense
TTC34-1	TTC34-AS-1:4	0.00960126	2079	Antisense
RHBDD2-1	RHBDD2-AS-1:1	0.00960268	584	Antisense
NACC1-1	NACC1-AS-1:1	0.00961134	456	Antisense
FCER1G-1	FCER1G-AS-1:1	0.0096232	523	Antisense
ZYG11A-1	ZYG11A-AS-1:1	0.00963657	378	Antisense
STT3A-1	STT3A-AS-1:1	0.00965706	10000	Antisense
MRI1-2	MRI1-AS-2:1	0.00967866	989	Antisense
AMOTL1-2	AMOTL1-AS-2:1	0.00968186	591	Antisense
PNP-1	PNP-AS-1:1	0.00968761	490	Antisense
TTC7B-1	TTC7B-AS-1:1	0.00970025	1106	Antisense
FOXP4-2	FOXP4-AS-2:3	0.00970323	10000	Antisense
SPTSSA-1	SPTSSA-AS-1:1	0.0097126	2640	Antisense
ARNTL2-1	ARNTL2-AS-1:1	0.00976828	8494	Antisense
IRAK1BP1-1	IRAK1BP1-AS-1:2	0.00977797	10000	Antisense
RAD9A-1	RAD9A-AS-1:1	0.00977809	702	Antisense
MPDU1-1	MPDU1-AS-1:4	0.00977824	1609	Antisense
PTTG1IP-1	PTTG1IP-AS-1:1	0.00977983	499	Antisense
PAPPA-2	PAPPA-AS-2:1	0.00979373	2449	Antisense
CLEC19A-1	CLEC19A-AS-1:1	0.00979942	662	Antisense
TUSC1-1	TUSC1-AS-1:1	0.00983205	4562	Antisense
RPS8-2	RPS8-AS-2:1	0.0098521	897	Antisense
SLC39A9-1	SLC39A9-AS-1:1	0.00985231	1206	Antisense
DCTN6-1	DCTN6-AS-1:1	0.00985609	581	Antisense
BCAS3-1	BCAS3-AS-1:1	0.00986139	426	Antisense
RPL22L1-1	RPL22L1-AS-1:2	0.00986298	1922	Antisense
AC020636.2-1	AC020636.2-AS-1:2	0.00986397	906	Antisense
SLC39A4-1	SLC39A4-AS-1:1	0.00986401	484	Antisense
ZFP28-1	ZFP28-AS-1:2	0.00986776	5574	Antisense
EGFLAM-AS-3	EGFLAM-AS-3:3	0.00987166	3524	Antisense
VASH1-1	VASH1-AS-1:2	0.0098732	1007	Antisense
GPR63-1	GPR63-AS-1:1	0.00988607	478	Antisense
Z98749.3-1	Z98749.3-AS-1:1	0.00989638	755	Antisense
CRISPLD2-1	CRISPLD2-AS-1:1	0.00993086	4292	Antisense
ZC3H14-1	ZC3H14-AS-1:1	0.00993236	2703	Antisense
HGF-1	HGF-AS-1:1	0.00993282	359	Antisense
MDFI-1	MDFI-AS-1:1	0.00994376	569	Antisense
LIN37-1	LIN37-AS-1:1	0.009964	1710	Antisense
RDH10-1	RDH10-AS-1:2	0.00996726	1144	Antisense
MON1A-1	MON1A-AS-1:3	0.0099681	1381	Antisense
PUM2-1	PUM2-AS-1:1	0.00998864	3182	Antisense
ADCY3-1	ADCY3-AS-1:1	0.00999419	1107	Antisense
TBPL1-1	TBPL1-AS-1:1	0.0100024	3207	Antisense
GBP3-1	GBP3-AS-1:2	0.0100026	1748	Antisense
ATXN2L-2	ATXN2L-AS-2:1	0.0100033	293	Antisense
SLC38A2-1	SLC38A2-AS-1:2	0.0100043	3535	Antisense
FLRT1-1	FLRT1-AS-1:1	0.0100082	573	Antisense
SETD5-1	SETD5-AS-1:5	0.0100082	10000	Antisense
RRM2-1	RRM2-AS-1:1	0.0100097	10000	Antisense
NSUN4-1	NSUN4-AS-1:1	0.0100136	2339	Antisense
KPNA1-1	KPNA1-AS-1:4	0.010021	4314	Antisense
ADRA1B-1	ADRA1B-AS-1:3	0.0100213	8840	Antisense
FAM13C-1	FAM13C-AS-1:1	0.0100259	370	Antisense
ZNF350-1	ZNF350-AS-1:1	0.0100311	2168	Antisense
KITLG-1	KITLG-AS-1:1	0.0100454	490	Antisense
TSC22D1-2	TSC22D1-AS-2:1	0.0100467	534	Antisense
CCSAP-1	CCSAP-AS-1:1	0.0100566	970	Antisense
AGBL5-1	AGBL5-AS-1:1	0.0100663	658	Antisense
RPS9-2	RPS9-AS-2:1	0.0100739	216	Antisense
GALNTL6-1	GALNTL6-AS-1:1	0.0100739	589	Antisense
TBC1D26-1	TBC1D26-AS-1:1	0.0100883	632	Antisense
IKZF3-1	IKZF3-AS-1:1	0.0101227	1162	Antisense
RASGRP3-1	RASGRP3-AS-1:1	0.0101402	336	Antisense
EMC3-2	EMC3-AS-2:1	0.0101547	3822	Antisense
WWP1-2	WWP1-AS-2:3	0.0101642	4655	Antisense
CFAP20-1	CFAP20-AS-1:1	0.0101796	413	Antisense
TMEM26-1	TMEM26-AS-1:3	0.0101864	5263	Antisense
MIER3-2	MIER3-AS-2:1	0.0102214	1699	Antisense
TET1-1	TET1-AS-1:1	0.0102267	347	Antisense
WDR59-1	WDR59-AS-1:1	0.0102326	1052	Antisense
STIM1-1	STIM1-AS-1:1	0.0102552	2300	Antisense
KPNB1-2	KPNB1-AS-2:1	0.0102587	266	Antisense
SLC7A11-1	SLC7A11-AS-1:1	0.0102689	7389	Antisense
LAMA4-1	LAMA4-AS-1:5	0.0102827	3653	Antisense
KSR2-1	KSR2-AS-1:1	0.0103051	560	Antisense
ATP5F1-1	ATP5F1-AS-1:1	0.0103061	1905	Antisense
MED1-1	MED1-AS-1:1	0.0103144	869	Antisense
CFAP161-1	CFAP161-AS-1:1	0.0103277	1259	Antisense
RGS16-1	RGS16-AS-1:1	0.0103293	331	Antisense
PRSS48-1	PRSS48-AS-1:1	0.0103435	162	Antisense
FBXW11-1	FBXW11-AS-1:1	0.0103479	1011	Antisense
EML2-1	EML2-AS-1:3	0.0103549	2316	Antisense
AFAP1L1-1	AFAP1L1-AS-1:1	0.0103658	5337	Antisense
GABRA1-1	GABRA1-AS-1:1	0.0103877	1107	Antisense
PROX1-1	PROX1-AS-1:13	0.0104	10000	Antisense
TMEM14C-1	TMEM14C-AS-1:1	0.0104098	1466	Antisense
STH-1	STH-AS-1:3	0.0104209	3985	Antisense
ITPR2-2	ITPR2-AS-2:1	0.0104328	873	Antisense
BAG2-1	BAG2-AS-1:10	0.010443	10000	Antisense
FAM160A1-1	FAM160A1-AS-1:1	0.0104703	936	Antisense
BCL2L1-2	BCL2L1-AS-2:1	0.0104704	623	Antisense
MYH13-2	MYH13-AS-2:1	0.0104733	522	Antisense
ZC3H6-1	ZC3H6-AS-1:1	0.0104855	4233	Antisense
HEATR4-1	HEATR4-AS-1:1	0.0104931	517	Antisense
SLC12A2-2	SLC12A2-AS-2:1	0.0105038	1098	Antisense
TSC1-1	TSC1-AS-1:1	0.0105096	1563	Antisense
FSCN1-1	FSCN1-AS-1:1	0.0105235	415	Antisense
SLC25A34-1	SLC25A34-AS-1:2	0.0105426	2072	Antisense
SPDYE16-1	SPDYE16-AS-1:1	0.0105473	362	Antisense
OLIG1-1	OLIG1-AS-1:1	0.0105615	680	Antisense
CARHSP1-1	CARHSP1-AS-1:1	0.0105803	407	Antisense
LRRC37A-1	LRRC37A-AS-1:1	0.0105846	2790	Antisense
HTATIP2-1	HTATIP2-AS-1:1	0.0105857	3782	Antisense
MRPS23-1	MRPS23-AS-1:1	0.0105868	2215	Antisense
IL21-1	IL21-AS-1:1	0.0106032	3737	Antisense
LRP2BP-1	LRP2BP-AS-1:1	0.0106153	584	Antisense
DGKI-2	DGKI-AS-2:1	0.0106154	3137	Antisense
ARFGEF2-1	ARFGEF2-AS-1:1	0.0106178	8667	Antisense
IGF1R-1	IGF1R-AS-1:1	0.0106186	261	Antisense
SOX6-1	SOX6-AS-1:1	0.0106269	268	Antisense
HLA-DQB1-1	HLA-DQB1-AS-1:1	0.0106408	550	Antisense
ADGB-2	ADGB-AS-2:1	0.0106431	1048	Antisense
IL1RL2-1	IL1RL2-AS-1:1	0.0106491	704	Antisense
HNRNPM-1	HNRNPM-AS-1:1	0.0106669	1324	Antisense
POFUT2-1	POFUT2-AS-1:1	0.0106798	2498	Antisense
CACNA2D3-1	CACNA2D3-AS-1:1	0.0106842	2071	Antisense
IL17RC-1	IL17RC-AS-1:2	0.0107183	4083	Antisense
EFCAB6-1	EFCAB6-AS-1:1	0.010723	2653	Antisense
NRP1-1	NRP1-AS-1:1	0.0107349	779	Antisense
VAV3-2	VAV3-AS-2:4	0.0107353	10000	Antisense
EIF4ENIF1-2	EIF4ENIF1-AS-2:1	0.0107637	3329	Antisense
TCF21-1	TCF21-AS-1:4	0.0107662	10000	Antisense
RNASE6-1	RNASE6-AS-1:2	0.0107777	6591	Antisense
CCDC54-1	CCDC54-AS-1:10	0.0107864	10000	Antisense
BAAT-1	BAAT-AS-1:1	0.0107956	1577	Antisense
SCAF4-1	SCAF4-AS-1:1	0.0108	1184	Antisense
CFAP44-1	CFAP44-AS-1:1	0.010816	1074	Antisense
VEPH1-1	VEPH1-AS-1:4	0.0108195	3232	Antisense
GMDS-AS-3	GMDS-AS-3:1	0.0108364	1274	Antisense
MAPRE1-1	MAPRE1-AS-1:1	0.0108368	457	Antisense
NCAPD2-1	NCAPD2-AS-1:1	0.0108545	2963	Antisense
DTHD1-1	DTHD1-AS-1:1	0.0108601	538	Antisense
ST8SIA3-1	ST8SIA3-AS-1:2	0.0109029	10000	Antisense
GLIS3-2	GLIS3-AS-2:1	0.0109103	5826	Antisense
NOL4-1	NOL4-AS-1:1	0.0109197	505	Antisense
LRRC7-2	LRRC7-AS-2:1	0.010928	430	Antisense
NTNG2-1	NTNG2-AS-1:1	0.0109285	360	Antisense
SREK1IP1-1	SREK1IP1-AS-1:1	0.0109288	6534	Antisense
TMEM229A-1	TMEM229A-AS-1:2	0.0109397	5139	Antisense
TMEM171-1	TMEM171-AS-1:2	0.0109463	4067	Antisense
NAMPT-1	NAMPT-AS-1:1	0.0109548	4038	Antisense
AKR1C1-1	AKR1C1-AS-1:1	0.010956	368	Antisense
WDR61-1	WDR61-AS-1:1	0.0109677	447	Antisense
ZHX2-2	ZHX2-AS-2:1	0.0109716	1776	Antisense
ZDHHC2-1	ZDHHC2-AS-1:1	0.0109829	405	Antisense
HIF1A-2	HIF1A-AS-2:1	0.0110197	4075	Antisense
AC019117.3-2	AC019117.3-AS-2:10	0.011036	10000	Antisense
PTPN4-1	PTPN4-AS-1:1	0.0110442	4932	Antisense
DCP1A-1	DCP1A-AS-1:1	0.0110458	371	Antisense
AMER3-1	AMER3-AS-1:1	0.011047	1243	Antisense
BLVRA-1	BLVRA-AS-1:1	0.0110486	1461	Antisense
NPLOC4-1	NPLOC4-AS-1:1	0.011049	447	Antisense
ATP7B-1	ATP7B-AS-1:1	0.0110502	801	Antisense
NUB1-1	NUB1-AS-1:1	0.0110638	2719	Antisense
ZFHX3-1	ZFHX3-AS-1:1	0.0110766	819	Antisense
ZBTB44-1	ZBTB44-AS-1:11	0.0111172	10000	Antisense
ZNF567-1	ZNF567-AS-1:3	0.0111262	10000	Antisense
TBCE-2	TBCE-AS-2:1	0.0111277	335	Antisense
CDKL2-1	CDKL2-AS-1:1	0.0111306	1137	Antisense
CTSA-1	CTSA-AS-1:1	0.0111415	567	Antisense
PDSS1-1	PDSS1-AS-1:1	0.0111576	316	Antisense
C2CD5-1	C2CD5-AS-1:3	0.0111757	5090	Antisense
SNX6-1	SNX6-AS-1:1	0.0111758	1267	Antisense
FAM167A-1	FAM167A-AS-1:1	0.0111836	1427	Antisense
BDKRB1-1	BDKRB1-AS-1:1	0.0111921	736	Antisense
KLF11-1	KLF11-AS-1:1	0.0112019	445	Antisense
MYL4-1	MYL4-AS-1:1	0.0112037	1323	Antisense
RTTN-1	RTTN-AS-1:2	0.0112045	992	Antisense
NAALADL2-1	NAALADL2-AS-1:1	0.0112091	409	Antisense
DNAJC15-1	DNAJC15-AS-1:1	0.0112096	1582	Antisense
SLC16A12-1	SLC16A12-AS-1:1	0.0112152	2146	Antisense
NPNT-1	NPNT-AS-1:1	0.0112267	936	Antisense
ZNF699-1	ZNF699-AS-1:1	0.0112295	403	Antisense
WDR61-2	WDR61-AS-2:1	0.0112375	223	Antisense
TAOK1-1	TAOK1-AS-1:1	0.0112899	2330	Antisense
UQCC1-1	UQCC1-AS-1:1	0.0112979	494	Antisense
ST8SIA6-1	ST8SIA6-AS-1:1	0.0112993	2404	Antisense
NEK8-1	NEK8-AS-1:1	0.0113038	294	Antisense
ZCCHC17-1	ZCCHC17-AS-1:1	0.0113137	436	Antisense
VCL-1	VCL-AS-1:1	0.0113279	2640	Antisense
ZNRF2-1	ZNRF2-AS-1:1	0.0113297	1229	Antisense
MYC-AS-3	MYC-AS-3:1	0.0113512	10000	Antisense
NKX2-4-1	NKX2-4-AS-1:2	0.0113551	8484	Antisense
CDYL-2	CDYL-AS-2:1	0.0113644	1351	Antisense
CCDC94-1	CCDC94-AS-1:1	0.0113678	1019	Antisense
PEX1-1	PEX1-AS-1:1	0.0113832	393	Antisense
ITGA5-1	ITGA5-AS-1:2	0.0114242	1674	Antisense
AK7-1	AK7-AS-1:1	0.0114286	712	Antisense
TRIM31-1	TRIM31-AS-1:1	0.0114525	767	Antisense
PDCL3-1	PDCL3-AS-1:1	0.011453	1208	Antisense
ZNF35-1	ZNF35-AS-1:1	0.0114749	7215	Antisense
PABPC4-1	PABPC4-AS-1:1	0.0114992	547	Antisense
LMO3-2	LMO3-AS-2:1	0.0115429	601	Antisense
CALD1-1	CALD1-AS-1:3	0.0115479	1796	Antisense
ZKSCAN2-1	ZKSCAN2-AS-1:5	0.0115502	10000	Antisense
CR1L-2	CR1L-AS-2:1	0.011557	988	Antisense
NF1-2	NF1-AS-2:3	0.0115939	7170	Antisense
COX17-1	COX17-AS-1:1	0.0116048	1281	Antisense
GALNT7-2	GALNT7-AS-2:1	0.0116084	518	Antisense
KCNE3-1	KCNE3-AS-1:2	0.0116128	828	Antisense
CLEC18C-1	CLEC18C-AS-1:2	0.0116172	2805	Antisense
ZNF549-1	ZNF549-AS-1:1	0.0116196	670	Antisense
GABRG3-1	GABRG3-AS-1:1	0.0116213	1443	Antisense
SLC12A1-1	SLC12A1-AS-1:1	0.011625	6827	Antisense
MEST-2	MEST-AS-2:1	0.0116296	2633	Antisense
LBR-1	LBR-AS-1:1	0.0116339	239	Antisense
CNTFR-1	CNTFR-AS-1:6	0.0116513	10000	Antisense
ASTN2-2	ASTN2-AS-2:1	0.0116624	1304	Antisense
PPARGC1A-1	PPARGC1A-AS-1:2	0.0116648	1006	Antisense
DAOA-1	DAOA-AS-1:1	0.0116678	2475	Antisense
FLI1-1	FLI1-AS-1:4	0.0116723	5070	Antisense
SLC44A1-1	SLC44A1-AS-1:5	0.0116743	10000	Antisense
UBE3A-2	UBE3A-AS-2:26	0.0116797	10000	Antisense
DPY19L4-1	DPY19L4-AS-1:2	0.0116803	2495	Antisense
SPCS3-1	SPCS3-AS-1:1	0.0116804	646	Antisense
ANAPC1-1	ANAPC1-AS-1:1	0.0116843	605	Antisense
CYP2J2-1	CYP2J2-AS-1:1	0.011697	680	Antisense
MX1-1	MX1-AS-1:1	0.011708	1113	Antisense
FKBP14-1	FKBP14-AS-1:2	0.0117088	2533	Antisense
ASAH1-1	ASAH1-AS-1:5	0.0117199	8482	Antisense
SCFD1-2	SCFD1-AS-2:1	0.0117231	427	Antisense
FOXP1-AS-3	FOXP1-AS-3:3	0.0117309	3102	Antisense
HSFY2-2	HSFY2-AS-2:1	0.0117438	624	Antisense
LRP1-1	LRP1-AS-1:1	0.0117539	643	Antisense
VSTM4-1	VSTM4-AS-1:1	0.0117649	472	Antisense
ARID1B-1	ARID1B-AS-1:1	0.0117731	1247	Antisense
RNF144A-2	RNF144A-AS-2:3	0.0117832	4054	Antisense
BCAT1-2	BCAT1-AS-2:1	0.0117853	449	Antisense
FGL1-1	FGL1-AS-1:1	0.0118173	1147	Antisense
H2AFZ-1	H2AFZ-AS-1:1	0.011825	588	Antisense
ARID5B-1	ARID5B-AS-1:1	0.0118324	668	Antisense
EPRS-1	EPRS-AS-1:1	0.0118326	1145	Antisense
TM9SF4-1	TM9SF4-AS-1:1	0.0118655	3451	Antisense
CDK2-1	CDK2-AS-1:1	0.0118675	563	Antisense
DERL1-1	DERL1-AS-1:1	0.0118691	623	Antisense
NAA60-1	NAA60-AS-1:1	0.0118745	88	Antisense
MTRF1-1	MTRF1-AS-1:5	0.0118905	10000	Antisense
SPEF2-2	SPEF2-AS-2:1	0.0118944	1746	Antisense
EXO5-1	EXO5-AS-1:1	0.0118963	430	Antisense
SMG7-1	SMG7-AS-1:6	0.011928	8673	Antisense
NUPR1-1	NUPR1-AS-1:1	0.0119304	769	Antisense
MICALL2-1	MICALL2-AS-1:1	0.0119434	1268	Antisense
FAM53C-1	FAM53C-AS-1:1	0.0119487	409	Antisense
DYRK1A-1	DYRK1A-AS-1:1	0.0119612	3211	Antisense
CFAP69-1	CFAP69-AS-1:1	0.0119886	286	Antisense
CD46-1	CD46-AS-1:27	0.0119927	10000	Antisense
TNNI3K-1	TNNI3K-AS-1:1	0.0120524	787	Antisense
LNX1-AS-3	LNX1-AS-3:1	0.0120633	2306	Antisense
INPP5F-1	INPP5F-AS-1:1	0.01208	1454	Antisense
FAM227B-1	FAM227B-AS-1:1	0.0120957	646	Antisense
DLG1-1	DLG1-AS-1:1	0.0120961	2196	Antisense
FAM13A-1	FAM13A-AS-1:1	0.012101	3205	Antisense
ANO1-1	ANO1-AS-1:1	0.0121051	2251	Antisense
SRI-1	SRI-AS-1:3	0.0121051	9633	Antisense
P4HB-1	P4HB-AS-1:1	0.0121085	527	Antisense
RCOR3-1	RCOR3-AS-1:1	0.0121187	1510	Antisense
ELL2-1	ELL2-AS-1:3	0.0121224	4437	Antisense
ERICH3-1	ERICH3-AS-1:1	0.0121472	5883	Antisense
CCND2-1	CCND2-AS-1:2	0.0121616	7344	Antisense
MLIP-1	MLIP-AS-1:1	0.0121663	359	Antisense
ENSA-2	ENSA-AS-2:1	0.0121695	416	Antisense
COQ7-1	COQ7-AS-1:6	0.0121874	3143	Antisense
FSTL4-1	FSTL4-AS-1:1	0.0121885	1029	Antisense
NEFM-1	NEFM-AS-1:2	0.0121926	10000	Antisense
WDR74-2	WDR74-AS-2:1	0.0121965	488	Antisense
STEAP2-1	STEAP2-AS-1:1	0.0122034	624	Antisense
FSHB-1	FSHB-AS-1:1	0.012217	10000	Antisense
CAND2-2	CAND2-AS-2:1	0.0122234	606	Antisense
ADAP2-1	ADAP2-AS-1:1	0.0122357	543	Antisense
CPEB1-1	CPEB1-AS-1:1	0.0122362	418	Antisense
FAM84B-1	FAM84B-AS-1:12	0.0122427	10000	Antisense
lnc00854-1	LINC00854-AS-1:1	0.0122728	844	Antisense
CYYR1-2	CYYR1-AS-2:5	0.0122795	10000	Antisense
OR7C1-2	OR7C1-AS-2:1	0.0122826	516	Antisense
ZNF837-1	ZNF837-AS-1:1	0.0122899	2868	Antisense
CLCA4-1	CLCA4-AS-1:5	0.01229	10000	Antisense
RLN3-1	RLN3-AS-1:1	0.0122935	516	Antisense
EDNRB-1	EDNRB-AS-1:1	0.0122977	5246	Antisense
DDX53-1	DDX53-AS-1:1	0.0123154	3754	Antisense
GDAP2-1	GDAP2-AS-1:1	0.01233	5425	Antisense
DUT-1	DUT-AS-1:4	0.0123524	9094	Antisense
LIMS1-1	LIMS1-AS-1:1	0.0123699	474	Antisense
SORD-2	SORD-AS-2:1	0.0123777	424	Antisense
RASGRF2-2	RASGRF2-AS-2:3	0.0123804	2932	Antisense
SERPINE1-1	SERPINE1-AS-1:1	0.0123844	350	Antisense
NECAB1-2	NECAB1-AS-2:1	0.0124065	4452	Antisense
FAM110B-1	FAM110B-AS-1:1	0.0124077	875	Antisense
TARS-1	TARS-AS-1:1	0.0124077	2699	Antisense
TFAP2D-1	TFAP2D-AS-1:1	0.0124104	999	Antisense
NFE2L1-2	NFE2L1-AS-2:1	0.0124105	190	Antisense
OSGIN2-1	OSGIN2-AS-1:1	0.0124194	2331	Antisense
GCK-1	GCK-AS-1:1	0.0124604	4613	Antisense
TMEM209-1	TMEM209-AS-1:1	0.0124903	570	Antisense
ZNF429-1	ZNF429-AS-1:3	0.0124968	10000	Antisense
EYS-AS-3	EYS-AS-3:1	0.0125014	521	Antisense
ZNF131-1	ZNF131-AS-1:9	0.0125143	10000	Antisense
KYNU-1	KYNU-AS-1:1	0.0125345	312	Antisense
IRX6-1	IRX6-AS-1:1	0.0125367	759	Antisense
GPR182-1	GPR182-AS-1:1	0.0125433	586	Antisense
NDNF-1	NDNF-AS-1:1	0.012544	618	Antisense
SIRT1-1	SIRT1-AS-1:1	0.0125537	462	Antisense
MYO1H-1	MYO1H-AS-1:1	0.0125638	601	Antisense
PSMA3-1	PSMA3-AS-1:2	0.0125753	2634	Antisense
TRIML1-1	TRIML1-AS-1:1	0.0126233	503	Antisense
ARHGAP15-2	ARHGAP15-AS-2:1	0.0126241	1551	Antisense
PAIP2B-1	PAIP2B-AS-1:1	0.0126263	1632	Antisense
STXBP5-1	STXBP5-AS-1:8	0.0126291	10000	Antisense
TDRD7-1	TDRD7-AS-1:1	0.0126309	3318	Antisense
ERCC8-1	ERCC8-AS-1:1	0.0126466	405	Antisense
MAGI1-1	MAGI1-AS-1:1	0.0126655	1713	Antisense
ATXN2L-1	ATXN2L-AS-1:3	0.012686	10000	Antisense
WDR36-1	WDR36-AS-1:1	0.0126919	623	Antisense
AKAP13-AS-3	AKAP13-AS-3:1	0.0127021	1341	Antisense
SEC24A-1	SEC24A-AS-1:1	0.0127191	2392	Antisense
GTSF1-1	GTSF1-AS-1:1	0.0127219	3262	Antisense
CHIC2-1	CHIC2-AS-1:1	0.0127447	1613	Antisense
CGN-1	CGN-AS-1:1	0.0127747	1082	Antisense
DAP-1	DAP-AS-1:2	0.0127936	614	Antisense
MBNL1-1	MBNL1-AS-1:1	0.0128002	1186	Antisense
FEM1B-1	FEM1B-AS-1:2	0.0128064	2339	Antisense
TSPAN3-1	TSPAN3-AS-1:1	0.0128127	262	Antisense
KRT86-2	KRT86-AS-2:1	0.0128137	622	Antisense
MUC20-1	MUC20-AS-1:1	0.0128247	347	Antisense
COL9A1-1	COL9A1-AS-1:1	0.0128347	252	Antisense
POTEF-1	POTEF-AS-1:1	0.0128404	576	Antisense
HECTD2-2	HECTD2-AS-2:4	0.0128453	5584	Antisense
STXBP5-2	STXBP5-AS-2:1	0.0128464	322	Antisense
NDUFS1-1	NDUFS1-AS-1:1	0.0128487	1409	Antisense
AKAP8L-1	AKAP8L-AS-1:1	0.0128503	471	Antisense
NEK11-1	NEK11-AS-1:1	0.0128642	10000	Antisense
NLRC5-1	NLRC5-AS-1:1	0.0128814	670	Antisense
ARIH1-1	ARIH1-AS-1:1	0.0128893	2188	Antisense
USP4-1	USP4-AS-1:1	0.0129027	1460	Antisense
EID2-1	EID2-AS-1:1	0.0129181	1211	Antisense
ZNF816-1	ZNF816-AS-1:1	0.0129261	2439	Antisense
CXCL9-1	CXCL9-AS-1:1	0.0129287	1682	Antisense
NBAS-1	NBAS-AS-1:1	0.0129534	945	Antisense
POLK-1	POLK-AS-1:1	0.0129926	752	Antisense
SYS1-DBNDD2-1	SYS1-DBNDD2-AS-1:1	0.0130032	1496	Antisense
LHX2-1	LHX2-AS-1:1	0.0130158	578	Antisense
SCMH1-1	SCMH1-AS-1:1	0.013036	10000	Antisense
CATIP-1	CATIP-AS-1:1	0.0130458	477	Antisense
DCAF12L1-1	DCAF12L1-AS-1:1	0.013079	1002	Antisense
PIK3AP1-2	PIK3AP1-AS-2:1	0.0130843	437	Antisense
AL160396.2-1	AL160396.2-AS-1:1	0.0130861	571	Antisense
FAM89B-1	FAM89B-AS-1:1	0.013091	587	Antisense
ATP11B-1	ATP11B-AS-1:1	0.0131074	1762	Antisense
DHX9-1	DHX9-AS-1:4	0.0131097	7678	Antisense
HAPLN2-1	HAPLN2-AS-1:2	0.0131312	1355	Antisense
ZNF140-1	ZNF140-AS-1:1	0.0131454	1470	Antisense
ZBED3-2	ZBED3-AS-2:39	0.0131597	10000	Antisense
EPYC-1	EPYC-AS-1:1	0.0131665	2055	Antisense
AKR1C2-1	AKR1C2-AS-1:1	0.0131668	422	Antisense
LAD1-1	LAD1-AS-1:1	0.0131693	3159	Antisense
USF3-1	USF3-AS-1:1	0.01317	6403	Antisense
ZFPM2-1	ZFPM2-AS-1:5	0.0131704	4969	Antisense
AVIL-1	AVIL-AS-1:1	0.0131775	577	Antisense
DLGAP2-1	DLGAP2-AS-1:1	0.0131976	584	Antisense
SLC7A9-1	SLC7A9-AS-1:1	0.0132135	433	Antisense
AKT3-1	AKT3-AS-1:1	0.0132172	253	Antisense
FOXP4-1	FOXP4-AS-1:1	0.01324	377	Antisense
COX6A2-1	COX6A2-AS-1:1	0.0132453	466	Antisense
CDC5L-1	CDC5L-AS-1:2	0.0132526	10000	Antisense
POU6F1-1	POU6F1-AS-1:1	0.0132543	3693	Antisense
KLF14-1	KLF14-AS-1:1	0.0132736	938	Antisense
IL6-1	IL6-AS-1:1	0.0132935	1362	Antisense
RFX1-1	RFX1-AS-1:1	0.0132971	351	Antisense
B4GALT4-2	B4GALT4-AS-2:1	0.0133111	540	Antisense
WWP1-1	WWP1-AS-1:1	0.0133199	1481	Antisense
PSMD6-1	PSMD6-AS-1:1	0.0133213	2708	Antisense
PIWIL4-1	PIWIL4-AS-1:1	0.0133326	1129	Antisense
FMO1-1	FMO1-AS-1:2	0.0133354	853	Antisense
RAB33B-1	RAB33B-AS-1:4	0.0133644	10000	Antisense
SP2-1	SP2-AS-1:1	0.0133933	1430	Antisense
B3GALT1-1	B3GALT1-AS-1:3	0.0134084	10000	Antisense
FBLL1-1	FBLL1-AS-1:1	0.0134357	1342	Antisense
MTPN-1	MTPN-AS-1:1	0.0134421	802	Antisense
PTK7-1	PTK7-AS-1:1	0.0134769	1661	Antisense
CGNL1-1	CGNL1-AS-1:1	0.0134926	798	Antisense
PATZ1-1	PATZ1-AS-1:4	0.0134968	4160	Antisense
SCNN1G-1	SCNN1G-AS-1:1	0.0134986	477	Antisense
EPB41L4A-2	EPB41L4A-AS-2:1	0.0135016	707	Antisense
IFNGR2-1	IFNGR2-AS-1:1	0.0135017	278	Antisense
DEC1-1	DEC1-AS-1:8	0.0135033	8337	Antisense
LRIF1-2	LRIF1-AS-2:1	0.0135081	2357	Antisense
RALGPS1-1	RALGPS1-AS-1:2	0.0135083	956	Antisense
CLK3-2	CLK3-AS-2:1	0.0135116	869	Antisense
ARHGAP12-1	ARHGAP12-AS-1:4	0.0135186	10000	Antisense
SIPA1L1-1	SIPA1L1-AS-1:12	0.0135325	10000	Antisense
SAP30-1	SAP30-AS-1:1	0.0135432	6706	Antisense
LYZL2-1	LYZL2-AS-1:1	0.0135582	349	Antisense
ZNF32-2	ZNF32-AS-2:1	0.0135767	902	Antisense
DGCR2-1	DGCR2-AS-1:1	0.0135798	580	Antisense
DUSP16-2	DUSP16-AS-2:1	0.0135807	410	Antisense
KYNU-2	KYNU-AS-2:1	0.0136182	10000	Antisense
MAST3-2	MAST3-AS-2:1	0.0136196	461	Antisense
LSM10-1	LSM10-AS-1:1	0.0136723	2520	Antisense
NSRP1-1	NSRP1-AS-1:1	0.0136867	383	Antisense
THOC5-1	THOC5-AS-1:1	0.0136903	875	Antisense
ZNF165-1	ZNF165-AS-1:2	0.0137066	1197	Antisense
SHQ1-1	SHQ1-AS-1:1	0.0137073	680	Antisense
KIAA1328-1	KIAA1328-AS-1:1	0.0137236	502	Antisense
FBP2-1	FBP2-AS-1:1	0.013725	1161	Antisense
AKAP14-1	AKAP14-AS-1:1	0.013734	768	Antisense
RASSF8-1	RASSF8-AS-1:13	0.0137345	10000	Antisense
CAND2-1	CAND2-AS-1:1	0.0137395	521	Antisense
ANKRD30B-1	ANKRD30B-AS-1:1	0.0137416	584	Antisense
USH2A-AS-3	USH2A-AS-3:1	0.0137502	1582	Antisense
TIMM44-1	TIMM44-AS-1:1	0.0137586	362	Antisense
ZNF573-1	ZNF573-AS-1:2	0.0137803	10000	Antisense
RTTN-2	RTTN-AS-2:1	0.0137883	604	Antisense
CCDC9-1	CCDC9-AS-1:1	0.0137974	1685	Antisense
LOXL1-1	LOXL1-AS-1:11	0.0138208	10000	Antisense
IDO2-1	IDO2-AS-1:1	0.0138265	499	Antisense
CDC7-1	CDC7-AS-1:1	0.0138337	10000	Antisense
ANKRD34A-1	ANKRD34A-AS-1:1	0.0138347	232	Antisense
FIGNL2-2	FIGNL2-AS-2:2	0.013835	3282	Antisense
TRPM3-1	TRPM3-AS-1:1	0.0138366	943	Antisense
RBM46-1	RBM46-AS-1:1	0.0138419	521	Antisense
SPACA6-1	SPACA6-AS-1:1	0.0138512	10000	Antisense
COTL1-1	COTL1-AS-1:1	0.013861	604	Antisense
KCNN2-1	KCNN2-AS-1:3	0.0138802	5601	Antisense
CRTC3-2	CRTC3-AS-2:2	0.0138869	10000	Antisense
ARAP2-1	ARAP2-AS-1:1	0.0138964	1315	Antisense
PEX19-1	PEX19-AS-1:1	0.0139031	650	Antisense
CD248-1	CD248-AS-1:1	0.0139062	542	Antisense
SGMS2-1	SGMS2-AS-1:1	0.0139125	2108	Antisense
ALG9-1	ALG9-AS-1:1	0.0139361	1619	Antisense
MOB1A-1	MOB1A-AS-1:7	0.0139363	10000	Antisense
SFTPB-1	SFTPB-AS-1:1	0.0139714	2477	Antisense
TPGS1-1	TPGS1-AS-1:3	0.0139987	3047	Antisense
WTH3DI-1	WTH3DI-AS-1:1	0.0140085	303	Antisense
WDR6-1	WDR6-AS-1:1	0.014012	670	Antisense
HOXA13-1	HOXA13-AS-1:2	0.0140372	9948	Antisense
ZNF595-1	ZNF595-AS-1:1	0.0140418	1373	Antisense
ZNF852-1	ZNF852-AS-1:1	0.0140487	8220	Antisense
PCSK6-1	PCSK6-AS-1:3	0.0140626	5870	Antisense
ADAMTS18-1	ADAMTS18-AS-1:1	0.0140689	649	Antisense
HIF1A-1	HIF1A-AS-1:1	0.0140793	530	Antisense
TRPC6-1	TRPC6-AS-1:1	0.0140883	225	Antisense
DRD2-1	DRD2-AS-1:1	0.0141002	520	Antisense
PPAT-1	PPAT-AS-1:1	0.0141056	10000	Antisense
FAM168A-1	FAM168A-AS-1:1	0.0141303	614	Antisense
F10-2	F10-AS-2:1	0.0141307	452	Antisense
SYCP2-1	SYCP2-AS-1:1	0.014145	611	Antisense
SH2D4B-1	SH2D4B-AS-1:1	0.0141469	303	Antisense
OLFM4-1	OLFM4-AS-1:3	0.0141795	3098	Antisense
MYOM1-1	MYOM1-AS-1:1	0.0141839	1766	Antisense
THSD7A-2	THSD7A-AS-2:6	0.0141907	9764	Antisense
FAM153C-2	FAM153C-AS-2:1	0.0141907	491	Antisense
ALDH5A1-1	ALDH5A1-AS-1:1	0.0141918	1699	Antisense
FOXQ1-1	FOXQ1-AS-1:1	0.0142056	10000	Antisense
ST6GAL2-1	ST6GAL2-AS-1:1	0.0142091	5478	Antisense
TTI2-1	TTI2-AS-1:1	0.0142128	103	Antisense
EIF1B-1	EIF1B-AS-1:5	0.0142254	10000	Antisense
ITPR1-1	ITPR1-AS-1:3	0.0142478	2657	Antisense
NAV2-2	NAV2-AS-2:1	0.0142508	658	Antisense
TGM7-1	TGM7-AS-1:1	0.0142717	463	Antisense
PSAT1-1	PSAT1-AS-1:1	0.014305	1690	Antisense
DOK6-1	DOK6-AS-1:1	0.0143143	429	Antisense
ANKRD13A-1	ANKRD13A-AS-1:1	0.014349	1707	Antisense
SLX4-1	SLX4-AS-1:1	0.0143644	1279	Antisense
RNF217-1	RNF217-AS-1:1	0.0143729	5810	Antisense
THRB-2	THRB-AS-2:1	0.0143765	639	Antisense
PMPCB-1	PMPCB-AS-1:1	0.0143802	9096	Antisense
PHF20L1-1	PHF20L1-AS-1:2	0.014393	1651	Antisense
PAPLN-1	PAPLN-AS-1:1	0.0143946	3070	Antisense
TANK-1	TANK-AS-1:1	0.014411	500	Antisense
ITGB1-1	ITGB1-AS-1:4	0.0144128	10000	Antisense
AC010255.3-1	AC010255.3-AS-1:1	0.0144572	795	Antisense
EBF3-1	EBF3-AS-1:1	0.0144578	289	Antisense
ARHGDIA-1	ARHGDIA-AS-1:1	0.0144677	1040	Antisense
PRDM4-1	PRDM4-AS-1:1	0.0144923	1675	Antisense
LRCH3-1	LRCH3-AS-1:1	0.0145427	471	Antisense
GLE1-1	GLE1-AS-1:1	0.014544	7584	Antisense
PNPO-1	PNPO-AS-1:2	0.014558	865	Antisense
LRMP-AS-3	LRMP-AS-3:1	0.0145601	487	Antisense
BRI3BP-1	BRI3BP-AS-1:1	0.0145626	3389	Antisense
BZW2-1	BZW2-AS-1:1	0.0145657	644	Antisense
PNPLA1-1	PNPLA1-AS-1:1	0.0145718	2628	Antisense
LAMA2-1	LAMA2-AS-1:1	0.0145851	389	Antisense
NOV-1	NOV-AS-1:1	0.0145874	321	Antisense
ZNF502-1	ZNF502-AS-1:2	0.0145907	3383	Antisense
AL049839.2-1	AL049839.2-AS-1:1	0.0145998	816	Antisense
RAB2B-1	RAB2B-AS-1:1	0.0146001	2087	Antisense
TRIM13-1	TRIM13-AS-1:7	0.014607	10000	Antisense
TMEM123-2	TMEM123-AS-2:1	0.0146314	491	Antisense
DTX4-1	DTX4-AS-1:1	0.0146342	507	Antisense
ESRP1-1	ESRP1-AS-1:1	0.0146364	2182	Antisense
ACAP1-1	ACAP1-AS-1:1	0.0146519	969	Antisense
SUCO-1	SUCO-AS-1:1	0.014652	1706	Antisense
SMPDL3A-1	SMPDL3A-AS-1:1	0.0146685	2408	Antisense
FAM111A-1	FAM111A-AS-1:4	0.0146728	10000	Antisense
BROX-1	BROX-AS-1:4	0.0146794	6239	Antisense
ANK3-1	ANK3-AS-1:1	0.014712	1894	Antisense
MAPK1IP1L-1	MAPK1IP1L-AS-1:1	0.0147198	1227	Antisense
TTC6-1	TTC6-AS-1:2	0.0147256	1272	Antisense
MTHFD1-2	MTHFD1-AS-2:3	0.0147327	10000	Antisense
GPR61-2	GPR61-AS-2:1	0.0147333	2425	Antisense
NCAM1-AS-3	NCAM1-AS-3:1	0.0147348	2495	Antisense
ATP10D-1	ATP10D-AS-1:1	0.0147832	598	Antisense
MMP28-1	MMP28-AS-1:1	0.0147913	426	Antisense
FIGNL2-1	FIGNL2-AS-1:3	0.0148046	10000	Antisense
GDNF-1	GDNF-AS-1:11	0.0148062	10000	Antisense
PRKCE-1	PRKCE-AS-1:6	0.0148213	10000	Antisense
LETM2-2	LETM2-AS-2:1	0.0148368	1084	Antisense
PXN-1	PXN-AS-1:3	0.01484	3514	Antisense
CHIA-1	CHIA-AS-1:1	0.0148605	474	Antisense
ACOT2-1	ACOT2-AS-1:1	0.0148738	1595	Antisense
HLX-1	HLX-AS-1:1	0.0148753	560	Antisense
KCNN1-1	KCNN1-AS-1:1	0.014899	1875	Antisense
SRP54-1	SRP54-AS-1:3	0.0149011	2326	Antisense
SLC9A7-1	SLC9A7-AS-1:1	0.0149029	656	Antisense
FNDC3B-1	FNDC3B-AS-1:1	0.0149329	2710	Antisense
GSAP-1	GSAP-AS-1:2	0.0149732	1941	Antisense
LAMC1-1	LAMC1-AS-1:1	0.0150006	476	Antisense
FILIP1-2	FILIP1-AS-2:5	0.0150013	10000	Antisense
SOD1-1	SOD1-AS-1:1	0.0150056	575	Antisense
DR1-1	DR1-AS-1:29	0.0150074	10000	Antisense
DCHS2-1	DCHS2-AS-1:1	0.0150163	675	Antisense
RFTN1-1	RFTN1-AS-1:1	0.0150205	1362	Antisense
HCCS-1	HCCS-AS-1:1	0.0150324	6108	Antisense
MED4-1	MED4-AS-1:1	0.0150625	539	Antisense
DCDC1-1	DCDC1-AS-1:1	0.0150754	572	Antisense
RBMS3-1	RBMS3-AS-1:2	0.0150988	899	Antisense
HOXA1-1	HOXA1-AS-1:2	0.0151076	2446	Antisense
EYA1-1	EYA1-AS-1:1	0.0151272	1069	Antisense
NR3C2-2	NR3C2-AS-2:1	0.0151328	677	Antisense
KLHL24-2	KLHL24-AS-2:1	0.0151379	4620	Antisense
PARP4-1	PARP4-AS-1:1	0.0151607	1068	Antisense
CHD1L-1	CHD1L-AS-1:3	0.0151636	7324	Antisense
XPNPEP1-1	XPNPEP1-AS-1:1	0.0151812	134	Antisense
ASB15-1	ASB15-AS-1:2	0.0151913	2175	Antisense
APBA1-1	APBA1-AS-1:1	0.0151918	879	Antisense
LY6L-1	LY6L-AS-1:1	0.0152269	1606	Antisense
PNPLA1-2	PNPLA1-AS-2:1	0.0152292	10000	Antisense
POLR3B-1	POLR3B-AS-1:1	0.0152488	983	Antisense
SRBD1-1	SRBD1-AS-1:1	0.015256	1394	Antisense
PAPPA-AS-3	PAPPA-AS-3:1	0.0152646	667	Antisense
MDS2-1	MDS2-AS-1:1	0.0152648	1070	Antisense
NEK3-1	NEK3-AS-1:1	0.0152753	3431	Antisense
OR2T5-1	OR2T5-AS-1:1	0.0152842	1021	Antisense
HDAC2-2	HDAC2-AS-2:16	0.0153041	10000	Antisense
ACER3-1	ACER3-AS-1:1	0.0153184	565	Antisense
SVIP-1	SVIP-AS-1:9	0.0153275	10000	Antisense
AKAP2-1	AKAP2-AS-1:1	0.0153366	1776	Antisense
STX7-1	STX7-AS-1:4	0.0153399	10000	Antisense
CPQ-1	CPQ-AS-1:1	0.01534	646	Antisense
LIMS4-1	LIMS4-AS-1:1	0.0153493	473	Antisense
TPO-1	TPO-AS-1:1	0.015386	783	Antisense
UBA3-1	UBA3-AS-1:4	0.0153868	6146	Antisense
NAA40-1	NAA40-AS-1:1	0.0153976	272	Antisense
RPS6KA5-1	RPS6KA5-AS-1:1	0.015408	518	Antisense
ZNF630-1	ZNF630-AS-1:1	0.0154184	395	Antisense
ITSN2-1	ITSN2-AS-1:1	0.0154198	2642	Antisense
MARK1-1	MARK1-AS-1:1	0.0154397	588	Antisense
MFSD5-1	MFSD5-AS-1:1	0.015453	1649	Antisense
MTRNR2L1-1	MTRNR2L1-AS-1:1	0.015458	502	Antisense
SMARCA4-1	SMARCA4-AS-1:1	0.0154694	364	Antisense
KMO-1	KMO-AS-1:1	0.0154834	2076	Antisense
ZNF503-1	ZNF503-AS-1:2	0.0154904	10000	Antisense
GNAO1-1	GNAO1-AS-1:1	0.0155028	1911	Antisense
[truncated: 37,830 more rows]
