# Supplementary material for: Temporal expression dynamics of lncRNAs and cis-target gene interactions in Leishmania major-infected human macrophages
Source: Medicine (Baltimore). 2025 Aug 29;104(35):e44129. doi: 10.1097/MD.0000000000044129 (PMC12401446; doi:10.1097/MD.0000000000044129)
Supplement: Supplementary file 2 [file medi-104-e44129-s002.xlsx]

## Sheet: Basic Characteristics
Gene	Transcript	Potential	Length	Class
WARS2-1	WARS2-AS-1:5	1.92367e-12	10000	Antisense
PPP6C-1	PPP6C-AS-1:1	1.9316e-12	314	Antisense
HDAC11-1	HDAC11-AS-1:1	1.2918e-11	2249	Antisense
PODN-1	PODN-AS-1:1	2.58258e-07	465	Antisense
ELF3-2	ELF3-AS-2:1	2.95894e-07	417	Antisense
KCNJ3-1	KCNJ3-AS-1:1	1.78965e-06	228	Antisense
PJA2-1	PJA2-AS-1:1	3.72768e-06	391	Antisense
TMEM35A-1	TMEM35A-AS-1:1	8.18511e-06	203	Antisense
TDRD6-1	TDRD6-AS-1:2	8.53691e-06	1045	Antisense
PTGR1-1	PTGR1-AS-1:1	9.81444e-06	300	Antisense
FAM102A-2	FAM102A-AS-2:1	1.6241e-05	248	Antisense
CAPN15-1	CAPN15-AS-1:1	1.64304e-05	474	Antisense
DFFA-1	DFFA-AS-1:1	1.77633e-05	206	Antisense
CCNE2-1	CCNE2-AS-1:1	1.93735e-05	461	Antisense
SYNM-2	SYNM-AS-2:1	2.11299e-05	267	Antisense
ANKFY1-1	ANKFY1-AS-1:1	3.03002e-05	98	Antisense
MYL6-2	MYL6-AS-2:1	3.56833e-05	412	Antisense
HLA-DPB1-1	HLA-DPB1-AS-1:1	4.50131e-05	279	Antisense
ANKDD1A-1	ANKDD1A-AS-1:1	4.75798e-05	432	Antisense
ADH1B-1	ADH1B-AS-1:1	4.98449e-05	269	Antisense
HDGFL3-2	HDGFL3-AS-2:1	5.58394e-05	288	Antisense
PTPRM-2	PTPRM-AS-2:1	6.2455e-05	192	Antisense
ITCH-1	ITCH-AS-1:1	6.81203e-05	467	Antisense
NECAB3-1	NECAB3-AS-1:1	7.40879e-05	343	Antisense
AZU1-1	AZU1-AS-1:1	7.96539e-05	418	Antisense
TIMM9-1	TIMM9-AS-1:1	0.000101124	434	Antisense
TNFAIP6-2	TNFAIP6-AS-2:1	0.00010267	364	Antisense
SAMM50-1	SAMM50-AS-1:1	0.000107377	546	Antisense
ANKRD40-1	ANKRD40-AS-1:1	0.000122068	668	Antisense
HDAC2-AS-3	HDAC2-AS-3:1	0.000126453	365	Antisense
UBLCP1-1	UBLCP1-AS-1:1	0.000129324	1252	Antisense
IFITM3-2	IFITM3-AS-2:3	0.000143503	2140	Antisense
TTC6-AS-3	TTC6-AS-3:1	0.000156396	1596	Antisense
AC004832.3-1	AC004832.3-AS-1:1	0.000156936	330	Antisense
DENND6A-1	DENND6A-AS-1:1	0.000161341	362	Antisense
FBXO34-1	FBXO34-AS-1:1	0.000178368	2465	Antisense
SKAP2-1	SKAP2-AS-1:1	0.000182597	533	Antisense
RAET1G-1	RAET1G-AS-1:3	0.000192854	5177	Antisense
RAB38-1	RAB38-AS-1:1	0.00019874	249	Antisense
EHMT2-1	EHMT2-AS-1:1	0.000216924	371	Antisense
LDB2-1	LDB2-AS-1:3	0.000223217	9137	Antisense
USP22-2	USP22-AS-2:1	0.000223471	748	Antisense
CALM1-1	CALM1-AS-1:1	0.000229892	967	Antisense
SHF-2	SHF-AS-2:1	0.000230609	290	Antisense
SEMA3B-1	SEMA3B-AS-1:1	0.000231532	244	Antisense
SENP6-1	SENP6-AS-1:1	0.000234191	716	Antisense
RBL2-1	RBL2-AS-1:1	0.000246567	638	Antisense
CTNNA2-1	CTNNA2-AS-1:5	0.000251641	4481	Antisense
ABHD18-1	ABHD18-AS-1:1	0.000253943	2160	Antisense
TCAIM-2	TCAIM-AS-2:1	0.000254592	253	Antisense
INTU-1	INTU-AS-1:1	0.000257085	293	Antisense
FKBP3-1	FKBP3-AS-1:1	0.000261415	304	Antisense
MTRNR2L11-1	MTRNR2L11-AS-1:1	0.000261776	336	Antisense
SNX25-1	SNX25-AS-1:1	0.000262975	278	Antisense
SPATA17-1	SPATA17-AS-1:2	0.000268539	645	Antisense
LPGAT1-1	LPGAT1-AS-1:1	0.000268657	345	Antisense
PPP1R35-2	PPP1R35-AS-2:1	0.000282332	301	Antisense
PELI2-1	PELI2-AS-1:1	0.000282875	674	Antisense
USP49-1	USP49-AS-1:1	0.000285009	67	Antisense
GRAMD1A-1	GRAMD1A-AS-1:1	0.000297385	524	Antisense
MYBL1-1	MYBL1-AS-1:3	0.000297812	4354	Antisense
COG5-1	COG5-AS-1:1	0.000303247	334	Antisense
SPIN4-1	SPIN4-AS-1:1	0.000304696	424	Antisense
NEU1-1	NEU1-AS-1:1	0.000304975	214	Antisense
CCNC-1	CCNC-AS-1:1	0.000306653	999	Antisense
CEP152-1	CEP152-AS-1:2	0.000308545	1960	Antisense
MED27-1	MED27-AS-1:1	0.000311803	524	Antisense
SLC8A1-1	SLC8A1-AS-1:2	0.000315127	832	Antisense
GRM7-1	GRM7-AS-1:4	0.000328148	4971	Antisense
BDP1-2	BDP1-AS-2:1	0.000333356	2594	Antisense
GNPNAT1-1	GNPNAT1-AS-1:1	0.00034162	526	Antisense
GBP5-1	GBP5-AS-1:1	0.000342083	322	Antisense
TIAL1-2	TIAL1-AS-2:1	0.000344141	1526	Antisense
RIPOR1-2	RIPOR1-AS-2:1	0.000346543	539	Antisense
CDR1-1	CDR1-AS-1:1	0.000348325	214	Antisense
LTK-1	LTK-AS-1:4	0.000353007	10000	Antisense
FAM135A-1	FAM135A-AS-1:1	0.000360583	347	Antisense
ADRM1-2	ADRM1-AS-2:1	0.000372677	949	Antisense
INTS6-2	INTS6-AS-2:2	0.000375379	1387	Antisense
RPL14-1	RPL14-AS-1:1	0.00037838	766	Antisense
NOM1-2	NOM1-AS-2:1	0.000381096	794	Antisense
SLITRK6-1	SLITRK6-AS-1:1	0.000383002	294	Antisense
DDX52-2	DDX52-AS-2:2	0.0003846	1199	Antisense
KIFAP3-1	KIFAP3-AS-1:1	0.000385269	339	Antisense
MYC-2	MYC-AS-2:1	0.000385677	576	Antisense
ESYT1-2	ESYT1-AS-2:1	0.000386057	1435	Antisense
CFHR4-1	CFHR4-AS-1:1	0.000386544	534	Antisense
PRB2-1	PRB2-AS-1:1	0.000386799	523	Antisense
REXO1-1	REXO1-AS-1:1	0.000388434	445	Antisense
PPP2R5A-1	PPP2R5A-AS-1:1	0.000388761	5918	Antisense
CACFD1-1	CACFD1-AS-1:1	0.000388818	426	Antisense
SYNPR-1	SYNPR-AS-1:1	0.00038885	2999	Antisense
BIRC6-1	BIRC6-AS-1:1	0.000388882	425	Antisense
PICK1-1	PICK1-AS-1:1	0.000389138	412	Antisense
RPS2-1	RPS2-AS-1:3	0.000389308	1253	Antisense
JUND-1	JUND-AS-1:4	0.000390334	1177	Antisense
ZNF813-1	ZNF813-AS-1:1	0.000390462	350	Antisense
THEM6-1	THEM6-AS-1:1	0.000390719	338	Antisense
TDRD3-1	TDRD3-AS-1:1	0.000390955	328	Antisense
TMEM178B-1	TMEM178B-AS-1:1	0.000391148	318	Antisense
INPPL1-1	INPPL1-AS-1:1	0.000391341	309	Antisense
MAPRE3-1	MAPRE3-AS-1:1	0.000391448	304	Antisense
EPS15-1	EPS15-AS-1:1	0.000391748	6449	Antisense
TMEM5-1	TMEM5-AS-1:1	0.000392114	273	Antisense
PES1-1	PES1-AS-1:1	0.000392673	246	Antisense
GML-1	GML-AS-1:2	0.000393168	571	Antisense
KATNAL2-1	KATNAL2-AS-1:1	0.000393729	198	Antisense
FGF13-1	FGF13-AS-1:1	0.000394982	140	Antisense
DDX4-1	DDX4-AS-1:1	0.0003953	195	Antisense
PPP2CA-1	PPP2CA-AS-1:1	0.00039598	95	Antisense
MSLNL-1	MSLNL-AS-1:1	0.000396001	94	Antisense
TRPV4-1	TRPV4-AS-1:1	0.000396131	88	Antisense
TAF4-1	TAF4-AS-1:1	0.00039624	83	Antisense
KIAA2026-1	KIAA2026-AS-1:1	0.000396349	78	Antisense
NGB-1	NGB-AS-1:1	0.000396479	72	Antisense
RFPL3S-1	RFPL3S-AS-1:1	0.000396522	70	Antisense
TRIM41-1	TRIM41-AS-1:1	0.000396588	67	Antisense
SH3BP5L-1	SH3BP5L-AS-1:1	0.000396609	66	Antisense
TANGO2-1	TANGO2-AS-1:12	0.000412583	8755	Antisense
FBXO11-1	FBXO11-AS-1:4	0.000417214	4589	Antisense
GRIN2A-1	GRIN2A-AS-1:1	0.000426276	177	Antisense
RAP2C-1	RAP2C-AS-1:1	0.00043	383	Antisense
PDCD1LG2-1	PDCD1LG2-AS-1:1	0.000433488	1116	Antisense
DOK6-2	DOK6-AS-2:1	0.000433615	2713	Antisense
MGAT4C-1	MGAT4C-AS-1:1	0.000434693	1256	Antisense
TSPAN5-1	TSPAN5-AS-1:1	0.00043587	485	Antisense
ZFHX3-AS-3	ZFHX3-AS-3:4	0.00044774	8134	Antisense
IGFBP7-1	IGFBP7-AS-1:4	0.000451595	7882	Antisense
SNAP29-1	SNAP29-AS-1:1	0.000452005	371	Antisense
EFCAB7-1	EFCAB7-AS-1:1	0.000464013	285	Antisense
NDUFB6-2	NDUFB6-AS-2:1	0.000471312	608	Antisense
NCOA7-2	NCOA7-AS-2:1	0.000474799	498	Antisense
COL25A1-1	COL25A1-AS-1:1	0.000474929	250	Antisense
DAZL-1	DAZL-AS-1:1	0.000476939	702	Antisense
ST8SIA5-1	ST8SIA5-AS-1:2	0.00049402	10000	Antisense
TICAM2-1	TICAM2-AS-1:1	0.000494565	683	Antisense
LMO3-1	LMO3-AS-1:1	0.000505511	238	Antisense
PON2-2	PON2-AS-2:1	0.000513279	354	Antisense
DLG5-1	DLG5-AS-1:1	0.000514315	393	Antisense
HACE1-1	HACE1-AS-1:1	0.000518305	276	Antisense
DSC1-1	DSC1-AS-1:1	0.000520904	1561	Antisense
GNE-1	GNE-AS-1:1	0.000527228	139	Antisense
HIGD1C-1	HIGD1C-AS-1:1	0.000528369	432	Antisense
LPAR6-1	LPAR6-AS-1:1	0.000534604	843	Antisense
SLC30A5-1	SLC30A5-AS-1:1	0.000543856	1429	Antisense
MBNL1-2	MBNL1-AS-2:2	0.00054613	1162	Antisense
CARF-1	CARF-AS-1:1	0.000552434	599	Antisense
PCNX1-1	PCNX1-AS-1:1	0.000553266	406	Antisense
ERCC4-1	ERCC4-AS-1:1	0.000568535	397	Antisense
PLEK-1	PLEK-AS-1:1	0.000571084	1414	Antisense
GOLIM4-1	GOLIM4-AS-1:1	0.000571871	738	Antisense
CRTAP-1	CRTAP-AS-1:1	0.000589474	303	Antisense
CCNG2-1	CCNG2-AS-1:3	0.000593618	2113	Antisense
FAM92A-1	FAM92A-AS-1:8	0.00059464	10000	Antisense
MAP4K5-1	MAP4K5-AS-1:2	0.000598674	4151	Antisense
FAM126B-1	FAM126B-AS-1:2	0.000600683	1337	Antisense
ACOT13-1	ACOT13-AS-1:1	0.000608098	886	Antisense
ABHD12B-1	ABHD12B-AS-1:1	0.000613116	1891	Antisense
IPO7-1	IPO7-AS-1:1	0.000614363	311	Antisense
NRIP1-2	NRIP1-AS-2:2	0.000616885	3326	Antisense
SNX10-1	SNX10-AS-1:3	0.000617893	5472	Antisense
GNAS-2	GNAS-AS-2:1	0.000630573	217	Antisense
EP300-2	EP300-AS-2:3	0.000632487	10000	Antisense
TMEM52B-2	TMEM52B-AS-2:1	0.000637422	212	Antisense
IL16-1	IL16-AS-1:1	0.000655381	1582	Antisense
HDGFL3-1	HDGFL3-AS-1:1	0.000678744	1465	Antisense
CHRNB2-1	CHRNB2-AS-1:1	0.000679482	319	Antisense
BIRC3-1	BIRC3-AS-1:1	0.000682324	237	Antisense
MAP4K5-2	MAP4K5-AS-2:1	0.000683325	500	Antisense
ZBED3-1	ZBED3-AS-1:1	0.000688157	383	Antisense
PLK4-1	PLK4-AS-1:1	0.000693236	2292	Antisense
PLA2G2D-1	PLA2G2D-AS-1:1	0.000694684	478	Antisense
KRT12-1	KRT12-AS-1:1	0.000695529	256	Antisense
SFT2D1-1	SFT2D1-AS-1:1	0.000699252	466	Antisense
CA5B-2	CA5B-AS-2:1	0.000699264	673	Antisense
SLC6A9-1	SLC6A9-AS-1:16	0.000715109	10000	Antisense
TRPM7-1	TRPM7-AS-1:1	0.000718712	1158	Antisense
TAF13-1	TAF13-AS-1:2	0.000721551	1112	Antisense
UBXN2B-2	UBXN2B-AS-2:1	0.000725478	465	Antisense
LIMA1-1	LIMA1-AS-1:1	0.000727527	323	Antisense
ADAMTSL3-1	ADAMTSL3-AS-1:1	0.000728207	1409	Antisense
DCUN1D2-1	DCUN1D2-AS-1:1	0.00073098	328	Antisense
PYGL-1	PYGL-AS-1:1	0.000732237	4023	Antisense
ATP5L-1	ATP5L-AS-1:2	0.000734453	2547	Antisense
FXYD6-FXYD2-1	FXYD6-FXYD2-AS-1:1	0.000741909	554	Antisense
SLC8A1-2	SLC8A1-AS-2:26	0.000745291	10000	Antisense
LMO7-2	LMO7-AS-2:1	0.000752465	825	Antisense
PSMD14-1	PSMD14-AS-1:7	0.000753155	9198	Antisense
HINT3-1	HINT3-AS-1:1	0.000757495	122	Antisense
IL3RA-1	IL3RA-AS-1:1	0.000764975	367	Antisense
ICA1-1	ICA1-AS-1:5	0.000779563	10000	Antisense
TTC17-2	TTC17-AS-2:1	0.00078331	442	Antisense
CAPRIN1-2	CAPRIN1-AS-2:1	0.000783705	4588	Antisense
ABCA1-1	ABCA1-AS-1:3	0.000787332	5255	Antisense
ARID4B-1	ARID4B-AS-1:1	0.000790218	408	Antisense
CSDC2-1	CSDC2-AS-1:1	0.000794303	891	Antisense
TNRC6A-2	TNRC6A-AS-2:1	0.000801531	334	Antisense
TIPARP-1	TIPARP-AS-1:2	0.000803282	10000	Antisense
GREM1-1	GREM1-AS-1:1	0.000808567	292	Antisense
FGL1-2	FGL1-AS-2:1	0.000812748	527	Antisense
ZNF446-1	ZNF446-AS-1:1	0.000812785	408	Antisense
CCDC71L-1	CCDC71L-AS-1:1	0.000816485	694	Antisense
PDCD4-1	PDCD4-AS-1:3	0.000821296	7540	Antisense
ZNF20-2	ZNF20-AS-2:1	0.000824031	117	Antisense
MTHFD1-AS-3	MTHFD1-AS-3:1	0.000827269	548	Antisense
PDGFC-1	PDGFC-AS-1:1	0.000832026	761	Antisense
SMUG1-2	SMUG1-AS-2:1	0.000835604	400	Antisense
TRPS1-1	TRPS1-AS-1:1	0.000837506	1830	Antisense
CA8-1	CA8-AS-1:1	0.000838395	461	Antisense
PTGER4-1	PTGER4-AS-1:1	0.000850801	3271	Antisense
TNFRSF10A-2	TNFRSF10A-AS-2:1	0.000851342	635	Antisense
EML6-1	EML6-AS-1:1	0.000862094	2361	Antisense
PIAS2-1	PIAS2-AS-1:1	0.000875878	4200	Antisense
ELAVL1-1	ELAVL1-AS-1:1	0.000888441	526	Antisense
RFX5-1	RFX5-AS-1:1	0.000893959	356	Antisense
ADORA1-1	ADORA1-AS-1:1	0.000898474	378	Antisense
SRGAP1-1	SRGAP1-AS-1:1	0.000908192	460	Antisense
LGR4-1	LGR4-AS-1:1	0.000914485	354	Antisense
ABHD15-1	ABHD15-AS-1:1	0.0009293	511	Antisense
SPTY2D1-1	SPTY2D1-AS-1:1	0.000937724	1674	Antisense
NNMT-1	NNMT-AS-1:1	0.000940518	390	Antisense
NEFH-1	NEFH-AS-1:1	0.00094488	341	Antisense
KCND2-1	KCND2-AS-1:1	0.000947918	544	Antisense
MDFIC2-1	MDFIC2-AS-1:15	0.000960195	10000	Antisense
LHX5-1	LHX5-AS-1:2	0.000961562	3629	Antisense
RIC1-1	RIC1-AS-1:1	0.000964164	541	Antisense
ADGRL3-1	ADGRL3-AS-1:1	0.000966008	1604	Antisense
CEP170-1	CEP170-AS-1:2	0.000971028	645	Antisense
ZNF410-1	ZNF410-AS-1:1	0.00097138	467	Antisense
SCN1A-1	SCN1A-AS-1:1	0.000980039	200	Antisense
KLF8-1	KLF8-AS-1:1	0.000984216	768	Antisense
NRIP1-1	NRIP1-AS-1:1	0.000984749	560	Antisense
EEF1AKMT1-1	EEF1AKMT1-AS-1:1	0.000988606	1402	Antisense
PYGL-2	PYGL-AS-2:1	0.00100151	533	Antisense
AC019117.3-1	AC019117.3-AS-1:1	0.00100592	1158	Antisense
DEPDC1-2	DEPDC1-AS-2:1	0.00101427	958	Antisense
ARL5A-1	ARL5A-AS-1:1	0.00101503	1438	Antisense
ARL6-1	ARL6-AS-1:1	0.00101675	542	Antisense
LRRC34-1	LRRC34-AS-1:1	0.0010186	471	Antisense
TRIM61-1	TRIM61-AS-1:1	0.00103405	318	Antisense
SPG21-1	SPG21-AS-1:1	0.00103729	1049	Antisense
AF130351.1-1	AF130351.1-AS-1:1	0.00103978	835	Antisense
TFPI-1	TFPI-AS-1:1	0.00104068	10000	Antisense
SLC25A17-1	SLC25A17-AS-1:1	0.0010427	1218	Antisense
ADAM10-1	ADAM10-AS-1:1	0.00107543	540	Antisense
EYS-1	EYS-AS-1:1	0.0010822	521	Antisense
DYRK3-1	DYRK3-AS-1:2	0.00108824	2030	Antisense
DUSP12-2	DUSP12-AS-2:2	0.00109345	10000	Antisense
DIAPH3-1	DIAPH3-AS-1:2	0.00109901	2664	Antisense
RIMKLB-1	RIMKLB-AS-1:1	0.00109917	1225	Antisense
ARMC2-1	ARMC2-AS-1:1	0.00110575	2196	Antisense
DDX56-1	DDX56-AS-1:1	0.00112206	260	Antisense
PRR27-1	PRR27-AS-1:1	0.00113288	424	Antisense
RNF207-1	RNF207-AS-1:1	0.00113355	375	Antisense
FSIP2-AS-3	FSIP2-AS-3:1	0.00114269	1123	Antisense
TAB3-1	TAB3-AS-1:1	0.00115054	290	Antisense
CHORDC1-1	CHORDC1-AS-1:1	0.00115378	4966	Antisense
OGFOD1-1	OGFOD1-AS-1:1	0.00115756	520	Antisense
EP400-1	EP400-AS-1:1	0.00116303	493	Antisense
PSMB2-1	PSMB2-AS-1:1	0.00116648	490	Antisense
RAB21-1	RAB21-AS-1:1	0.0011746	1429	Antisense
GCLC-1	GCLC-AS-1:1	0.00117509	544	Antisense
MTO1-1	MTO1-AS-1:1	0.00117735	368	Antisense
PREX2-1	PREX2-AS-1:1	0.00118582	772	Antisense
RSL24D1-1	RSL24D1-AS-1:1	0.00119788	901	Antisense
CASC4-1	CASC4-AS-1:1	0.00120199	1012	Antisense
PPP1R9A-1	PPP1R9A-AS-1:1	0.00120763	209	Antisense
DBX2-1	DBX2-AS-1:1	0.00121123	497	Antisense
ZNF527-1	ZNF527-AS-1:1	0.00121201	725	Antisense
RAB11FIP2-1	RAB11FIP2-AS-1:1	0.00121655	2260	Antisense
ITGA10-1	ITGA10-AS-1:1	0.00121801	406	Antisense
KCNJ8-1	KCNJ8-AS-1:1	0.00121879	9837	Antisense
SERPINB9-1	SERPINB9-AS-1:1	0.00121909	2115	Antisense
DEF6-1	DEF6-AS-1:1	0.00122259	618	Antisense
ACTL6A-2	ACTL6A-AS-2:1	0.00122368	398	Antisense
FRY-1	FRY-AS-1:1	0.00124247	230	Antisense
RRP36-1	RRP36-AS-1:1	0.00124737	508	Antisense
CEP170-2	CEP170-AS-2:1	0.00125707	692	Antisense
SLBP-1	SLBP-AS-1:1	0.00126639	228	Antisense
NF1-AS-3	NF1-AS-3:1	0.00128261	1507	Antisense
GARS-1	GARS-AS-1:1	0.00128648	10000	Antisense
TEAD1-1	TEAD1-AS-1:1	0.00129223	1556	Antisense
CAST-1	CAST-AS-1:1	0.00129349	563	Antisense
MROH2B-1	MROH2B-AS-1:1	0.00129652	358	Antisense
SH3TC2-1	SH3TC2-AS-1:1	0.00131038	370	Antisense
WSB2-1	WSB2-AS-1:1	0.00131621	583	Antisense
ITGB8-1	ITGB8-AS-1:4	0.00132072	6270	Antisense
TAF7-1	TAF7-AS-1:1	0.00133026	1232	Antisense
CCT4-1	CCT4-AS-1:1	0.00133116	800	Antisense
PRKRA-1	PRKRA-AS-1:1	0.00133383	10000	Antisense
SATB2-AS-3	SATB2-AS-3:1	0.00133932	828	Antisense
PLPPR4-1	PLPPR4-AS-1:1	0.00134128	491	Antisense
APOB-1	APOB-AS-1:1	0.00134585	674	Antisense
STX1B-1	STX1B-AS-1:1	0.00135308	326	Antisense
HEXIM2-1	HEXIM2-AS-1:2	0.00135748	7490	Antisense
MACC1-2	MACC1-AS-2:5	0.00135908	10000	Antisense
MARF1-1	MARF1-AS-1:1	0.00137359	528	Antisense
SLC22A5-1	SLC22A5-AS-1:1	0.00138215	914	Antisense
DZIP3-1	DZIP3-AS-1:1	0.00139153	3028	Antisense
PLB1-2	PLB1-AS-2:1	0.00139396	2642	Antisense
GTPBP8-1	GTPBP8-AS-1:1	0.00140293	706	Antisense
TMPO-1	TMPO-AS-1:1	0.00140303	1895	Antisense
DEPDC1-1	DEPDC1-AS-1:2	0.00140747	2545	Antisense
MTX2-1	MTX2-AS-1:1	0.00140987	1776	Antisense
FAM50B-1	FAM50B-AS-1:1	0.00143281	419	Antisense
ZNF32-1	ZNF32-AS-1:1	0.00143701	432	Antisense
RAC1-1	RAC1-AS-1:1	0.0014487	1493	Antisense
BRINP3-AS-3	BRINP3-AS-3:1	0.00148116	2030	Antisense
ANKRD12-2	ANKRD12-AS-2:1	0.00149747	732	Antisense
PRAP1-1	PRAP1-AS-1:1	0.00149888	182	Antisense
SESN1-1	SESN1-AS-1:1	0.00151417	643	Antisense
TSTD3-1	TSTD3-AS-1:1	0.00151593	259	Antisense
TRIM11-1	TRIM11-AS-1:1	0.00152098	477	Antisense
ZNF804A-1	ZNF804A-AS-1:1	0.00152255	328	Antisense
AGBL4-1	AGBL4-AS-1:1	0.00152428	789	Antisense
MYADM-1	MYADM-AS-1:1	0.00153565	1291	Antisense
FAM98B-1	FAM98B-AS-1:1	0.00154243	1534	Antisense
SCAF11-1	SCAF11-AS-1:1	0.00154609	7682	Antisense
ARPC2-1	ARPC2-AS-1:3	0.00154861	8383	Antisense
SMIM21-2	SMIM21-AS-2:3	0.00155353	10000	Antisense
PROSER3-1	PROSER3-AS-1:1	0.00156222	425	Antisense
AXL-1	AXL-AS-1:1	0.00157174	739	Antisense
RAB40A-1	RAB40A-AS-1:1	0.001575	416	Antisense
HTR2A-1	HTR2A-AS-1:1	0.00157619	2118	Antisense
HECTD4-1	HECTD4-AS-1:1	0.00157793	749	Antisense
USP16-1	USP16-AS-1:1	0.00157986	635	Antisense
AC011452.1-1	AC011452.1-AS-1:1	0.00158119	727	Antisense
AKAP9-1	AKAP9-AS-1:1	0.00158264	1160	Antisense
MAP4K3-2	MAP4K3-AS-2:17	0.00158605	10000	Antisense
ZNF780A-1	ZNF780A-AS-1:1	0.00158715	471	Antisense
LARGE1-1	LARGE1-AS-1:1	0.00159248	1440	Antisense
TTC29-1	TTC29-AS-1:1	0.0015983	521	Antisense
LRRC1-2	LRRC1-AS-2:1	0.00160067	376	Antisense
PCCB-2	PCCB-AS-2:1	0.00160611	973	Antisense
QSER1-1	QSER1-AS-1:1	0.00160722	724	Antisense
RNF26-1	RNF26-AS-1:1	0.00161898	505	Antisense
AMMECR1-1	AMMECR1-AS-1:1	0.00162112	1318	Antisense
ANO5-1	ANO5-AS-1:1	0.00162655	514	Antisense
AP1M1-1	AP1M1-AS-1:1	0.00163866	227	Antisense
KDM3A-1	KDM3A-AS-1:1	0.001639	3673	Antisense
NFKBIA-1	NFKBIA-AS-1:1	0.00164348	283	Antisense
OR6B1-1	OR6B1-AS-1:1	0.00164957	637	Antisense
DPH6-1	DPH6-AS-1:1	0.00166341	1908	Antisense
ADI1-1	ADI1-AS-1:1	0.00167837	472	Antisense
LANCL1-1	LANCL1-AS-1:1	0.00167874	7441	Antisense
NFATC2IP-1	NFATC2IP-AS-1:1	0.00171549	542	Antisense
FAM227B-2	FAM227B-AS-2:1	0.00171581	549	Antisense
MRI1-1	MRI1-AS-1:1	0.00171725	461	Antisense
PANK2-1	PANK2-AS-1:1	0.00171822	667	Antisense
NREP-2	NREP-AS-2:1	0.00171928	1014	Antisense
KMT2E-2	KMT2E-AS-2:1	0.0017344	2645	Antisense
AP1S2-1	AP1S2-AS-1:4	0.0017577	4498	Antisense
APBA3-1	APBA3-AS-1:1	0.00176808	553	Antisense
PAPD4-1	PAPD4-AS-1:1	0.00177449	3775	Antisense
SMO-1	SMO-AS-1:1	0.00177844	533	Antisense
OR2T29-1	OR2T29-AS-1:1	0.00178066	1918	Antisense
CYLD-1	CYLD-AS-1:2	0.00178763	2178	Antisense
IGF1-1	IGF1-AS-1:4	0.00178778	10000	Antisense
IRS2-2	IRS2-AS-2:3	0.00179045	1986	Antisense
OR7C1-AS-3	OR7C1-AS-3:2	0.00179274	658	Antisense
SLC38A1-1	SLC38A1-AS-1:1	0.00179364	3487	Antisense
ATP6V1A-1	ATP6V1A-AS-1:1	0.00179604	1036	Antisense
CYP39A1-1	CYP39A1-AS-1:1	0.00179766	388	Antisense
WRN-1	WRN-AS-1:2	0.00179843	1070	Antisense
WDR35-1	WDR35-AS-1:1	0.00184209	502	Antisense
SIAE-1	SIAE-AS-1:1	0.00184926	133	Antisense
FSIP1-1	FSIP1-AS-1:2	0.00185015	10000	Antisense
PHF12-1	PHF12-AS-1:1	0.00187006	1115	Antisense
GJA5-1	GJA5-AS-1:1	0.00187438	871	Antisense
PPFIBP2-1	PPFIBP2-AS-1:5	0.00187813	10000	Antisense
TROVE2-1	TROVE2-AS-1:1	0.00187946	4756	Antisense
SLC25A3-1	SLC25A3-AS-1:1	0.00188331	1905	Antisense
ADAM29-1	ADAM29-AS-1:1	0.00188651	230	Antisense
KLHL15-AS-3	KLHL15-AS-3:1	0.00189332	1198	Antisense
EAF1-1	EAF1-AS-1:1	0.00189934	106	Antisense
TBR1-1	TBR1-AS-1:1	0.00192245	424	Antisense
ZNF460-2	ZNF460-AS-2:1	0.00192896	1386	Antisense
SULT6B1-1	SULT6B1-AS-1:1	0.0019317	914	Antisense
GAB2-1	GAB2-AS-1:1	0.00193978	694	Antisense
ARHGEF19-1	ARHGEF19-AS-1:1	0.00195116	437	Antisense
SPHK2-1	SPHK2-AS-1:1	0.00196544	831	Antisense
LURAP1L-1	LURAP1L-AS-1:1	0.00196758	9583	Antisense
TSN-1	TSN-AS-1:1	0.00197313	361	Antisense
APCDD1-1	APCDD1-AS-1:1	0.00198017	461	Antisense
RAMP3-1	RAMP3-AS-1:1	0.00198445	549	Antisense
P4HA1-1	P4HA1-AS-1:1	0.00199457	289	Antisense
RCN2-1	RCN2-AS-1:1	0.00200004	379	Antisense
MTHFD1-1	MTHFD1-AS-1:1	0.00200453	433	Antisense
SMU1-1	SMU1-AS-1:1	0.00201348	768	Antisense
BEST1-1	BEST1-AS-1:1	0.0020338	637	Antisense
ALDH1A3-1	ALDH1A3-AS-1:1	0.00203951	471	Antisense
LAMP2-1	LAMP2-AS-1:1	0.0020417	1475	Antisense
YY1-1	YY1-AS-1:1	0.00204384	385	Antisense
ANKRD17-2	ANKRD17-AS-2:1	0.00204659	1835	Antisense
MINDY2-1	MINDY2-AS-1:1	0.00205187	448	Antisense
ADCY5-1	ADCY5-AS-1:1	0.0020524	390	Antisense
CFC1B-1	CFC1B-AS-1:1	0.00205739	442	Antisense
PRTG-1	PRTG-AS-1:1	0.00206455	362	Antisense
VCL-2	VCL-AS-2:1	0.00206595	478	Antisense
MDFIC-1	MDFIC-AS-1:1	0.00207057	559	Antisense
DSCC1-1	DSCC1-AS-1:1	0.0020716	616	Antisense
MALT1-1	MALT1-AS-1:1	0.002075	391	Antisense
GRID2-1	GRID2-AS-1:1	0.00207519	589	Antisense
VSIG10-1	VSIG10-AS-1:1	0.00207678	327	Antisense
NEDD9-2	NEDD9-AS-2:1	0.00208315	699	Antisense
CYB5R4-1	CYB5R4-AS-1:1	0.00208873	994	Antisense
TMEM135-1	TMEM135-AS-1:1	0.00210557	650	Antisense
CACYBP-1	CACYBP-AS-1:2	0.00211892	9725	Antisense
SLFN12L-1	SLFN12L-AS-1:1	0.00212594	450	Antisense
RAVER2-1	RAVER2-AS-1:1	0.00212833	1150	Antisense
CKAP2-1	CKAP2-AS-1:1	0.00214165	231	Antisense
TMEM123-1	TMEM123-AS-1:1	0.00215103	215	Antisense
IKZF4-2	IKZF4-AS-2:1	0.00215569	381	Antisense
DKK2-1	DKK2-AS-1:1	0.00215853	555	Antisense
CPB1-1	CPB1-AS-1:1	0.00216174	1409	Antisense
EPHA5-1	EPHA5-AS-1:5	0.00216478	6959	Antisense
KANSL1L-2	KANSL1L-AS-2:1	0.00216557	739	Antisense
FSTL5-2	FSTL5-AS-2:1	0.00217566	1099	Antisense
TACR1-2	TACR1-AS-2:1	0.00217576	2222	Antisense
IER5-1	IER5-AS-1:1	0.00217742	369	Antisense
CRBN-1	CRBN-AS-1:1	0.00218598	493	Antisense
KIAA0355-2	KIAA0355-AS-2:1	0.00219275	1120	Antisense
RFTN1-2	RFTN1-AS-2:1	0.00219734	549	Antisense
TFAM-1	TFAM-AS-1:1	0.00219762	1037	Antisense
HIF3A-1	HIF3A-AS-1:1	0.00220456	470	Antisense
ETNK1-1	ETNK1-AS-1:1	0.00222302	2595	Antisense
PEX19-2	PEX19-AS-2:1	0.00223485	1128	Antisense
MEF2C-1	MEF2C-AS-1:9	0.0022382	10000	Antisense
CPVL-1	CPVL-AS-1:2	0.00223989	4765	Antisense
PDHB-1	PDHB-AS-1:1	0.00224084	560	Antisense
QKI-1	QKI-AS-1:2	0.00224806	2590	Antisense
MRPL44-1	MRPL44-AS-1:1	0.00225017	427	Antisense
RGS5-1	RGS5-AS-1:1	0.00225137	2629	Antisense
NUP107-1	NUP107-AS-1:5	0.00225286	9387	Antisense
CTGF-2	CTGF-AS-2:1	0.00225917	2901	Antisense
MECOM-1	MECOM-AS-1:1	0.00225922	2338	Antisense
DCAF12-1	DCAF12-AS-1:1	0.00225958	1157	Antisense
ADGRL3-2	ADGRL3-AS-2:1	0.00226712	211	Antisense
TNFSF8-1	TNFSF8-AS-1:1	0.00227687	508	Antisense
PRSS22-1	PRSS22-AS-1:1	0.00227921	262	Antisense
TEX2-1	TEX2-AS-1:3	0.00229576	1839	Antisense
RIOK3-1	RIOK3-AS-1:1	0.00229579	1061	Antisense
TRAPPC3L-1	TRAPPC3L-AS-1:1	0.00229684	734	Antisense
SKAP1-1	SKAP1-AS-1:1	0.00231358	684	Antisense
ERMAP-1	ERMAP-AS-1:1	0.00232536	10000	Antisense
PKN2-1	PKN2-AS-1:10	0.00234576	10000	Antisense
GNPNAT1-2	GNPNAT1-AS-2:1	0.00235004	896	Antisense
SYT16-2	SYT16-AS-2:1	0.00235054	319	Antisense
LSG1-1	LSG1-AS-1:1	0.00235137	970	Antisense
KLHL5-1	KLHL5-AS-1:1	0.00235401	942	Antisense
NRXN3-2	NRXN3-AS-2:1	0.00235945	390	Antisense
PICALM-1	PICALM-AS-1:1	0.00236755	776	Antisense
ANXA8L1-1	ANXA8L1-AS-1:2	0.00236799	920	Antisense
CCNG2-2	CCNG2-AS-2:1	0.0023764	1341	Antisense
TMEM56-RWDD3-1	TMEM56-RWDD3-AS-1:2	0.00237755	2725	Antisense
GATM-1	GATM-AS-1:1	0.00238165	225	Antisense
TCERG1L-1	TCERG1L-AS-1:1	0.0023881	755	Antisense
LETM2-AS-4	LETM2-AS-4:1	0.00239112	1304	Antisense
COLEC12-1	COLEC12-AS-1:2	0.00239357	2955	Antisense
EIF2B3-1	EIF2B3-AS-1:1	0.0023967	10000	Antisense
ZNF91-1	ZNF91-AS-1:1	0.00240822	340	Antisense
NUDT7-1	NUDT7-AS-1:1	0.00241201	898	Antisense
NFYA-1	NFYA-AS-1:4	0.00241772	10000	Antisense
ZFP69-1	ZFP69-AS-1:2	0.00242502	10000	Antisense
ZBTB20-1	ZBTB20-AS-1:1	0.00243693	903	Antisense
FCRL3-1	FCRL3-AS-1:1	0.00243985	756	Antisense
TTC28-1	TTC28-AS-1:5	0.00244032	10000	Antisense
HOXD1-2	HOXD1-AS-2:5	0.00244274	10000	Antisense
IPO7-2	IPO7-AS-2:1	0.00244674	595	Antisense
CCT5-1	CCT5-AS-1:1	0.0024554	3071	Antisense
CLDN18-1	CLDN18-AS-1:1	0.00246272	1127	Antisense
GLB1L3-1	GLB1L3-AS-1:1	0.00246276	637	Antisense
ID3-1	ID3-AS-1:1	0.00246654	782	Antisense
JAZF1-1	JAZF1-AS-1:1	0.00246659	1190	Antisense
ABCA4-1	ABCA4-AS-1:1	0.00247806	210	Antisense
MYO16-1	MYO16-AS-1:1	0.00247814	576	Antisense
ZC3HC1-1	ZC3HC1-AS-1:1	0.0024794	1560	Antisense
GPATCH2-1	GPATCH2-AS-1:1	0.00247987	608	Antisense
TEX12-1	TEX12-AS-1:1	0.00248373	590	Antisense
LRMP-1	LRMP-AS-1:1	0.0024855	745	Antisense
HPGD-1	HPGD-AS-1:6	0.0024936	10000	Antisense
RGS12-1	RGS12-AS-1:1	0.00249374	1549	Antisense
KLHL42-2	KLHL42-AS-2:1	0.00250186	2389	Antisense
RGMA-1	RGMA-AS-1:1	0.00250522	493	Antisense
TPP1-2	TPP1-AS-2:2	0.00251228	2739	Antisense
BCL2L10-1	BCL2L10-AS-1:1	0.00252093	1022	Antisense
PARP2-1	PARP2-AS-1:1	0.00252877	637	Antisense
EHD4-1	EHD4-AS-1:3	0.00253271	10000	Antisense
SLC35F5-2	SLC35F5-AS-2:1	0.00254119	2831	Antisense
AADACL2-1	AADACL2-AS-1:1	0.00254354	513	Antisense
GK2-1	GK2-AS-1:12	0.00254586	10000	Antisense
NEFL-1	NEFL-AS-1:1	0.00255592	489	Antisense
TNRC6A-1	TNRC6A-AS-1:1	0.00255937	577	Antisense
CEPT1-1	CEPT1-AS-1:1	0.00255977	646	Antisense
ARHGAP15-AS-5	ARHGAP15-AS-5:5	0.00256089	10000	Antisense
EID1-1	EID1-AS-1:1	0.00256192	1598	Antisense
SMARCA2-1	SMARCA2-AS-1:1	0.00256621	605	Antisense
UTP6-1	UTP6-AS-1:1	0.00257437	486	Antisense
CDKAL1-1	CDKAL1-AS-1:1	0.00258032	609	Antisense
DSG2-1	DSG2-AS-1:1	0.00258363	5365	Antisense
AC092718.8-1	AC092718.8-AS-1:1	0.00259967	715	Antisense
PXDNL-1	PXDNL-AS-1:1	0.00260491	517	Antisense
GMDS-2	GMDS-AS-2:2	0.00260758	6280	Antisense
UBXN2B-1	UBXN2B-AS-1:1	0.00261922	799	Antisense
HIST1H2BJ-1	HIST1H2BJ-AS-1:1	0.00261936	2310	Antisense
CEP112-1	CEP112-AS-1:1	0.0026194	605	Antisense
RSRC1-2	RSRC1-AS-2:1	0.00262962	3280	Antisense
SSH2-1	SSH2-AS-1:1	0.00263093	185	Antisense
ZCCHC2-1	ZCCHC2-AS-1:1	0.00266786	10000	Antisense
HMGCR-1	HMGCR-AS-1:2	0.00267048	1310	Antisense
IKZF4-1	IKZF4-AS-1:1	0.00267288	298	Antisense
CRLF3-2	CRLF3-AS-2:10	0.00268492	10000	Antisense
NPSR1-1	NPSR1-AS-1:11	0.00268631	10000	Antisense
SLC38A2-2	SLC38A2-AS-2:1	0.00268702	2266	Antisense
MSMB-1	MSMB-AS-1:1	0.00268757	1913	Antisense
RASSF6-1	RASSF6-AS-1:1	0.00270106	745	Antisense
SIGLEC6-1	SIGLEC6-AS-1:1	0.00270441	428	Antisense
DNAJC30-1	DNAJC30-AS-1:1	0.0027191	471	Antisense
APP-1	APP-AS-1:1	0.00272328	1211	Antisense
PARM1-1	PARM1-AS-1:1	0.00272447	586	Antisense
UBE2K-1	UBE2K-AS-1:1	0.00272761	2252	Antisense
CDK13-1	CDK13-AS-1:2	0.00272803	5444	Antisense
SIRT5-1	SIRT5-AS-1:1	0.00272889	9130	Antisense
MS4A10-1	MS4A10-AS-1:1	0.00273391	245	Antisense
RNF112-1	RNF112-AS-1:2	0.00273894	996	Antisense
NUDT13-1	NUDT13-AS-1:1	0.00274123	1634	Antisense
PDC-1	PDC-AS-1:1	0.00275534	537	Antisense
COBLL1-2	COBLL1-AS-2:1	0.00275786	629	Antisense
HS3ST1-2	HS3ST1-AS-2:1	0.00275961	1432	Antisense
WDTC1-1	WDTC1-AS-1:1	0.00276568	416	Antisense
DCDC2C-1	DCDC2C-AS-1:1	0.00277799	805	Antisense
KIF13B-1	KIF13B-AS-1:1	0.00278196	583	Antisense
NDUFA5-1	NDUFA5-AS-1:1	0.00278246	1763	Antisense
GDI2-1	GDI2-AS-1:1	0.00279296	1992	Antisense
UFL1-1	UFL1-AS-1:1	0.00279422	10000	Antisense
RNASEH2A-1	RNASEH2A-AS-1:1	0.00279465	266	Antisense
WNT5B-1	WNT5B-AS-1:1	0.00279942	614	Antisense
CD4-1	CD4-AS-1:1	0.00281025	251	Antisense
STK39-1	STK39-AS-1:1	0.00281038	363	Antisense
STAB2-2	STAB2-AS-2:2	0.00281405	1230	Antisense
CAMLG-1	CAMLG-AS-1:1	0.00282925	1545	Antisense
FAM204A-1	FAM204A-AS-1:1	0.00283071	218	Antisense
SOX9-1	SOX9-AS-1:31	0.00283135	10000	Antisense
FAM221A-1	FAM221A-AS-1:1	0.00283295	2553	Antisense
KAT6B-1	KAT6B-AS-1:1	0.00284588	187	Antisense
E2F5-1	E2F5-AS-1:1	0.00285524	466	Antisense
CASS4-1	CASS4-AS-1:1	0.00286396	155	Antisense
PLCXD3-1	PLCXD3-AS-1:1	0.00287416	4939	Antisense
PTGER3-1	PTGER3-AS-1:1	0.00287445	793	Antisense
EIF4E3-1	EIF4E3-AS-1:1	0.0028749	2634	Antisense
SPTBN1-1	SPTBN1-AS-1:1	0.00288242	532	Antisense
MTMR2-1	MTMR2-AS-1:1	0.0028831	1383	Antisense
TRIM54-1	TRIM54-AS-1:1	0.00289249	874	Antisense
MAML2-1	MAML2-AS-1:1	0.00291145	88	Antisense
UBE3A-1	UBE3A-AS-1:1	0.00292909	2017	Antisense
FBXO27-1	FBXO27-AS-1:1	0.00293658	795	Antisense
CARD11-1	CARD11-AS-1:1	0.00294364	967	Antisense
RYR2-1	RYR2-AS-1:1	0.0029457	446	Antisense
KCNAB1-1	KCNAB1-AS-1:1	0.00295752	507	Antisense
EPC1-1	EPC1-AS-1:2	0.00296207	1359	Antisense
BRWD1-2	BRWD1-AS-2:1	0.00296967	430	Antisense
TP53TG3D-1	TP53TG3D-AS-1:1	0.00296978	260	Antisense
TP53TG3-1	TP53TG3-AS-1:1	0.00296978	260	Antisense
TP53TG3C-1	TP53TG3C-AS-1:1	0.00296978	260	Antisense
TP53TG3E-2	TP53TG3E-AS-2:1	0.00296978	260	Antisense
SIX3-1	SIX3-AS-1:1	0.00297889	2858	Antisense
CST1-1	CST1-AS-1:1	0.00297912	793	Antisense
ZNF780A-2	ZNF780A-AS-2:1	0.00298167	3652	Antisense
TWSG1-1	TWSG1-AS-1:1	0.00298999	1540	Antisense
SNX3-1	SNX3-AS-1:1	0.00299774	4047	Antisense
NACC2-1	NACC2-AS-1:1	0.00300384	1033	Antisense
SUCNR1-1	SUCNR1-AS-1:2	0.0030204	2476	Antisense
MKLN1-2	MKLN1-AS-2:1	0.00302288	3767	Antisense
MPPED2-1	MPPED2-AS-1:1	0.00303512	536	Antisense
HNMT-1	HNMT-AS-1:1	0.00303825	388	Antisense
LYRM7-1	LYRM7-AS-1:1	0.00304221	2793	Antisense
ZNF891-1	ZNF891-AS-1:1	0.00304273	390	Antisense
RHOBTB1-1	RHOBTB1-AS-1:1	0.00304475	1355	Antisense
SLC35G2-1	SLC35G2-AS-1:6	0.00304737	10000	Antisense
SPTAN1-1	SPTAN1-AS-1:1	0.00305338	573	Antisense
FSIP2-1	FSIP2-AS-1:5	0.00305761	4882	Antisense
UNC13C-1	UNC13C-AS-1:1	0.00306192	1477	Antisense
BABAM2-1	BABAM2-AS-1:1	0.00306224	2848	Antisense
PAFAH1B1-2	PAFAH1B1-AS-2:1	0.00306294	624	Antisense
CPSF6-1	CPSF6-AS-1:1	0.0030651	61	Antisense
AMDHD1-1	AMDHD1-AS-1:1	0.00307372	232	Antisense
TTC5-1	TTC5-AS-1:1	0.00308368	746	Antisense
PTPRQ-1	PTPRQ-AS-1:1	0.00308511	731	Antisense
ZKSCAN2-2	ZKSCAN2-AS-2:1	0.00309414	508	Antisense
JARID2-1	JARID2-AS-1:1	0.00309706	1788	Antisense
MRPS30-1	MRPS30-AS-1:8	0.00311073	10000	Antisense
APOF-1	APOF-AS-1:1	0.00311082	496	Antisense
TMEM144-1	TMEM144-AS-1:1	0.00312581	1349	Antisense
IDO1-1	IDO1-AS-1:1	0.00312637	603	Antisense
EGLN1-1	EGLN1-AS-1:1	0.00313411	329	Antisense
GPN2-1	GPN2-AS-1:1	0.00313521	304	Antisense
MYO3B-1	MYO3B-AS-1:1	0.00313768	10000	Antisense
GPR19-1	GPR19-AS-1:1	0.0031403	239	Antisense
RCC2-1	RCC2-AS-1:1	0.00314048	309	Antisense
CEP44-2	CEP44-AS-2:1	0.00315167	815	Antisense
ZACN-1	ZACN-AS-1:1	0.00315628	1976	Antisense
ZFP69B-1	ZFP69B-AS-1:1	0.00316868	466	Antisense
EXOSC6-2	EXOSC6-AS-2:1	0.0031727	1559	Antisense
IFIT1-1	IFIT1-AS-1:1	0.0031739	1910	Antisense
CDKN2A-2	CDKN2A-AS-2:17	0.00319132	10000	Antisense
SLC29A2-2	SLC29A2-AS-2:2	0.0031987	895	Antisense
BCL7B-1	BCL7B-AS-1:1	0.00320195	1115	Antisense
CACNA2D4-2	CACNA2D4-AS-2:1	0.0032125	313	Antisense
NDUFB9-1	NDUFB9-AS-1:1	0.003214	360	Antisense
ZNF738-2	ZNF738-AS-2:1	0.00321705	1582	Antisense
ATP13A3-1	ATP13A3-AS-1:1	0.00321892	8712	Antisense
CEP41-1	CEP41-AS-1:1	0.00321973	699	Antisense
NOL10-1	NOL10-AS-1:1	0.00322595	561	Antisense
MAATS1-1	MAATS1-AS-1:1	0.003232	263	Antisense
TPRG1-2	TPRG1-AS-2:1	0.00323496	695	Antisense
EFEMP1-2	EFEMP1-AS-2:1	0.00323769	1268	Antisense
RBBP8-1	RBBP8-AS-1:10	0.00324016	10000	Antisense
KANSL1-1	KANSL1-AS-1:1	0.00324127	562	Antisense
IFIT3-1	IFIT3-AS-1:1	0.00325167	1112	Antisense
SRRM3-1	SRRM3-AS-1:1	0.00325829	1562	Antisense
SYP-1	SYP-AS-1:1	0.00326183	540	Antisense
CALR-1	CALR-AS-1:1	0.00326196	268	Antisense
MAP1LC3B-1	MAP1LC3B-AS-1:1	0.00326945	511	Antisense
NAALADL2-2	NAALADL2-AS-2:1	0.00327038	1035	Antisense
SMG1-1	SMG1-AS-1:1	0.00327133	1612	Antisense
MARCH10-1	MARCH10-AS-1:4	0.00327297	6556	Antisense
SLF2-1	SLF2-AS-1:1	0.00327356	1499	Antisense
NECTIN3-1	NECTIN3-AS-1:1	0.00329137	3770	Antisense
KLHL15-2	KLHL15-AS-2:1	0.00329255	331	Antisense
RABGAP1L-1	RABGAP1L-AS-1:2	0.00330267	10000	Antisense
MUC12-1	MUC12-AS-1:1	0.00331482	516	Antisense
CDH10-1	CDH10-AS-1:1	0.00332073	1788	Antisense
FER1L6-AS-4	FER1L6-AS-4:1	0.00332374	325	Antisense
KLHL38-1	KLHL38-AS-1:2	0.00334168	1803	Antisense
MPND-1	MPND-AS-1:1	0.00335304	355	Antisense
CRISPLD1-1	CRISPLD1-AS-1:2	0.00335388	3395	Antisense
IARS2-1	IARS2-AS-1:1	0.00335769	559	Antisense
CA7-1	CA7-AS-1:1	0.00335789	432	Antisense
lnc00854-2	LINC00854-AS-2:1	0.00336166	575	Antisense
MARVELD1-1	MARVELD1-AS-1:1	0.0033646	685	Antisense
DNAL1-1	DNAL1-AS-1:1	0.00337431	691	Antisense
PAQR3-1	PAQR3-AS-1:1	0.00339601	2702	Antisense
GZMK-1	GZMK-AS-1:1	0.00339808	148	Antisense
EIF4E-1	EIF4E-AS-1:1	0.00342224	1151	Antisense
ADGRL2-1	ADGRL2-AS-1:1	0.00342633	669	Antisense
SELENOV-1	SELENOV-AS-1:1	0.00342736	2073	Antisense
CHRM5-1	CHRM5-AS-1:1	0.00342752	456	Antisense
SPIN3-1	SPIN3-AS-1:1	0.00342884	691	Antisense
CHEK1-1	CHEK1-AS-1:1	0.00343694	1304	Antisense
RNF146-1	RNF146-AS-1:1	0.00343917	3263	Antisense
DIS3L-2	DIS3L-AS-2:1	0.003451	498	Antisense
HSPB6-1	HSPB6-AS-1:1	0.00345423	658	Antisense
MRPS11-1	MRPS11-AS-1:1	0.00345866	516	Antisense
ZMYM4-1	ZMYM4-AS-1:1	0.00346139	457	Antisense
GBP4-2	GBP4-AS-2:1	0.00346434	213	Antisense
DENND4B-2	DENND4B-AS-2:1	0.00346718	370	Antisense
SAPCD2-2	SAPCD2-AS-2:3	0.00346846	1221	Antisense
NOSTRIN-1	NOSTRIN-AS-1:2	0.00347708	10000	Antisense
ALKAL2-1	ALKAL2-AS-1:1	0.00347782	942	Antisense
CALM1-2	CALM1-AS-2:1	0.00348672	298	Antisense
ADAMTS16-AS-3	ADAMTS16-AS-3:1	0.00349151	1823	Antisense
TTC39C-1	TTC39C-AS-1:2	0.00349523	2384	Antisense
ITPR2-1	ITPR2-AS-1:1	0.00351426	769	Antisense
CACNA2D1-1	CACNA2D1-AS-1:1	0.00351598	5209	Antisense
KCNK10-1	KCNK10-AS-1:1	0.00351776	923	Antisense
NNT-1	NNT-AS-1:1	0.00352539	9722	Antisense
TCAIM-1	TCAIM-AS-1:1	0.00352556	1183	Antisense
USP45-1	USP45-AS-1:3	0.00352899	2868	Antisense
ERAP1-1	ERAP1-AS-1:1	0.00353193	1800	Antisense
GABRG2-1	GABRG2-AS-1:2	0.00353386	2995	Antisense
SRRM4-1	SRRM4-AS-1:1	0.00356479	1355	Antisense
CPEB2-1	CPEB2-AS-1:3	0.00357033	7959	Antisense
LRRC7-1	LRRC7-AS-1:1	0.00357056	519	Antisense
CHMP4B-1	CHMP4B-AS-1:2	0.00357296	5409	Antisense
EGFLAM-2	EGFLAM-AS-2:1	0.00357351	443	Antisense
CTXN3-1	CTXN3-AS-1:1	0.00357889	543	Antisense
FERMT2-1	FERMT2-AS-1:1	0.00359863	3618	Antisense
PHOX2B-1	PHOX2B-AS-1:1	0.0035995	902	Antisense
GAPVD1-1	GAPVD1-AS-1:1	0.00360058	2099	Antisense
FAM237B-1	FAM237B-AS-1:1	0.00360079	730	Antisense
EIF2AK3-1	EIF2AK3-AS-1:3	0.00360688	7262	Antisense
CYP2E1-1	CYP2E1-AS-1:1	0.00361108	1254	Antisense
SSBP1-1	SSBP1-AS-1:5	0.00361514	10000	Antisense
ANKDD1B-1	ANKDD1B-AS-1:1	0.00362442	4970	Antisense
AC007240.1-1	AC007240.1-AS-1:1	0.00362825	781	Antisense
NCK2-AS-3	NCK2-AS-3:1	0.00363052	551	Antisense
FARP1-1	FARP1-AS-1:1	0.00363739	321	Antisense
SIRT4-1	SIRT4-AS-1:2	0.00364083	10000	Antisense
DDHD1-1	DDHD1-AS-1:1	0.00364393	364	Antisense
BTG3-1	BTG3-AS-1:4	0.0036458	10000	Antisense
QKI-AS-3	QKI-AS-3:1	0.00364933	901	Antisense
IFT88-1	IFT88-AS-1:1	0.00366006	303	Antisense
C1S-1	C1S-AS-1:1	0.00366258	644	Antisense
STX17-1	STX17-AS-1:1	0.00366283	334	Antisense
TTL-1	TTL-AS-1:1	0.00366675	460	Antisense
BIRC6-2	BIRC6-AS-2:1	0.00367993	695	Antisense
FBXL2-1	FBXL2-AS-1:1	0.00368193	337	Antisense
ACLY-1	ACLY-AS-1:1	0.00369054	155	Antisense
ANAPC10-1	ANAPC10-AS-1:1	0.00369081	2805	Antisense
TMEM189-UBE2V1-1	TMEM189-UBE2V1-AS-1:1	0.00369244	635	Antisense
AC020915.2-1	AC020915.2-AS-1:1	0.00369449	2026	Antisense
SNCAIP-2	SNCAIP-AS-2:1	0.00370106	376	Antisense
LANCL2-1	LANCL2-AS-1:1	0.00370544	391	Antisense
SLC14A1-1	SLC14A1-AS-1:1	0.00371437	853	Antisense
PCDH9-1	PCDH9-AS-1:1	0.0037176	530	Antisense
AKT3-AS-3	AKT3-AS-3:1	0.00371776	4397	Antisense
EPHB2-1	EPHB2-AS-1:1	0.00374741	67	Antisense
WDR89-1	WDR89-AS-1:1	0.00374865	281	Antisense
CLEC3A-1	CLEC3A-AS-1:1	0.00375851	486	Antisense
CEP152-2	CEP152-AS-2:1	0.003761	404	Antisense
GRIK1-1	GRIK1-AS-1:1	0.00376711	223	Antisense
STAG2-1	STAG2-AS-1:1	0.00378821	525	Antisense
KIAA1958-1	KIAA1958-AS-1:2	0.00379838	2659	Antisense
ZNF738-1	ZNF738-AS-1:1	0.00380147	2405	Antisense
HOXD1-1	HOXD1-AS-1:1	0.00380199	2619	Antisense
WASHC2C-2	WASHC2C-AS-2:1	0.00380252	706	Antisense
SPTY2D1-1-1	SPTY2D1-AS1-AS-1:1	0.00381774	567	Antisense
FAM26F-1	FAM26F-AS-1:1	0.00381787	528	Antisense
MRPL34-2	MRPL34-AS-2:1	0.00381949	499	Antisense
GGH-1	GGH-AS-1:1	0.00383816	4473	Antisense
RSBN1L-1	RSBN1L-AS-1:5	0.00384332	10000	Antisense
MTRNR2L12-1	MTRNR2L12-AS-1:2	0.00384636	1079	Antisense
ATP5G3-1	ATP5G3-AS-1:1	0.00384823	921	Antisense
PTOV1-1	PTOV1-AS-1:1	0.0038503	481	Antisense
ATPIF1-1	ATPIF1-AS-1:1	0.00385444	6812	Antisense
GLCCI1-1	GLCCI1-AS-1:1	0.00385675	10000	Antisense
HNRNPLL-1	HNRNPLL-AS-1:1	0.00386008	1137	Antisense
TMEM168-1	TMEM168-AS-1:1	0.00386078	573	Antisense
ANKRD12-1	ANKRD12-AS-1:7	0.00386368	9824	Antisense
PPEF1-1	PPEF1-AS-1:1	0.0038764	489	Antisense
TEX36-2	TEX36-AS-2:1	0.00388274	665	Antisense
RABGEF1-1	RABGEF1-AS-1:1	0.00388608	1181	Antisense
FRMD6-1	FRMD6-AS-1:2	0.00388702	1631	Antisense
MYCBP2-1	MYCBP2-AS-1:1	0.0038909	424	Antisense
MELTF-1	MELTF-AS-1:3	0.00389836	2180	Antisense
ACRBP-1	ACRBP-AS-1:1	0.00390318	212	Antisense
KCNJ8-2	KCNJ8-AS-2:1	0.00390698	978	Antisense
LIX1-1	LIX1-AS-1:6	0.00392623	5726	Antisense
SDHC-1	SDHC-AS-1:1	0.00392689	1158	Antisense
ATAD5-1	ATAD5-AS-1:1	0.00392704	636	Antisense
IGFL1-1	IGFL1-AS-1:1	0.00393098	256	Antisense
FAM153C-1	FAM153C-AS-1:1	0.00393248	798	Antisense
AKAP13-2	AKAP13-AS-2:1	0.00393931	567	Antisense
DMTF1-2	DMTF1-AS-2:2	0.0039395	3562	Antisense
PDGFRA-1	PDGFRA-AS-1:1	0.00396016	2212	Antisense
CDH6-1	CDH6-AS-1:1	0.00396484	376	Antisense
SERPINB1-1	SERPINB1-AS-1:1	0.00397367	1696	Antisense
ZNF528-1	ZNF528-AS-1:5	0.00397671	10000	Antisense
ROBO4-1	ROBO4-AS-1:1	0.00398017	742	Antisense
RPS6-1	RPS6-AS-1:1	0.0039808	545	Antisense
DIRC2-1	DIRC2-AS-1:1	0.00398462	947	Antisense
DNAJA4-1	DNAJA4-AS-1:2	0.00399623	766	Antisense
RNLS-1	RNLS-AS-1:1	0.00399883	1643	Antisense
ZRANB2-1	ZRANB2-AS-1:2	0.00400748	1156	Antisense
SCAP-1	SCAP-AS-1:1	0.00401557	10000	Antisense
NUDT12-1	NUDT12-AS-1:1	0.00402366	10000	Antisense
AKAP3-1	AKAP3-AS-1:1	0.0040253	570	Antisense
ADAMTSL5-1	ADAMTSL5-AS-1:1	0.00403845	455	Antisense
FAM204A-AS-3	FAM204A-AS-3:1	0.00404618	330	Antisense
CDH13-1	CDH13-AS-1:1	0.00405516	2435	Antisense
CDCA7-1	CDCA7-AS-1:1	0.00406535	455	Antisense
TP53BP2-1	TP53BP2-AS-1:2	0.00407573	2366	Antisense
CARM1-1	CARM1-AS-1:1	0.00407611	615	Antisense
MAPKBP1-1	MAPKBP1-AS-1:2	0.00409265	1093	Antisense
TRPV6-1	TRPV6-AS-1:1	0.00409443	261	Antisense
SBNO2-1	SBNO2-AS-1:1	0.00409482	422	Antisense
NSMCE4A-1	NSMCE4A-AS-1:1	0.00409774	316	Antisense
L3MBTL4-AS-3	L3MBTL4-AS-3:1	0.00409782	242	Antisense
UBR5-1	UBR5-AS-1:1	0.00411957	1429	Antisense
ANKFN1-1	ANKFN1-AS-1:1	0.00412303	437	Antisense
TNS1-1	TNS1-AS-1:1	0.00414447	2109	Antisense
TRIM44-1	TRIM44-AS-1:4	0.00415711	10000	Antisense
ABCD2-1	ABCD2-AS-1:1	0.00416222	3032	Antisense
ATL3-1	ATL3-AS-1:1	0.0041715	420	Antisense
NSD3-1	NSD3-AS-1:1	0.00417548	432	Antisense
AC073612.1-1	AC073612.1-AS-1:1	0.00417903	212	Antisense
DYM-1	DYM-AS-1:1	0.00418809	500	Antisense
PDZRN3-2	PDZRN3-AS-2:1	0.0041975	1698	Antisense
GPA33-1	GPA33-AS-1:1	0.00421231	450	Antisense
SLAIN1-1	SLAIN1-AS-1:2	0.00421526	1238	Antisense
OR7C1-1	OR7C1-AS-1:2	0.00424599	808	Antisense
CUL3-1	CUL3-AS-1:2	0.00425242	1522	Antisense
ZNF311-1	ZNF311-AS-1:1	0.00425344	411	Antisense
NFKBID-1	NFKBID-AS-1:1	0.00425654	348	Antisense
TRPM1-1	TRPM1-AS-1:1	0.00426192	1683	Antisense
RGPD5-1	RGPD5-AS-1:1	0.0042633	826	Antisense
CPA2-1	CPA2-AS-1:1	0.00427449	3240	Antisense
HEATR3-1	HEATR3-AS-1:1	0.00428237	2761	Antisense
NRXN3-1	NRXN3-AS-1:1	0.00428469	391	Antisense
PEX5L-2	PEX5L-AS-2:1	0.00429069	825	Antisense
SYNGR3-1	SYNGR3-AS-1:1	0.00429229	568	Antisense
SCGN-1	SCGN-AS-1:1	0.00429383	559	Antisense
EML1-1	EML1-AS-1:1	0.00432175	2185	Antisense
DCUN1D1-2	DCUN1D1-AS-2:1	0.00433043	1214	Antisense
DSEL-1	DSEL-AS-1:1	0.00433547	3839	Antisense
TUSC3-1	TUSC3-AS-1:3	0.00435043	2707	Antisense
FNDC3A-1	FNDC3A-AS-1:1	0.00435239	5275	Antisense
GRAMD1C-1	GRAMD1C-AS-1:1	0.00435512	565	Antisense
MTTP-1	MTTP-AS-1:1	0.0043649	355	Antisense
SEC62-2	SEC62-AS-2:3	0.00437152	8408	Antisense
FAM177A1-1	FAM177A1-AS-1:1	0.00437522	1853	Antisense
ACTBL2-1	ACTBL2-AS-1:2	0.00437572	1284	Antisense
ACVR2A-1	ACVR2A-AS-1:1	0.00437656	409	Antisense
ZNF761-1	ZNF761-AS-1:1	0.00437974	1904	Antisense
ENSA-1	ENSA-AS-1:1	0.00438293	402	Antisense
GBE1-1	GBE1-AS-1:1	0.00439301	2006	Antisense
MTDH-1	MTDH-AS-1:1	0.00439306	2950	Antisense
POPDC3-1	POPDC3-AS-1:4	0.00439463	8623	Antisense
OR14K1-1	OR14K1-AS-1:1	0.00439926	562	Antisense
WDR44-1	WDR44-AS-1:1	0.00440926	2576	Antisense
UGGT1-1	UGGT1-AS-1:1	0.00441039	3743	Antisense
VPS13B-1	VPS13B-AS-1:1	0.00441335	4688	Antisense
PROB1-1	PROB1-AS-1:1	0.00443042	251	Antisense
TMPO-2	TMPO-AS-2:1	0.0044332	10000	Antisense
MLLT6-1	MLLT6-AS-1:1	0.00444427	7891	Antisense
TMEM82-1	TMEM82-AS-1:1	0.00445536	637	Antisense
HAS2-1	HAS2-AS-1:5	0.0044565	10000	Antisense
B4GALT1-1	B4GALT1-AS-1:5	0.00445781	9980	Antisense
KRTAP19-8-1	KRTAP19-8-AS-1:1	0.00445862	388	Antisense
FRMPD1-1	FRMPD1-AS-1:1	0.00446152	302	Antisense
BET1L-1	BET1L-AS-1:1	0.00446343	586	Antisense
LRMDA-1	LRMDA-AS-1:1	0.00447114	590	Antisense
SRD5A3-1	SRD5A3-AS-1:16	0.00447133	10000	Antisense
TBC1D23-1	TBC1D23-AS-1:3	0.00448078	4633	Antisense
HOXB7-1	HOXB7-AS-1:2	0.00448974	776	Antisense
ADAMTS3-1	ADAMTS3-AS-1:1	0.00449487	423	Antisense
FOXD1-1	FOXD1-AS-1:1	0.00449602	422	Antisense
MEF2C-2	MEF2C-AS-2:1	0.00450298	1425	Antisense
SRGAP1-AS-3	SRGAP1-AS-3:1	0.00450375	388	Antisense
GATB-1	GATB-AS-1:1	0.0045046	5412	Antisense
DLGAP1-2	DLGAP1-AS-2:1	0.00450945	5370	Antisense
KCNK12-1	KCNK12-AS-1:1	0.00451034	1954	Antisense
ZNF830-1	ZNF830-AS-1:1	0.00452203	1932	Antisense
CUL4A-1	CUL4A-AS-1:1	0.00452325	1469	Antisense
PLEKHG1-1	PLEKHG1-AS-1:1	0.00452654	612	Antisense
ZNF225-1	ZNF225-AS-1:1	0.00452853	3942	Antisense
CCNJ-2	CCNJ-AS-2:1	0.00452926	2947	Antisense
PPFIBP1-1	PPFIBP1-AS-1:2	0.00455193	6369	Antisense
TOX3-1	TOX3-AS-1:2	0.00455891	10000	Antisense
UBAP2L-1	UBAP2L-AS-1:1	0.00456458	427	Antisense
NCOA7-1	NCOA7-AS-1:1	0.00457777	2627	Antisense
RXFP2-1	RXFP2-AS-1:1	0.00458109	899	Antisense
USH2A-AS-4	USH2A-AS-4:1	0.00459429	696	Antisense
FOXP1-2	FOXP1-AS-2:1	0.00460591	817	Antisense
HELZ-1	HELZ-AS-1:4	0.0046078	10000	Antisense
NCKAP1L-1	NCKAP1L-AS-1:1	0.00461256	575	Antisense
CRAMP1-1	CRAMP1-AS-1:1	0.00461992	327	Antisense
NTN4-1	NTN4-AS-1:2	0.00462448	2454	Antisense
HP1BP3-1	HP1BP3-AS-1:1	0.00462548	570	Antisense
TFPI2-1	TFPI2-AS-1:1	0.00462976	544	Antisense
FABP7-1	FABP7-AS-1:2	0.00463019	3745	Antisense
EFS-1	EFS-AS-1:1	0.00463291	283	Antisense
SLC22A9-1	SLC22A9-AS-1:1	0.00464221	3769	Antisense
ETV1-1	ETV1-AS-1:1	0.00464842	461	Antisense
PKNOX2-1	PKNOX2-AS-1:1	0.00464875	753	Antisense
CD151-1	CD151-AS-1:2	0.00465609	995	Antisense
MCMDC2-2	MCMDC2-AS-2:1	0.00465701	569	Antisense
CNOT1-1	CNOT1-AS-1:1	0.00467497	872	Antisense
MANEA-1	MANEA-AS-1:3	0.00467687	10000	Antisense
C2CD2-1	C2CD2-AS-1:1	0.0046807	756	Antisense
SLTM-1	SLTM-AS-1:1	0.00469486	381	Antisense
MMP20-1	MMP20-AS-1:1	0.00469799	739	Antisense
ARHGAP11B-1	ARHGAP11B-AS-1:2	0.004736	1931	Antisense
RPL26-1	RPL26-AS-1:3	0.00475193	1801	Antisense
ALDH3B2-1	ALDH3B2-AS-1:1	0.0047634	260	Antisense
ZFP91-CNTF-1	ZFP91-CNTF-AS-1:1	0.00479116	1523	Antisense
AKT3-2	AKT3-AS-2:1	0.00480427	748	Antisense
GK-1	GK-AS-1:1	0.00481611	649	Antisense
TSC22D2-1	TSC22D2-AS-1:1	0.00481992	10000	Antisense
CSRP2-2	CSRP2-AS-2:1	0.00483309	707	Antisense
CDK6-1	CDK6-AS-1:7	0.00483565	10000	Antisense
TONSL-1	TONSL-AS-1:1	0.00484286	424	Antisense
ACTL6A-1	ACTL6A-AS-1:1	0.00484822	500	Antisense
IGFN1-1	IGFN1-AS-1:1	0.0048654	769	Antisense
HMGB1-1	HMGB1-AS-1:1	0.00486867	1940	Antisense
FBXO25-1	FBXO25-AS-1:1	0.00486936	629	Antisense
VPS52-1	VPS52-AS-1:4	0.00487192	2591	Antisense
RASGRF2-AS-3	RASGRF2-AS-3:11	0.00487715	10000	Antisense
RPL17-1	RPL17-AS-1:1	0.0048789	591	Antisense
DYRK2-1	DYRK2-AS-1:1	0.00488083	774	Antisense
SNX24-1	SNX24-AS-1:2	0.00489413	4810	Antisense
OR5H2-1	OR5H2-AS-1:1	0.00490041	10000	Antisense
GADD45G-1	GADD45G-AS-1:3	0.00490873	2834	Antisense
RGPD8-1	RGPD8-AS-1:1	0.00492564	656	Antisense
TRHDE-1	TRHDE-AS-1:1	0.00494906	273	Antisense
SYTL3-1	SYTL3-AS-1:1	0.00497593	92	Antisense
ZNF888-1	ZNF888-AS-1:1	0.00497877	484	Antisense
BRSK1-1	BRSK1-AS-1:1	0.00499679	357	Antisense
POLR2D-1	POLR2D-AS-1:1	0.00499942	105	Antisense
ADAM7-1	ADAM7-AS-1:2	0.00500674	1678	Antisense
MYL12B-1	MYL12B-AS-1:2	0.00500741	1568	Antisense
TMEM200C-1	TMEM200C-AS-1:6	0.00502461	10000	Antisense
FREM3-1	FREM3-AS-1:1	0.00502951	1172	Antisense
POU6F2-1	POU6F2-AS-1:1	0.00502992	2839	Antisense
UBR5-2	UBR5-AS-2:1	0.00503719	4128	Antisense
ZFAT-1	ZFAT-AS-1:1	0.00504358	937	Antisense
STYK1-1	STYK1-AS-1:1	0.00505149	1872	Antisense
CBX8-1	CBX8-AS-1:1	0.00505848	605	Antisense
OSTN-1	OSTN-AS-1:1	0.00506609	509	Antisense
DIAPH3-2	DIAPH3-AS-2:1	0.00508123	1824	Antisense
ARL2BP-1	ARL2BP-AS-1:1	0.00509982	564	Antisense
ZNF436-1	ZNF436-AS-1:2	0.00511641	1896	Antisense
B4GALT4-1	B4GALT4-AS-1:1	0.00512472	875	Antisense
AGRP-1	AGRP-AS-1:6	0.0051277	10000	Antisense
EFCAB13-2	EFCAB13-AS-2:1	0.00513951	511	Antisense
CRADD-1	CRADD-AS-1:1	0.00514174	2683	Antisense
USP21-1	USP21-AS-1:1	0.00514414	1410	Antisense
SOX12-1	SOX12-AS-1:1	0.00515112	1781	Antisense
GALNT10-1	GALNT10-AS-1:6	0.00515584	10000	Antisense
TRIM45-1	TRIM45-AS-1:1	0.00517339	527	Antisense
ZNF92-1	ZNF92-AS-1:1	0.00518431	1995	Antisense
JCAD-1	JCAD-AS-1:1	0.00519605	2217	Antisense
SMAD9-1	SMAD9-AS-1:1	0.00519709	2313	Antisense
BASP1-2	BASP1-AS-2:1	0.00520413	4031	Antisense
PPFIA2-1	PPFIA2-AS-1:1	0.00521284	2345	Antisense
ITFG1-1	ITFG1-AS-1:1	0.00521864	867	Antisense
PEX12-1	PEX12-AS-1:1	0.00522844	2826	Antisense
RGS7-1	RGS7-AS-1:1	0.005231	1342	Antisense
SLC35F5-1	SLC35F5-AS-1:1	0.00523909	1655	Antisense
ERVV-1-2	ERVV-1-AS-2:1	0.00524076	2212	Antisense
LY9-1	LY9-AS-1:1	0.0052454	340	Antisense
PROK1-1	PROK1-AS-1:1	0.00525128	480	Antisense
TENM3-2	TENM3-AS-2:1	0.00525761	442	Antisense
NINJ2-1	NINJ2-AS-1:1	0.00526395	596	Antisense
BMS1-1	BMS1-AS-1:1	0.0052658	103	Antisense
WNK3-1	WNK3-AS-1:1	0.00526997	1427	Antisense
PABPC5-1	PABPC5-AS-1:1	0.00528023	422	Antisense
PUS7L-1	PUS7L-AS-1:1	0.00528572	442	Antisense
PRDX2-1	PRDX2-AS-1:1	0.00529089	294	Antisense
TUBB4A-1	TUBB4A-AS-1:2	0.00530264	812	Antisense
TTYH2-1	TTYH2-AS-1:1	0.00530454	511	Antisense
FAM20A-1	FAM20A-AS-1:4	0.00531869	4976	Antisense
PAX5-1	PAX5-AS-1:1	0.00531918	737	Antisense
CRIM1-1	CRIM1-AS-1:1	0.00532627	477	Antisense
SGCZ-1	SGCZ-AS-1:1	0.00533408	485	Antisense
SPRR5-1	SPRR5-AS-1:1	0.00535633	1995	Antisense
PPFIBP1-2	PPFIBP1-AS-2:1	0.0053619	5563	Antisense
PRKG1-1	PRKG1-AS-1:1	0.0053673	566	Antisense
ZNF696-1	ZNF696-AS-1:2	0.00537436	2029	Antisense
SCN9A-1	SCN9A-AS-1:1	0.00537644	9407	Antisense
IMP3-2	IMP3-AS-2:1	0.00540851	569	Antisense
STIM2-1	STIM2-AS-1:1	0.00541636	409	Antisense
TENM2-1	TENM2-AS-1:1	0.00542636	659	Antisense
DMXL1-1	DMXL1-AS-1:1	0.00543675	5366	Antisense
MORF4L2-1	MORF4L2-AS-1:1	0.0054399	6217	Antisense
CHTOP-2	CHTOP-AS-2:1	0.00544442	355	Antisense
GTDC1-1	GTDC1-AS-1:1	0.00544584	1049	Antisense
PRCD-1	PRCD-AS-1:1	0.0054527	568	Antisense
CRAT-1	CRAT-AS-1:1	0.00546282	239	Antisense
PTPRN-1	PTPRN-AS-1:1	0.00549275	308	Antisense
CSAD-1	CSAD-AS-1:1	0.00550047	2464	Antisense
NAGK-1	NAGK-AS-1:2	0.00550591	984	Antisense
OAS2-1	OAS2-AS-1:1	0.00552707	572	Antisense
RNASEH2B-2	RNASEH2B-AS-2:1	0.00556565	728	Antisense
SYMPK-1	SYMPK-AS-1:1	0.00557342	762	Antisense
ZFY-1	ZFY-AS-1:1	0.00557456	1199	Antisense
USP25-1	USP25-AS-1:1	0.0055831	373	Antisense
TMEM132A-1	TMEM132A-AS-1:1	0.00558835	862	Antisense
AGO1-1	AGO1-AS-1:1	0.00559461	395	Antisense
TMEM216-1	TMEM216-AS-1:1	0.00560123	544	Antisense
KIAA1468-1	KIAA1468-AS-1:2	0.00560324	1420	Antisense
CDC14A-1	CDC14A-AS-1:1	0.00560789	590	Antisense
OSBP2-1	OSBP2-AS-1:1	0.0056154	1111	Antisense
POLA2-2	POLA2-AS-2:1	0.00563257	686	Antisense
CRTAM-1	CRTAM-AS-1:1	0.00564591	1625	Antisense
RPL7L1-1	RPL7L1-AS-1:2	0.00565642	2738	Antisense
ITFG1-2	ITFG1-AS-2:1	0.00565717	2664	Antisense
PUM3-1	PUM3-AS-1:1	0.00566945	933	Antisense
ADAMTS19-1	ADAMTS19-AS-1:2	0.00566966	10000	Antisense
SYT1-1	SYT1-AS-1:3	0.00567399	4815	Antisense
RGMB-1	RGMB-AS-1:1	0.00567425	2027	Antisense
GUCD1-1	GUCD1-AS-1:1	0.00567704	452	Antisense
ATP10B-2	ATP10B-AS-2:1	0.00569639	454	Antisense
ERCC4-2	ERCC4-AS-2:1	0.005706	5327	Antisense
POLE2-1	POLE2-AS-1:1	0.00571132	788	Antisense
LRRK2-1	LRRK2-AS-1:1	0.00574329	1693	Antisense
GALNT2-1	GALNT2-AS-1:2	0.00574615	2207	Antisense
TPM1-1	TPM1-AS-1:1	0.00574674	689	Antisense
HMMR-1	HMMR-AS-1:2	0.00574811	2063	Antisense
TANC2-AS-3	TANC2-AS-3:1	0.00576114	790	Antisense
SLC28A3-1	SLC28A3-AS-1:1	0.00580152	371	Antisense
HAUS6-1	HAUS6-AS-1:1	0.00580583	341	Antisense
ALDOA-1	ALDOA-AS-1:1	0.00581105	519	Antisense
ROPN1L-1	ROPN1L-AS-1:1	0.00581566	6230	Antisense
IFITM3-1	IFITM3-AS-1:2	0.00581715	2545	Antisense
TMEM168-2	TMEM168-AS-2:1	0.0058317	3235	Antisense
PCDHB7-1	PCDHB7-AS-1:3	0.00583778	3020	Antisense
BTBD1-AS-3	BTBD1-AS-3:1	0.0058436	1268	Antisense
PCMT1-1	PCMT1-AS-1:1	0.00585397	1539	Antisense
TEX26-2	TEX26-AS-2:11	0.00585917	10000	Antisense
WDR91-1	WDR91-AS-1:1	0.00586097	989	Antisense
ZNF184-1	ZNF184-AS-1:1	0.00586353	474	Antisense
STMND1-1	STMND1-AS-1:2	0.00587985	1702	Antisense
UFM1-1	UFM1-AS-1:1	0.00589197	10000	Antisense
SSH1-1	SSH1-AS-1:1	0.00589584	502	Antisense
POP4-1	POP4-AS-1:1	0.00589687	3443	Antisense
PLIN3-1	PLIN3-AS-1:1	0.00589698	509	Antisense
CACNA2D4-1	CACNA2D4-AS-1:1	0.00590691	2157	Antisense
SATB1-1	SATB1-AS-1:13	0.00591254	10000	Antisense
OR5H14-1	OR5H14-AS-1:1	0.00591411	465	Antisense
NOXRED1-1	NOXRED1-AS-1:1	0.00591573	602	Antisense
RBM47-1	RBM47-AS-1:1	0.00593836	860	Antisense
SLC12A6-1	SLC12A6-AS-1:1	0.00594533	385	Antisense
NCKAP1-1	NCKAP1-AS-1:1	0.00594679	3112	Antisense
GPR65-1	GPR65-AS-1:1	0.00595502	328	Antisense
CREB3L3-1	CREB3L3-AS-1:1	0.00596577	1326	Antisense
FOXN3-1	FOXN3-AS-1:1	0.00596733	2190	Antisense
PYGL-AS-3	PYGL-AS-3:1	0.00597167	172	Antisense
CLEC2B-1	CLEC2B-AS-1:1	0.00597826	717	Antisense
GDF7-1	GDF7-AS-1:1	0.00597852	678	Antisense
JADE3-1	JADE3-AS-1:1	0.00598223	4137	Antisense
NPY4R2-1	NPY4R2-AS-1:1	0.00598434	1391	Antisense
ADCYAP1R1-1	ADCYAP1R1-AS-1:1	0.00598477	3853	Antisense
MAP3K5-1	MAP3K5-AS-1:1	0.00599151	4455	Antisense
DIP2C-1	DIP2C-AS-1:1	0.00600866	556	Antisense
NT5DC1-1	NT5DC1-AS-1:1	0.00601997	419	Antisense
BPI-1	BPI-AS-1:1	0.00602089	803	Antisense
TTC6-2	TTC6-AS-2:1	0.00602298	3115	Antisense
ARHGEF6-1	ARHGEF6-AS-1:1	0.0060246	443	Antisense
TMEM121-1	TMEM121-AS-1:1	0.00602622	1359	Antisense
EVL-1	EVL-AS-1:1	0.00603686	418	Antisense
HOMER2-1	HOMER2-AS-1:1	0.00603843	2616	Antisense
NGF-1	NGF-AS-1:1	0.00604468	5438	Antisense
TCL1A-1	TCL1A-AS-1:3	0.00605159	4103	Antisense
UBE2N-1	UBE2N-AS-1:1	0.00605484	4907	Antisense
IGLL5-2	IGLL5-AS-2:2	0.00605786	972	Antisense
ALKBH3-1	ALKBH3-AS-1:2	0.00605892	3795	Antisense
CLSTN2-2	CLSTN2-AS-2:1	0.00606054	474	Antisense
ZNF215-1	ZNF215-AS-1:1	0.00607563	454	Antisense
AKAP7-1	AKAP7-AS-1:1	0.0060768	325	Antisense
USP25-2	USP25-AS-2:1	0.00607799	434	Antisense
HRH1-1	HRH1-AS-1:4	0.00609333	10000	Antisense
USP8-2	USP8-AS-2:1	0.00609939	295	Antisense
BAZ1B-1	BAZ1B-AS-1:1	0.00610207	361	Antisense
PHLDA1-1	PHLDA1-AS-1:1	0.00610458	777	Antisense
ATP6V0B-1	ATP6V0B-AS-1:1	0.00611216	872	Antisense
XIRP2-1	XIRP2-AS-1:1	0.00611397	1869	Antisense
LRRC1-AS-3	LRRC1-AS-3:1	0.00611932	222	Antisense
HSPA13-1	HSPA13-AS-1:4	0.00612132	6880	Antisense
SUGT1-1	SUGT1-AS-1:1	0.00613112	6164	Antisense
NXPE3-1	NXPE3-AS-1:1	0.00613249	358	Antisense
ARHGAP11A-1	ARHGAP11A-AS-1:2	0.00613617	8173	Antisense
CEBPG-1	CEBPG-AS-1:1	0.00616502	1602	Antisense
DCC-2	DCC-AS-2:1	0.0061665	454	Antisense
ABL2-1	ABL2-AS-1:1	0.00617077	3895	Antisense
GTF2F2-1	GTF2F2-AS-1:1	0.00617244	745	Antisense
ZNF26-1	ZNF26-AS-1:1	0.0061847	2607	Antisense
CNST-1	CNST-AS-1:1	0.00619848	1030	Antisense
IL26-1	IL26-AS-1:3	0.00621044	4366	Antisense
EMP1-1	EMP1-AS-1:1	0.00622654	906	Antisense
KIRREL3-1	KIRREL3-AS-1:1	0.00625906	584	Antisense
SPRY2-1	SPRY2-AS-1:1	0.00628406	445	Antisense
SAP130-1	SAP130-AS-1:1	0.0062884	2098	Antisense
CDCP1-1	CDCP1-AS-1:1	0.00629089	996	Antisense
YIPF6-1	YIPF6-AS-1:1	0.00629819	1680	Antisense
LGALS12-1	LGALS12-AS-1:1	0.00629846	2100	Antisense
UBXN10-1	UBXN10-AS-1:1	0.00630121	2140	Antisense
MYLK-1	MYLK-AS-1:4	0.00630891	10000	Antisense
HDAC2-1	HDAC2-AS-1:1	0.00630967	373	Antisense
MAP3K5-2	MAP3K5-AS-2:1	0.00631286	4443	Antisense
NUBP2-1	NUBP2-AS-1:1	0.00631347	413	Antisense
USP31-1	USP31-AS-1:1	0.00632462	465	Antisense
ZNF480-1	ZNF480-AS-1:1	0.00632585	445	Antisense
SYT1-AS-3	SYT1-AS-3:1	0.00633165	712	Antisense
LIPG-1	LIPG-AS-1:1	0.00634018	5630	Antisense
KIAA1549L-1	KIAA1549L-AS-1:3	0.0063427	2511	Antisense
KCNMB2-1	KCNMB2-AS-1:1	0.00635022	1145	Antisense
WDFY3-1	WDFY3-AS-1:1	0.00635176	491	Antisense
RAB3D-1	RAB3D-AS-1:1	0.00637566	904	Antisense
CNRIP1-1	CNRIP1-AS-1:1	0.00637592	791	Antisense
PLSCR5-1	PLSCR5-AS-1:1	0.00637731	448	Antisense
SAMD4B-1	SAMD4B-AS-1:1	0.00637997	1996	Antisense
ITK-1	ITK-AS-1:1	0.00638502	567	Antisense
EMB-1	EMB-AS-1:1	0.00638656	400	Antisense
NPEPL1-1	NPEPL1-AS-1:1	0.00638799	522	Antisense
SMIM10L1-1	SMIM10L1-AS-1:1	0.00639551	383	Antisense
NMNAT3-1	NMNAT3-AS-1:6	0.00640317	10000	Antisense
UBP1-1	UBP1-AS-1:1	0.00640585	1367	Antisense
FAM24B-1	FAM24B-AS-1:1	0.00641907	2314	Antisense
HIBADH-1	HIBADH-AS-1:2	0.00642266	1561	Antisense
MRC1-1	MRC1-AS-1:1	0.00642374	219	Antisense
ACSL3-1	ACSL3-AS-1:1	0.00642568	535	Antisense
PROCR-1	PROCR-AS-1:1	0.00642809	564	Antisense
AC064853.3-1	AC064853.3-AS-1:1	0.00643552	538	Antisense
CACNA1C-AS-3	CACNA1C-AS-3:1	0.00644264	607	Antisense
TMEM39A-1	TMEM39A-AS-1:1	0.00644504	2033	Antisense
GPR1-1	GPR1-AS-1:2	0.00644513	6457	Antisense
EVA1C-2	EVA1C-AS-2:1	0.0064582	453	Antisense
PRDM11-2	PRDM11-AS-2:1	0.00646378	565	Antisense
TNFSF14-1	TNFSF14-AS-1:1	0.00648516	2093	Antisense
VEGFA-1	VEGFA-AS-1:1	0.00649711	187	Antisense
SMIM22-1	SMIM22-AS-1:1	0.00650005	1637	Antisense
MAP2K4-1	MAP2K4-AS-1:3	0.00650336	1580	Antisense
HSD17B12-1	HSD17B12-AS-1:1	0.0065101	287	Antisense
GUCA1C-1	GUCA1C-AS-1:1	0.00651311	1483	Antisense
FCGR1B-2	FCGR1B-AS-2:1	0.00651865	457	Antisense
ATIC-1	ATIC-AS-1:1	0.00653804	3680	Antisense
CLSPN-1	CLSPN-AS-1:1	0.00654055	537	Antisense
MAL2-1	MAL2-AS-1:4	0.00654074	2831	Antisense
PPP2R3A-1	PPP2R3A-AS-1:1	0.00654278	438	Antisense
DESI1-2	DESI1-AS-2:1	0.00654481	1943	Antisense
FGGY-2	FGGY-AS-2:1	0.00655496	765	Antisense
FEV-1	FEV-AS-1:7	0.00656273	9655	Antisense
ELP4-1	ELP4-AS-1:1	0.00659178	573	Antisense
FBXW8-1	FBXW8-AS-1:1	0.00660434	413	Antisense
ARAP2-2	ARAP2-AS-2:2	0.00660436	6441	Antisense
ZNF562-1	ZNF562-AS-1:4	0.00661112	6783	Antisense
FEZF1-1	FEZF1-AS-1:10	0.00662203	10000	Antisense
FCGR2B-1	FCGR2B-AS-1:2	0.00663703	1147	Antisense
PDE5A-1	PDE5A-AS-1:12	0.00668847	10000	Antisense
ANKRD17-1	ANKRD17-AS-1:5	0.00669362	10000	Antisense
WDCP-1	WDCP-AS-1:1	0.00669395	103	Antisense
CTNNA2-2	CTNNA2-AS-2:1	0.00669442	764	Antisense
SPINK2-1	SPINK2-AS-1:1	0.00669604	1383	Antisense
PDK1-1	PDK1-AS-1:7	0.00670896	6071	Antisense
SP100-1	SP100-AS-1:1	0.00672343	10000	Antisense
CLYBL-1	CLYBL-AS-1:1	0.00674565	3883	Antisense
TSHZ2-1	TSHZ2-AS-1:1	0.00674833	721	Antisense
ZNF19-2	ZNF19-AS-2:1	0.00675413	3051	Antisense
CLIC6-1	CLIC6-AS-1:1	0.00676323	566	Antisense
CANX-1	CANX-AS-1:1	0.00676414	4486	Antisense
DNAJC16-2	DNAJC16-AS-2:1	0.00677941	345	Antisense
GSTO2-1	GSTO2-AS-1:1	0.00678648	1123	Antisense
HDAC3-1	HDAC3-AS-1:1	0.00678652	618	Antisense
ME3-1	ME3-AS-1:1	0.00678953	1460	Antisense
CTAGE8-1	CTAGE8-AS-1:7	0.00679639	4751	Antisense
MYO9A-1	MYO9A-AS-1:3	0.00680557	1828	Antisense
ZNF770-1	ZNF770-AS-1:1	0.00682177	1733	Antisense
ETAA1-1	ETAA1-AS-1:5	0.00682333	10000	Antisense
ZNF497-2	ZNF497-AS-2:1	0.00683324	787	Antisense
SULT1C2-1	SULT1C2-AS-1:1	0.00684337	1846	Antisense
ZNF445-1	ZNF445-AS-1:1	0.00685663	915	Antisense
LARS-1	LARS-AS-1:1	0.00686537	436	Antisense
ACBD3-1	ACBD3-AS-1:1	0.0068656	757	Antisense
ABCC9-1	ABCC9-AS-1:1	0.00686799	518	Antisense
AC093155.3-1	AC093155.3-AS-1:2	0.00688116	1906	Antisense
IKZF2-1	IKZF2-AS-1:2	0.00688401	4053	Antisense
ASB16-1	ASB16-AS-1:1	0.00689946	5552	Antisense
ARHGAP29-1	ARHGAP29-AS-1:4	0.00690638	3000	Antisense
BNIP1-1	BNIP1-AS-1:1	0.00692437	494	Antisense
TNKS-1	TNKS-AS-1:1	0.00692856	1394	Antisense
LDHA-1	LDHA-AS-1:1	0.00693105	458	Antisense
CD36-1	CD36-AS-1:1	0.00693163	8530	Antisense
LIN7A-1	LIN7A-AS-1:6	0.00693365	10000	Antisense
LSAMP-1	LSAMP-AS-1:1	0.00695056	1781	Antisense
INHBA-2	INHBA-AS-2:1	0.00695666	4863	Antisense
EIF5AL1-1	EIF5AL1-AS-1:1	0.00696946	600	Antisense
FAM86B2-1	FAM86B2-AS-1:12	0.00698671	10000	Antisense
TBC1D10A-1	TBC1D10A-AS-1:1	0.00701137	471	Antisense
PAFAH1B1-1	PAFAH1B1-AS-1:1	0.00701142	664	Antisense
ACTC1-1	ACTC1-AS-1:4	0.00702161	8729	Antisense
SPTLC3-1	SPTLC3-AS-1:1	0.00702285	1257	Antisense
MAGEA4-1	MAGEA4-AS-1:2	0.00703271	2176	Antisense
SIK3-1	SIK3-AS-1:1	0.00704599	561	Antisense
SGF29-1	SGF29-AS-1:1	0.00705629	481	Antisense
IPO5-2	IPO5-AS-2:1	0.00705864	2003	Antisense
IQCB1-1	IQCB1-AS-1:1	0.00708782	2009	Antisense
COMMD3-1	COMMD3-AS-1:1	0.00709137	3710	Antisense
EMC10-AS-3	EMC10-AS-3:1	0.00710457	373	Antisense
NDUFB6-1	NDUFB6-AS-1:1	0.00711366	264	Antisense
NLRP5-1	NLRP5-AS-1:1	0.00711942	2337	Antisense
NRXN2-1	NRXN2-AS-1:1	0.0071227	467	Antisense
MXRA8-1	MXRA8-AS-1:1	0.00713142	782	Antisense
MAP2K5-1	MAP2K5-AS-1:1	0.00713522	788	Antisense
CADPS-1	CADPS-AS-1:1	0.00713982	4225	Antisense
SARAF-2	SARAF-AS-2:1	0.00716784	1865	Antisense
PGGT1B-1	PGGT1B-AS-1:1	0.00717112	959	Antisense
PAXBP1-1	PAXBP1-AS-1:1	0.00717405	7166	Antisense
DOCK8-1	DOCK8-AS-1:1	0.00717748	404	Antisense
MCHR2-1	MCHR2-AS-1:11	0.00718285	5956	Antisense
ARID1A-1	ARID1A-AS-1:1	0.00720036	4076	Antisense
TTC8-1	TTC8-AS-1:1	0.00720663	1914	Antisense
BAALC-1	BAALC-AS-1:1	0.00721091	581	Antisense
DTL-1	DTL-AS-1:1	0.00721907	3490	Antisense
HAUS2-1	HAUS2-AS-1:1	0.00725025	1100	Antisense
IL1R1-1	IL1R1-AS-1:1	0.00725192	379	Antisense
FABP5-1	FABP5-AS-1:1	0.00725736	10000	Antisense
SPOCD1-1	SPOCD1-AS-1:1	0.00725858	535	Antisense
RPEL1-2	RPEL1-AS-2:1	0.00727	1550	Antisense
RBM19-1	RBM19-AS-1:1	0.00728028	568	Antisense
ZNF426-1	ZNF426-AS-1:1	0.0072824	2286	Antisense
AL138826.1-1	AL138826.1-AS-1:2	0.00728691	8018	Antisense
COCH-1	COCH-AS-1:2	0.00732036	3520	Antisense
LRRTM3-1	LRRTM3-AS-1:1	0.00732667	3773	Antisense
GABPB1-1	GABPB1-AS-1:1	0.00733797	10000	Antisense
ARMCX4-1	ARMCX4-AS-1:1	0.00733875	396	Antisense
TPP1-1	TPP1-AS-1:1	0.00737087	462	Antisense
SLC38A10-1	SLC38A10-AS-1:1	0.00738051	6548	Antisense
PARP2-2	PARP2-AS-2:1	0.00738321	466	Antisense
RBM25-1	RBM25-AS-1:1	0.00738404	3353	Antisense
ARSD-1	ARSD-AS-1:1	0.00739025	814	Antisense
HIPK3-1	HIPK3-AS-1:1	0.00739634	2777	Antisense
TEX36-1	TEX36-AS-1:1	0.00740454	1851	Antisense
MME-1	MME-AS-1:1	0.00741585	826	Antisense
EPM2A-2	EPM2A-AS-2:1	0.00744043	4606	Antisense
KRT73-1	KRT73-AS-1:1	0.00744212	5095	Antisense
PBRM1-1	PBRM1-AS-1:1	0.00744303	137	Antisense
NR3C2-1	NR3C2-AS-1:3	0.00747391	6886	Antisense
CLDN11-1	CLDN11-AS-1:1	0.00748033	5018	Antisense
PPP2R1A-1	PPP2R1A-AS-1:2	0.00748537	2158	Antisense
UVSSA-1	UVSSA-AS-1:1	0.00749983	1390	Antisense
GTF2A1-1	GTF2A1-AS-1:1	0.00750798	9357	Antisense
USP7-1	USP7-AS-1:1	0.00751601	425	Antisense
POLR3A-1	POLR3A-AS-1:1	0.00752636	518	Antisense
AGK-1	AGK-AS-1:5	0.00752705	10000	Antisense
RGCC-1	RGCC-AS-1:1	0.0075306	314	Antisense
POLR1C-1	POLR1C-AS-1:1	0.00753718	544	Antisense
LRRC37A3-1	LRRC37A3-AS-1:1	0.00753796	478	Antisense
SHB-1	SHB-AS-1:1	0.00754199	3518	Antisense
TCEAL6-1	TCEAL6-AS-1:2	0.00756162	2554	Antisense
CCNL1-1	CCNL1-AS-1:1	0.0075703	664	Antisense
ZNF793-2	ZNF793-AS-2:7	0.00760553	6572	Antisense
ATP5G2-1	ATP5G2-AS-1:1	0.00760642	252	Antisense
SEC62-1	SEC62-AS-1:1	0.00761523	344	Antisense
UQCRHL-1	UQCRHL-AS-1:1	0.00761686	298	Antisense
MARCH11-1	MARCH11-AS-1:3	0.00762382	10000	Antisense
EZR-1	EZR-AS-1:2	0.00763244	1611	Antisense
PTPRT-1	PTPRT-AS-1:1	0.0076344	1990	Antisense
AC119396.1-2	AC119396.1-AS-2:1	0.00764055	675	Antisense
NOD1-1	NOD1-AS-1:1	0.00764389	740	Antisense
TTC23L-1	TTC23L-AS-1:1	0.00765131	1620	Antisense
HYKK-1	HYKK-AS-1:1	0.00766877	2987	Antisense
SLC1A3-1	SLC1A3-AS-1:3	0.00767412	5346	Antisense
VSTM2A-1	VSTM2A-AS-1:1	0.00768336	754	Antisense
TMEM179-1	TMEM179-AS-1:1	0.0076899	1789	Antisense
SOCS2-1	SOCS2-AS-1:1	0.00769769	2635	Antisense
CEMIP-1	CEMIP-AS-1:1	0.00770829	1356	Antisense
ACP4-1	ACP4-AS-1:1	0.0077096	218	Antisense
PEMT-1	PEMT-AS-1:1	0.00771884	423	Antisense
ATP13A5-1	ATP13A5-AS-1:1	0.00777096	474	Antisense
KLHL28-1	KLHL28-AS-1:1	0.00778057	1236	Antisense
IGBP1-1	IGBP1-AS-1:1	0.00778469	511	Antisense
SPIRE1-1	SPIRE1-AS-1:4	0.0077913	7752	Antisense
HNRNPD-1	HNRNPD-AS-1:2	0.00779161	1790	Antisense
RSPO3-2	RSPO3-AS-2:1	0.00779561	3564	Antisense
SEPT2-1	SEPT2-AS-1:1	0.0077999	1540	Antisense
ATG12-1	ATG12-AS-1:1	0.0078089	795	Antisense
FAM204A-2	FAM204A-AS-2:1	0.00783809	321	Antisense
MARCH1-1	MARCH1-AS-1:3	0.00784962	3179	Antisense
CHMP1B-2	CHMP1B-AS-2:1	0.00785806	551	Antisense
ITPRIP-1	ITPRIP-AS-1:1	0.00785881	242	Antisense
KIZ-2	KIZ-AS-2:1	0.00789427	1461	Antisense
ZNF365-1	ZNF365-AS-1:2	0.00789464	10000	Antisense
OR6B2-1	OR6B2-AS-1:1	0.00791189	5435	Antisense
TMEM263-1	TMEM263-AS-1:1	0.00791352	5787	Antisense
TFDP2-2	TFDP2-AS-2:1	0.00793623	1888	Antisense
RPS21-1	RPS21-AS-1:1	0.00795383	1769	Antisense
NCAM2-1	NCAM2-AS-1:1	0.00796185	2145	Antisense
PRDM6-1	PRDM6-AS-1:3	0.00796427	10000	Antisense
PIK3AP1-1	PIK3AP1-AS-1:2	0.00796754	10000	Antisense
lnc00675-1	LINC00675-AS-1:5	0.00796871	4216	Antisense
NRSN2-1	NRSN2-AS-1:2	0.00797325	10000	Antisense
ESYT1-1	ESYT1-AS-1:1	0.00798064	468	Antisense
THSD7B-1	THSD7B-AS-1:1	0.00798442	1267	Antisense
USP43-1	USP43-AS-1:2	0.00798893	2125	Antisense
MCM3AP-1	MCM3AP-AS-1:2	0.00799028	10000	Antisense
RIPK2-1	RIPK2-AS-1:1	0.00799628	1576	Antisense
DPH5-1	DPH5-AS-1:4	0.00799948	10000	Antisense
PAN2-1	PAN2-AS-1:1	0.00802634	579	Antisense
NPNT-2	NPNT-AS-2:1	0.00806065	3522	Antisense
EXOSC10-1	EXOSC10-AS-1:3	0.00806225	1335	Antisense
LTA4H-2	LTA4H-AS-2:1	0.00806363	654	Antisense
TMC3-1	TMC3-AS-1:5	0.00806397	8891	Antisense
MGAT5B-1	MGAT5B-AS-1:1	0.00807143	2136	Antisense
SUGCT-1	SUGCT-AS-1:1	0.00808163	444	Antisense
CAPN10-1	CAPN10-AS-1:2	0.00809234	7928	Antisense
EPB42-1	EPB42-AS-1:1	0.00810005	728	Antisense
DIS3L2-1	DIS3L2-AS-1:1	0.0081001	389	Antisense
KIAA0556-1	KIAA0556-AS-1:4	0.0081057	6379	Antisense
KCNE3-2	KCNE3-AS-2:1	0.00810773	607	Antisense
TACR3-1	TACR3-AS-1:2	0.00810954	1473	Antisense
RYR3-2	RYR3-AS-2:1	0.00811265	961	Antisense
UHRF2-1	UHRF2-AS-1:1	0.00811567	636	Antisense
BRD7-2	BRD7-AS-2:1	0.00812062	760	Antisense
NUCKS1-1	NUCKS1-AS-1:1	0.00812312	975	Antisense
MUC21-1	MUC21-AS-1:1	0.00813184	3992	Antisense
HIVEP2-1	HIVEP2-AS-1:1	0.00814648	347	Antisense
ZNF710-1	ZNF710-AS-1:1	0.00814858	1169	Antisense
BAZ2B-1	BAZ2B-AS-1:3	0.00815841	2599	Antisense
RAB22A-1	RAB22A-AS-1:1	0.00816944	515	Antisense
GCC2-2	GCC2-AS-2:2	0.00817216	1658	Antisense
MDGA1-1	MDGA1-AS-1:1	0.00818752	440	Antisense
EDN1-1	EDN1-AS-1:1	0.00819963	7860	Antisense
MYO16-2	MYO16-AS-2:1	0.00820208	1484	Antisense
XRCC5-1	XRCC5-AS-1:1	0.00821567	564	Antisense
SMIM7-1	SMIM7-AS-1:1	0.00821843	3049	Antisense
TNS4-1	TNS4-AS-1:1	0.00822638	1990	Antisense
IL3RA-2	IL3RA-AS-2:1	0.00822701	2210	Antisense
SLCO5A1-1	SLCO5A1-AS-1:1	0.00822719	9999	Antisense
ZNF878-1	ZNF878-AS-1:2	0.00822844	6770	Antisense
ISG15-1	ISG15-AS-1:1	0.00822903	153	Antisense
DOCK6-1	DOCK6-AS-1:1	0.00823633	566	Antisense
ZEB1-1	ZEB1-AS-1:9	0.00824414	10000	Antisense
PPP3CC-1	PPP3CC-AS-1:1	0.00824835	1323	Antisense
SNTB1-1	SNTB1-AS-1:1	0.00826497	1140	Antisense
ZMAT2-1	ZMAT2-AS-1:1	0.00828177	4950	Antisense
EIF2B2-2	EIF2B2-AS-2:1	0.00828845	1582	Antisense
RWDD2B-1	RWDD2B-AS-1:1	0.00828875	2904	Antisense
LEO1-1	LEO1-AS-1:1	0.00829382	502	Antisense
PURA-1	PURA-AS-1:9	0.00829626	10000	Antisense
PEX2-1	PEX2-AS-1:6	0.00831399	10000	Antisense
POLB-1	POLB-AS-1:1	0.00832428	2007	Antisense
FBXW7-1	FBXW7-AS-1:1	0.00832695	370	Antisense
SORBS3-1	SORBS3-AS-1:1	0.00833897	4074	Antisense
FBXW8-AS-3	FBXW8-AS-3:1	0.0083392	2684	Antisense
ITLN2-1	ITLN2-AS-1:1	0.00833963	2130	Antisense
MYO3B-2	MYO3B-AS-2:1	0.00835469	2019	Antisense
IPCEF1-1	IPCEF1-AS-1:1	0.0083547	558	Antisense
AGAP9-1	AGAP9-AS-1:1	0.00836333	232	Antisense
CCDC174-1	CCDC174-AS-1:2	0.00837175	10000	Antisense
METTL17-1	METTL17-AS-1:1	0.00837188	1394	Antisense
DLEU7-1	DLEU7-AS-1:1	0.00839242	1462	Antisense
ARHGEF7-1	ARHGEF7-AS-1:1	0.00839649	660	Antisense
CDH23-1	CDH23-AS-1:1	0.00840637	422	Antisense
SLC7A4-1	SLC7A4-AS-1:1	0.00842086	560	Antisense
NPAS2-1	NPAS2-AS-1:1	0.00843852	546	Antisense
METTL7A-1	METTL7A-AS-1:1	0.00843871	1002	Antisense
TMED2-1	TMED2-AS-1:5	0.00845295	10000	Antisense
SORD-1	SORD-AS-1:1	0.00845432	538	Antisense
MYL6-1	MYL6-AS-1:1	0.00845618	537	Antisense
TRPA1-2	TRPA1-AS-2:1	0.00845921	4796	Antisense
AC008758.6-1	AC008758.6-AS-1:1	0.00845951	692	Antisense
RHOXF2-1	RHOXF2-AS-1:2	0.00847306	7107	Antisense
STOM-1	STOM-AS-1:2	0.00847571	10000	Antisense
UBAP2L-2	UBAP2L-AS-2:1	0.00850306	541	Antisense
NRP2-1	NRP2-AS-1:1	0.00853376	2678	Antisense
ICAM1-1	ICAM1-AS-1:1	0.00853705	614	Antisense
NCALD-1	NCALD-AS-1:1	0.00855177	359	Antisense
FAM172A-1	FAM172A-AS-1:1	0.00855218	636	Antisense
CHUK-1	CHUK-AS-1:1	0.00855784	835	Antisense
SELE-1	SELE-AS-1:1	0.00857642	570	Antisense
GJC3-1	GJC3-AS-1:1	0.00858867	677	Antisense
ACTR2-1	ACTR2-AS-1:1	0.00858879	1875	Antisense
L34079.1-1	L34079.1-AS-1:1	0.00859067	559	Antisense
UBE2G1-1	UBE2G1-AS-1:1	0.00859554	1124	Antisense
CITED2-1	CITED2-AS-1:2	0.00860276	7244	Antisense
RNF187-1	RNF187-AS-1:2	0.00861044	3656	Antisense
NDUFB2-1	NDUFB2-AS-1:1	0.00864449	1684	Antisense
DYNC1LI2-1	DYNC1LI2-AS-1:1	0.00865596	1788	Antisense
ZNF701-1	ZNF701-AS-1:1	0.00865985	3203	Antisense
LAPTM4B-1	LAPTM4B-AS-1:1	0.00866011	5532	Antisense
APP-2	APP-AS-2:1	0.00866232	3680	Antisense
PDCD6IP-1	PDCD6IP-AS-1:5	0.00866429	10000	Antisense
MAP1S-1	MAP1S-AS-1:1	0.00867242	214	Antisense
SPDYE3-2	SPDYE3-AS-2:1	0.00868467	358	Antisense
ATF1-1	ATF1-AS-1:2	0.00869742	5438	Antisense
MACC1-1	MACC1-AS-1:1	0.00873974	1902	Antisense
PSMD5-1	PSMD5-AS-1:15	0.00875067	10000	Antisense
ACSM6-1	ACSM6-AS-1:1	0.00875263	2192	Antisense
IL17D-2	IL17D-AS-2:1	0.00876047	4875	Antisense
POT1-1	POT1-AS-1:5	0.00876679	10000	Antisense
GPAT2-1	GPAT2-AS-1:3	0.00877729	3645	Antisense
ATP2B1-2	ATP2B1-AS-2:7	0.00878088	10000	Antisense
ZNF322-1	ZNF322-AS-1:1	0.00882888	4731	Antisense
CD9-1	CD9-AS-1:1	0.00883239	636	Antisense
HIBCH-1	HIBCH-AS-1:1	0.00883726	1058	Antisense
INO80D-2	INO80D-AS-2:1	0.00885837	778	Antisense
SYT1-2	SYT1-AS-2:1	0.00886192	2946	Antisense
PLEKHA2-1	PLEKHA2-AS-1:1	0.00886387	648	Antisense
RNF145-1	RNF145-AS-1:1	0.00887259	635	Antisense
EXOC4-1	EXOC4-AS-1:1	0.00887691	2783	Antisense
CFAP70-1	CFAP70-AS-1:2	0.00887946	2391	Antisense
PANK2-2	PANK2-AS-2:1	0.00889555	10000	Antisense
WNK2-1	WNK2-AS-1:1	0.00889584	1313	Antisense
BDP1-1	BDP1-AS-1:1	0.00892406	224	Antisense
RAD18-1	RAD18-AS-1:1	0.008936	917	Antisense
RASSF3-1	RASSF3-AS-1:1	0.0089453	359	Antisense
SKOR1-1	SKOR1-AS-1:2	0.00894856	2412	Antisense
CHRM1-1	CHRM1-AS-1:1	0.00895921	746	Antisense
RGS6-1	RGS6-AS-1:1	0.00896275	1280	Antisense
RBCK1-1	RBCK1-AS-1:1	0.00899521	4343	Antisense
ZER1-1	ZER1-AS-1:1	0.00901867	1657	Antisense
CFLAR-1	CFLAR-AS-1:14	0.00902625	10000	Antisense
APOL6-1	APOL6-AS-1:1	0.00903618	910	Antisense
ACSL6-2	ACSL6-AS-2:1	0.00903787	559	Antisense
ST3GAL5-1	ST3GAL5-AS-1:2	0.00904529	10000	Antisense
PTGES3-1	PTGES3-AS-1:1	0.00905212	1301	Antisense
UBAC2-1	UBAC2-AS-1:3	0.00906144	2900	Antisense
ADAM17-2	ADAM17-AS-2:1	0.00907973	748	Antisense
MBOAT1-1	MBOAT1-AS-1:1	0.00908283	377	Antisense
NKX2-2-1	NKX2-2-AS-1:1	0.00908718	636	Antisense
PHF24-1	PHF24-AS-1:1	0.00908814	638	Antisense
COBL-1	COBL-AS-1:1	0.0090892	1040	Antisense
CHST9-1	CHST9-AS-1:7	0.0090933	10000	Antisense
SGMS1-1	SGMS1-AS-1:1	0.00910384	494	Antisense
OSCAR-1	OSCAR-AS-1:1	0.00912639	4428	Antisense
FRY-2	FRY-AS-2:1	0.00914036	10000	Antisense
NCAM2-2	NCAM2-AS-2:1	0.00914407	974	Antisense
ETV4-1	ETV4-AS-1:1	0.0091625	558	Antisense
TENM3-1	TENM3-AS-1:10	0.00917116	10000	Antisense
PRKD2-1	PRKD2-AS-1:4	0.00917432	2871	Antisense
SV2C-2	SV2C-AS-2:1	0.00918473	753	Antisense
KLK15-1	KLK15-AS-1:2	0.00918996	1556	Antisense
LMX1A-1	LMX1A-AS-1:1	0.00919908	689	Antisense
ZFX-1	ZFX-AS-1:1	0.00921634	414	Antisense
MGA-1	MGA-AS-1:2	0.00921937	2748	Antisense
KCNJ2-1	KCNJ2-AS-1:1	0.00922528	5272	Antisense
ALDH9A1-1	ALDH9A1-AS-1:1	0.00923169	2199	Antisense
CD38-1	CD38-AS-1:1	0.00924945	516	Antisense
ATXN7L1-1	ATXN7L1-AS-1:1	0.00925804	1848	Antisense
RWDD3-1	RWDD3-AS-1:4	0.00925823	1568	Antisense
TMEM220-1	TMEM220-AS-1:1	0.00926538	2423	Antisense
GSTM3-1	GSTM3-AS-1:1	0.00927547	363	Antisense
ABCA3-2	ABCA3-AS-2:1	0.00927566	10000	Antisense
ZNF529-1	ZNF529-AS-1:1	0.00928467	431	Antisense
ST3GAL6-1	ST3GAL6-AS-1:8	0.00929304	10000	Antisense
DLG1-2	DLG1-AS-2:1	0.00931	2729	Antisense
HCCS-2	HCCS-AS-2:1	0.00933376	962	Antisense
CXADR-1	CXADR-AS-1:2	0.00933818	1032	Antisense
ZNF616-1	ZNF616-AS-1:1	0.00933907	1467	Antisense
AC005041.1-1	AC005041.1-AS-1:3	0.00935359	8358	Antisense
EMC9-1	EMC9-AS-1:1	0.00935461	745	Antisense
PPP4R1-1	PPP4R1-AS-1:1	0.0093568	1199	Antisense
ZNF200-2	ZNF200-AS-2:1	0.00935798	261	Antisense
FSIP2-2	FSIP2-AS-2:1	0.00936262	247	Antisense
KLHL15-1	KLHL15-AS-1:1	0.00939809	1421	Antisense
KCNE2-1	KCNE2-AS-1:1	0.0093986	469	Antisense
RIPK4-1	RIPK4-AS-1:1	0.00940037	459	Antisense
PSMB10-1	PSMB10-AS-1:1	0.00940055	931	Antisense
HDHD2-1	HDHD2-AS-1:1	0.00941892	2116	Antisense
ZNF232-1	ZNF232-AS-1:4	0.00942608	3041	Antisense
TSHR-1	TSHR-AS-1:1	0.00943125	5569	Antisense
RASAL2-1	RASAL2-AS-1:1	0.00943773	803	Antisense
EAF1-2	EAF1-AS-2:1	0.00943894	931	Antisense
MYLK4-1	MYLK4-AS-1:1	0.00944362	3514	Antisense
BMF-1	BMF-AS-1:1	0.00945788	459	Antisense
KCTD16-1	KCTD16-AS-1:1	0.00947625	1169	Antisense
CEP72-1	CEP72-AS-1:2	0.0094895	5574	Antisense
TPBGL-1	TPBGL-AS-1:4	0.00949069	10000	Antisense
ERO1A-1	ERO1A-AS-1:1	0.00950269	579	Antisense
MAN2A2-1	MAN2A2-AS-1:1	0.00951373	793	Antisense
SNAP91-1	SNAP91-AS-1:1	0.0095154	520	Antisense
TNS2-1	TNS2-AS-1:3	0.00953641	7419	Antisense
TGFBR3L-1	TGFBR3L-AS-1:1	0.00954153	505	Antisense
UQCRC1-1	UQCRC1-AS-1:1	0.0095474	4865	Antisense
PSPC1-1	PSPC1-AS-1:1	0.00956386	374	Antisense
OVCA2-1	OVCA2-AS-1:1	0.00959569	420	Antisense
NRK-1	NRK-AS-1:1	0.009598	396	Antisense
TTC34-1	TTC34-AS-1:4	0.00960126	2079	Antisense
RHBDD2-1	RHBDD2-AS-1:1	0.00960268	584	Antisense
NACC1-1	NACC1-AS-1:1	0.00961134	456	Antisense
FCER1G-1	FCER1G-AS-1:1	0.0096232	523	Antisense
ZYG11A-1	ZYG11A-AS-1:1	0.00963657	378	Antisense
STT3A-1	STT3A-AS-1:1	0.00965706	10000	Antisense
MRI1-2	MRI1-AS-2:1	0.00967866	989	Antisense
AMOTL1-2	AMOTL1-AS-2:1	0.00968186	591	Antisense
PNP-1	PNP-AS-1:1	0.00968761	490	Antisense
TTC7B-1	TTC7B-AS-1:1	0.00970025	1106	Antisense
FOXP4-2	FOXP4-AS-2:3	0.00970323	10000	Antisense
SPTSSA-1	SPTSSA-AS-1:1	0.0097126	2640	Antisense
ARNTL2-1	ARNTL2-AS-1:1	0.00976828	8494	Antisense
IRAK1BP1-1	IRAK1BP1-AS-1:2	0.00977797	10000	Antisense
RAD9A-1	RAD9A-AS-1:1	0.00977809	702	Antisense
MPDU1-1	MPDU1-AS-1:4	0.00977824	1609	Antisense
PTTG1IP-1	PTTG1IP-AS-1:1	0.00977983	499	Antisense
PAPPA-2	PAPPA-AS-2:1	0.00979373	2449	Antisense
CLEC19A-1	CLEC19A-AS-1:1	0.00979942	662	Antisense
TUSC1-1	TUSC1-AS-1:1	0.00983205	4562	Antisense
RPS8-2	RPS8-AS-2:1	0.0098521	897	Antisense
SLC39A9-1	SLC39A9-AS-1:1	0.00985231	1206	Antisense
DCTN6-1	DCTN6-AS-1:1	0.00985609	581	Antisense
BCAS3-1	BCAS3-AS-1:1	0.00986139	426	Antisense
RPL22L1-1	RPL22L1-AS-1:2	0.00986298	1922	Antisense
AC020636.2-1	AC020636.2-AS-1:2	0.00986397	906	Antisense
SLC39A4-1	SLC39A4-AS-1:1	0.00986401	484	Antisense
ZFP28-1	ZFP28-AS-1:2	0.00986776	5574	Antisense
EGFLAM-AS-3	EGFLAM-AS-3:3	0.00987166	3524	Antisense
VASH1-1	VASH1-AS-1:2	0.0098732	1007	Antisense
GPR63-1	GPR63-AS-1:1	0.00988607	478	Antisense
Z98749.3-1	Z98749.3-AS-1:1	0.00989638	755	Antisense
CRISPLD2-1	CRISPLD2-AS-1:1	0.00993086	4292	Antisense
ZC3H14-1	ZC3H14-AS-1:1	0.00993236	2703	Antisense
HGF-1	HGF-AS-1:1	0.00993282	359	Antisense
MDFI-1	MDFI-AS-1:1	0.00994376	569	Antisense
LIN37-1	LIN37-AS-1:1	0.009964	1710	Antisense
RDH10-1	RDH10-AS-1:2	0.00996726	1144	Antisense
MON1A-1	MON1A-AS-1:3	0.0099681	1381	Antisense
PUM2-1	PUM2-AS-1:1	0.00998864	3182	Antisense
ADCY3-1	ADCY3-AS-1:1	0.00999419	1107	Antisense
TBPL1-1	TBPL1-AS-1:1	0.0100024	3207	Antisense
GBP3-1	GBP3-AS-1:2	0.0100026	1748	Antisense
ATXN2L-2	ATXN2L-AS-2:1	0.0100033	293	Antisense
SLC38A2-1	SLC38A2-AS-1:2	0.0100043	3535	Antisense
FLRT1-1	FLRT1-AS-1:1	0.0100082	573	Antisense
SETD5-1	SETD5-AS-1:5	0.0100082	10000	Antisense
RRM2-1	RRM2-AS-1:1	0.0100097	10000	Antisense
NSUN4-1	NSUN4-AS-1:1	0.0100136	2339	Antisense
KPNA1-1	KPNA1-AS-1:4	0.010021	4314	Antisense
ADRA1B-1	ADRA1B-AS-1:3	0.0100213	8840	Antisense
FAM13C-1	FAM13C-AS-1:1	0.0100259	370	Antisense
ZNF350-1	ZNF350-AS-1:1	0.0100311	2168	Antisense
KITLG-1	KITLG-AS-1:1	0.0100454	490	Antisense
TSC22D1-2	TSC22D1-AS-2:1	0.0100467	534	Antisense
CCSAP-1	CCSAP-AS-1:1	0.0100566	970	Antisense
AGBL5-1	AGBL5-AS-1:1	0.0100663	658	Antisense
RPS9-2	RPS9-AS-2:1	0.0100739	216	Antisense
GALNTL6-1	GALNTL6-AS-1:1	0.0100739	589	Antisense
TBC1D26-1	TBC1D26-AS-1:1	0.0100883	632	Antisense
IKZF3-1	IKZF3-AS-1:1	0.0101227	1162	Antisense
RASGRP3-1	RASGRP3-AS-1:1	0.0101402	336	Antisense
EMC3-2	EMC3-AS-2:1	0.0101547	3822	Antisense
WWP1-2	WWP1-AS-2:3	0.0101642	4655	Antisense
CFAP20-1	CFAP20-AS-1:1	0.0101796	413	Antisense
TMEM26-1	TMEM26-AS-1:3	0.0101864	5263	Antisense
MIER3-2	MIER3-AS-2:1	0.0102214	1699	Antisense
TET1-1	TET1-AS-1:1	0.0102267	347	Antisense
WDR59-1	WDR59-AS-1:1	0.0102326	1052	Antisense
STIM1-1	STIM1-AS-1:1	0.0102552	2300	Antisense
KPNB1-2	KPNB1-AS-2:1	0.0102587	266	Antisense
SLC7A11-1	SLC7A11-AS-1:1	0.0102689	7389	Antisense
LAMA4-1	LAMA4-AS-1:5	0.0102827	3653	Antisense
KSR2-1	KSR2-AS-1:1	0.0103051	560	Antisense
ATP5F1-1	ATP5F1-AS-1:1	0.0103061	1905	Antisense
MED1-1	MED1-AS-1:1	0.0103144	869	Antisense
CFAP161-1	CFAP161-AS-1:1	0.0103277	1259	Antisense
RGS16-1	RGS16-AS-1:1	0.0103293	331	Antisense
PRSS48-1	PRSS48-AS-1:1	0.0103435	162	Antisense
FBXW11-1	FBXW11-AS-1:1	0.0103479	1011	Antisense
EML2-1	EML2-AS-1:3	0.0103549	2316	Antisense
AFAP1L1-1	AFAP1L1-AS-1:1	0.0103658	5337	Antisense
GABRA1-1	GABRA1-AS-1:1	0.0103877	1107	Antisense
PROX1-1	PROX1-AS-1:13	0.0104	10000	Antisense
TMEM14C-1	TMEM14C-AS-1:1	0.0104098	1466	Antisense
STH-1	STH-AS-1:3	0.0104209	3985	Antisense
ITPR2-2	ITPR2-AS-2:1	0.0104328	873	Antisense
BAG2-1	BAG2-AS-1:10	0.010443	10000	Antisense
FAM160A1-1	FAM160A1-AS-1:1	0.0104703	936	Antisense
BCL2L1-2	BCL2L1-AS-2:1	0.0104704	623	Antisense
MYH13-2	MYH13-AS-2:1	0.0104733	522	Antisense
ZC3H6-1	ZC3H6-AS-1:1	0.0104855	4233	Antisense
HEATR4-1	HEATR4-AS-1:1	0.0104931	517	Antisense
SLC12A2-2	SLC12A2-AS-2:1	0.0105038	1098	Antisense
TSC1-1	TSC1-AS-1:1	0.0105096	1563	Antisense
FSCN1-1	FSCN1-AS-1:1	0.0105235	415	Antisense
SLC25A34-1	SLC25A34-AS-1:2	0.0105426	2072	Antisense
SPDYE16-1	SPDYE16-AS-1:1	0.0105473	362	Antisense
OLIG1-1	OLIG1-AS-1:1	0.0105615	680	Antisense
CARHSP1-1	CARHSP1-AS-1:1	0.0105803	407	Antisense
LRRC37A-1	LRRC37A-AS-1:1	0.0105846	2790	Antisense
HTATIP2-1	HTATIP2-AS-1:1	0.0105857	3782	Antisense
MRPS23-1	MRPS23-AS-1:1	0.0105868	2215	Antisense
IL21-1	IL21-AS-1:1	0.0106032	3737	Antisense
LRP2BP-1	LRP2BP-AS-1:1	0.0106153	584	Antisense
DGKI-2	DGKI-AS-2:1	0.0106154	3137	Antisense
ARFGEF2-1	ARFGEF2-AS-1:1	0.0106178	8667	Antisense
IGF1R-1	IGF1R-AS-1:1	0.0106186	261	Antisense
SOX6-1	SOX6-AS-1:1	0.0106269	268	Antisense
HLA-DQB1-1	HLA-DQB1-AS-1:1	0.0106408	550	Antisense
ADGB-2	ADGB-AS-2:1	0.0106431	1048	Antisense
IL1RL2-1	IL1RL2-AS-1:1	0.0106491	704	Antisense
HNRNPM-1	HNRNPM-AS-1:1	0.0106669	1324	Antisense
POFUT2-1	POFUT2-AS-1:1	0.0106798	2498	Antisense
CACNA2D3-1	CACNA2D3-AS-1:1	0.0106842	2071	Antisense
IL17RC-1	IL17RC-AS-1:2	0.0107183	4083	Antisense
EFCAB6-1	EFCAB6-AS-1:1	0.010723	2653	Antisense
NRP1-1	NRP1-AS-1:1	0.0107349	779	Antisense
VAV3-2	VAV3-AS-2:4	0.0107353	10000	Antisense
EIF4ENIF1-2	EIF4ENIF1-AS-2:1	0.0107637	3329	Antisense
TCF21-1	TCF21-AS-1:4	0.0107662	10000	Antisense
RNASE6-1	RNASE6-AS-1:2	0.0107777	6591	Antisense
CCDC54-1	CCDC54-AS-1:10	0.0107864	10000	Antisense
BAAT-1	BAAT-AS-1:1	0.0107956	1577	Antisense
SCAF4-1	SCAF4-AS-1:1	0.0108	1184	Antisense
CFAP44-1	CFAP44-AS-1:1	0.010816	1074	Antisense
VEPH1-1	VEPH1-AS-1:4	0.0108195	3232	Antisense
GMDS-AS-3	GMDS-AS-3:1	0.0108364	1274	Antisense
MAPRE1-1	MAPRE1-AS-1:1	0.0108368	457	Antisense
NCAPD2-1	NCAPD2-AS-1:1	0.0108545	2963	Antisense
DTHD1-1	DTHD1-AS-1:1	0.0108601	538	Antisense
ST8SIA3-1	ST8SIA3-AS-1:2	0.0109029	10000	Antisense
GLIS3-2	GLIS3-AS-2:1	0.0109103	5826	Antisense
NOL4-1	NOL4-AS-1:1	0.0109197	505	Antisense
LRRC7-2	LRRC7-AS-2:1	0.010928	430	Antisense
NTNG2-1	NTNG2-AS-1:1	0.0109285	360	Antisense
SREK1IP1-1	SREK1IP1-AS-1:1	0.0109288	6534	Antisense
TMEM229A-1	TMEM229A-AS-1:2	0.0109397	5139	Antisense
TMEM171-1	TMEM171-AS-1:2	0.0109463	4067	Antisense
NAMPT-1	NAMPT-AS-1:1	0.0109548	4038	Antisense
AKR1C1-1	AKR1C1-AS-1:1	0.010956	368	Antisense
WDR61-1	WDR61-AS-1:1	0.0109677	447	Antisense
ZHX2-2	ZHX2-AS-2:1	0.0109716	1776	Antisense
ZDHHC2-1	ZDHHC2-AS-1:1	0.0109829	405	Antisense
HIF1A-2	HIF1A-AS-2:1	0.0110197	4075	Antisense
AC019117.3-2	AC019117.3-AS-2:10	0.011036	10000	Antisense
PTPN4-1	PTPN4-AS-1:1	0.0110442	4932	Antisense
DCP1A-1	DCP1A-AS-1:1	0.0110458	371	Antisense
AMER3-1	AMER3-AS-1:1	0.011047	1243	Antisense
BLVRA-1	BLVRA-AS-1:1	0.0110486	1461	Antisense
NPLOC4-1	NPLOC4-AS-1:1	0.011049	447	Antisense
ATP7B-1	ATP7B-AS-1:1	0.0110502	801	Antisense
NUB1-1	NUB1-AS-1:1	0.0110638	2719	Antisense
ZFHX3-1	ZFHX3-AS-1:1	0.0110766	819	Antisense
ZBTB44-1	ZBTB44-AS-1:11	0.0111172	10000	Antisense
ZNF567-1	ZNF567-AS-1:3	0.0111262	10000	Antisense
TBCE-2	TBCE-AS-2:1	0.0111277	335	Antisense
CDKL2-1	CDKL2-AS-1:1	0.0111306	1137	Antisense
CTSA-1	CTSA-AS-1:1	0.0111415	567	Antisense
PDSS1-1	PDSS1-AS-1:1	0.0111576	316	Antisense
C2CD5-1	C2CD5-AS-1:3	0.0111757	5090	Antisense
SNX6-1	SNX6-AS-1:1	0.0111758	1267	Antisense
FAM167A-1	FAM167A-AS-1:1	0.0111836	1427	Antisense
BDKRB1-1	BDKRB1-AS-1:1	0.0111921	736	Antisense
KLF11-1	KLF11-AS-1:1	0.0112019	445	Antisense
MYL4-1	MYL4-AS-1:1	0.0112037	1323	Antisense
RTTN-1	RTTN-AS-1:2	0.0112045	992	Antisense
NAALADL2-1	NAALADL2-AS-1:1	0.0112091	409	Antisense
DNAJC15-1	DNAJC15-AS-1:1	0.0112096	1582	Antisense
SLC16A12-1	SLC16A12-AS-1:1	0.0112152	2146	Antisense
NPNT-1	NPNT-AS-1:1	0.0112267	936	Antisense
ZNF699-1	ZNF699-AS-1:1	0.0112295	403	Antisense
WDR61-2	WDR61-AS-2:1	0.0112375	223	Antisense
TAOK1-1	TAOK1-AS-1:1	0.0112899	2330	Antisense
UQCC1-1	UQCC1-AS-1:1	0.0112979	494	Antisense
ST8SIA6-1	ST8SIA6-AS-1:1	0.0112993	2404	Antisense
NEK8-1	NEK8-AS-1:1	0.0113038	294	Antisense
ZCCHC17-1	ZCCHC17-AS-1:1	0.0113137	436	Antisense
VCL-1	VCL-AS-1:1	0.0113279	2640	Antisense
ZNRF2-1	ZNRF2-AS-1:1	0.0113297	1229	Antisense
MYC-AS-3	MYC-AS-3:1	0.0113512	10000	Antisense
NKX2-4-1	NKX2-4-AS-1:2	0.0113551	8484	Antisense
CDYL-2	CDYL-AS-2:1	0.0113644	1351	Antisense
CCDC94-1	CCDC94-AS-1:1	0.0113678	1019	Antisense
PEX1-1	PEX1-AS-1:1	0.0113832	393	Antisense
ITGA5-1	ITGA5-AS-1:2	0.0114242	1674	Antisense
AK7-1	AK7-AS-1:1	0.0114286	712	Antisense
TRIM31-1	TRIM31-AS-1:1	0.0114525	767	Antisense
PDCL3-1	PDCL3-AS-1:1	0.011453	1208	Antisense
ZNF35-1	ZNF35-AS-1:1	0.0114749	7215	Antisense
PABPC4-1	PABPC4-AS-1:1	0.0114992	547	Antisense
LMO3-2	LMO3-AS-2:1	0.0115429	601	Antisense
CALD1-1	CALD1-AS-1:3	0.0115479	1796	Antisense
ZKSCAN2-1	ZKSCAN2-AS-1:5	0.0115502	10000	Antisense
CR1L-2	CR1L-AS-2:1	0.011557	988	Antisense
NF1-2	NF1-AS-2:3	0.0115939	7170	Antisense
COX17-1	COX17-AS-1:1	0.0116048	1281	Antisense
GALNT7-2	GALNT7-AS-2:1	0.0116084	518	Antisense
KCNE3-1	KCNE3-AS-1:2	0.0116128	828	Antisense
CLEC18C-1	CLEC18C-AS-1:2	0.0116172	2805	Antisense
ZNF549-1	ZNF549-AS-1:1	0.0116196	670	Antisense
GABRG3-1	GABRG3-AS-1:1	0.0116213	1443	Antisense
SLC12A1-1	SLC12A1-AS-1:1	0.011625	6827	Antisense
MEST-2	MEST-AS-2:1	0.0116296	2633	Antisense
LBR-1	LBR-AS-1:1	0.0116339	239	Antisense
CNTFR-1	CNTFR-AS-1:6	0.0116513	10000	Antisense
ASTN2-2	ASTN2-AS-2:1	0.0116624	1304	Antisense
PPARGC1A-1	PPARGC1A-AS-1:2	0.0116648	1006	Antisense
DAOA-1	DAOA-AS-1:1	0.0116678	2475	Antisense
FLI1-1	FLI1-AS-1:4	0.0116723	5070	Antisense
SLC44A1-1	SLC44A1-AS-1:5	0.0116743	10000	Antisense
UBE3A-2	UBE3A-AS-2:26	0.0116797	10000	Antisense
DPY19L4-1	DPY19L4-AS-1:2	0.0116803	2495	Antisense
SPCS3-1	SPCS3-AS-1:1	0.0116804	646	Antisense
ANAPC1-1	ANAPC1-AS-1:1	0.0116843	605	Antisense
CYP2J2-1	CYP2J2-AS-1:1	0.011697	680	Antisense
MX1-1	MX1-AS-1:1	0.011708	1113	Antisense
FKBP14-1	FKBP14-AS-1:2	0.0117088	2533	Antisense
ASAH1-1	ASAH1-AS-1:5	0.0117199	8482	Antisense
SCFD1-2	SCFD1-AS-2:1	0.0117231	427	Antisense
FOXP1-AS-3	FOXP1-AS-3:3	0.0117309	3102	Antisense
HSFY2-2	HSFY2-AS-2:1	0.0117438	624	Antisense
LRP1-1	LRP1-AS-1:1	0.0117539	643	Antisense
VSTM4-1	VSTM4-AS-1:1	0.0117649	472	Antisense
ARID1B-1	ARID1B-AS-1:1	0.0117731	1247	Antisense
RNF144A-2	RNF144A-AS-2:3	0.0117832	4054	Antisense
BCAT1-2	BCAT1-AS-2:1	0.0117853	449	Antisense
FGL1-1	FGL1-AS-1:1	0.0118173	1147	Antisense
H2AFZ-1	H2AFZ-AS-1:1	0.011825	588	Antisense
ARID5B-1	ARID5B-AS-1:1	0.0118324	668	Antisense
EPRS-1	EPRS-AS-1:1	0.0118326	1145	Antisense
TM9SF4-1	TM9SF4-AS-1:1	0.0118655	3451	Antisense
CDK2-1	CDK2-AS-1:1	0.0118675	563	Antisense
DERL1-1	DERL1-AS-1:1	0.0118691	623	Antisense
NAA60-1	NAA60-AS-1:1	0.0118745	88	Antisense
MTRF1-1	MTRF1-AS-1:5	0.0118905	10000	Antisense
SPEF2-2	SPEF2-AS-2:1	0.0118944	1746	Antisense
EXO5-1	EXO5-AS-1:1	0.0118963	430	Antisense
SMG7-1	SMG7-AS-1:6	0.011928	8673	Antisense
NUPR1-1	NUPR1-AS-1:1	0.0119304	769	Antisense
MICALL2-1	MICALL2-AS-1:1	0.0119434	1268	Antisense
FAM53C-1	FAM53C-AS-1:1	0.0119487	409	Antisense
DYRK1A-1	DYRK1A-AS-1:1	0.0119612	3211	Antisense
CFAP69-1	CFAP69-AS-1:1	0.0119886	286	Antisense
CD46-1	CD46-AS-1:27	0.0119927	10000	Antisense
TNNI3K-1	TNNI3K-AS-1:1	0.0120524	787	Antisense
LNX1-AS-3	LNX1-AS-3:1	0.0120633	2306	Antisense
INPP5F-1	INPP5F-AS-1:1	0.01208	1454	Antisense
FAM227B-1	FAM227B-AS-1:1	0.0120957	646	Antisense
DLG1-1	DLG1-AS-1:1	0.0120961	2196	Antisense
FAM13A-1	FAM13A-AS-1:1	0.012101	3205	Antisense
ANO1-1	ANO1-AS-1:1	0.0121051	2251	Antisense
SRI-1	SRI-AS-1:3	0.0121051	9633	Antisense
P4HB-1	P4HB-AS-1:1	0.0121085	527	Antisense
RCOR3-1	RCOR3-AS-1:1	0.0121187	1510	Antisense
ELL2-1	ELL2-AS-1:3	0.0121224	4437	Antisense
ERICH3-1	ERICH3-AS-1:1	0.0121472	5883	Antisense
CCND2-1	CCND2-AS-1:2	0.0121616	7344	Antisense
MLIP-1	MLIP-AS-1:1	0.0121663	359	Antisense
ENSA-2	ENSA-AS-2:1	0.0121695	416	Antisense
COQ7-1	COQ7-AS-1:6	0.0121874	3143	Antisense
FSTL4-1	FSTL4-AS-1:1	0.0121885	1029	Antisense
NEFM-1	NEFM-AS-1:2	0.0121926	10000	Antisense
WDR74-2	WDR74-AS-2:1	0.0121965	488	Antisense
STEAP2-1	STEAP2-AS-1:1	0.0122034	624	Antisense
FSHB-1	FSHB-AS-1:1	0.012217	10000	Antisense
CAND2-2	CAND2-AS-2:1	0.0122234	606	Antisense
ADAP2-1	ADAP2-AS-1:1	0.0122357	543	Antisense
CPEB1-1	CPEB1-AS-1:1	0.0122362	418	Antisense
FAM84B-1	FAM84B-AS-1:12	0.0122427	10000	Antisense
lnc00854-1	LINC00854-AS-1:1	0.0122728	844	Antisense
CYYR1-2	CYYR1-AS-2:5	0.0122795	10000	Antisense
OR7C1-2	OR7C1-AS-2:1	0.0122826	516	Antisense
ZNF837-1	ZNF837-AS-1:1	0.0122899	2868	Antisense
CLCA4-1	CLCA4-AS-1:5	0.01229	10000	Antisense
RLN3-1	RLN3-AS-1:1	0.0122935	516	Antisense
EDNRB-1	EDNRB-AS-1:1	0.0122977	5246	Antisense
DDX53-1	DDX53-AS-1:1	0.0123154	3754	Antisense
GDAP2-1	GDAP2-AS-1:1	0.01233	5425	Antisense
DUT-1	DUT-AS-1:4	0.0123524	9094	Antisense
LIMS1-1	LIMS1-AS-1:1	0.0123699	474	Antisense
SORD-2	SORD-AS-2:1	0.0123777	424	Antisense
RASGRF2-2	RASGRF2-AS-2:3	0.0123804	2932	Antisense
SERPINE1-1	SERPINE1-AS-1:1	0.0123844	350	Antisense
NECAB1-2	NECAB1-AS-2:1	0.0124065	4452	Antisense
FAM110B-1	FAM110B-AS-1:1	0.0124077	875	Antisense
TARS-1	TARS-AS-1:1	0.0124077	2699	Antisense
TFAP2D-1	TFAP2D-AS-1:1	0.0124104	999	Antisense
NFE2L1-2	NFE2L1-AS-2:1	0.0124105	190	Antisense
OSGIN2-1	OSGIN2-AS-1:1	0.0124194	2331	Antisense
GCK-1	GCK-AS-1:1	0.0124604	4613	Antisense
TMEM209-1	TMEM209-AS-1:1	0.0124903	570	Antisense
ZNF429-1	ZNF429-AS-1:3	0.0124968	10000	Antisense
EYS-AS-3	EYS-AS-3:1	0.0125014	521	Antisense
ZNF131-1	ZNF131-AS-1:9	0.0125143	10000	Antisense
KYNU-1	KYNU-AS-1:1	0.0125345	312	Antisense
IRX6-1	IRX6-AS-1:1	0.0125367	759	Antisense
GPR182-1	GPR182-AS-1:1	0.0125433	586	Antisense
NDNF-1	NDNF-AS-1:1	0.012544	618	Antisense
SIRT1-1	SIRT1-AS-1:1	0.0125537	462	Antisense
MYO1H-1	MYO1H-AS-1:1	0.0125638	601	Antisense
PSMA3-1	PSMA3-AS-1:2	0.0125753	2634	Antisense
TRIML1-1	TRIML1-AS-1:1	0.0126233	503	Antisense
ARHGAP15-2	ARHGAP15-AS-2:1	0.0126241	1551	Antisense
PAIP2B-1	PAIP2B-AS-1:1	0.0126263	1632	Antisense
STXBP5-1	STXBP5-AS-1:8	0.0126291	10000	Antisense
TDRD7-1	TDRD7-AS-1:1	0.0126309	3318	Antisense
ERCC8-1	ERCC8-AS-1:1	0.0126466	405	Antisense
MAGI1-1	MAGI1-AS-1:1	0.0126655	1713	Antisense
ATXN2L-1	ATXN2L-AS-1:3	0.012686	10000	Antisense
WDR36-1	WDR36-AS-1:1	0.0126919	623	Antisense
AKAP13-AS-3	AKAP13-AS-3:1	0.0127021	1341	Antisense
SEC24A-1	SEC24A-AS-1:1	0.0127191	2392	Antisense
GTSF1-1	GTSF1-AS-1:1	0.0127219	3262	Antisense
CHIC2-1	CHIC2-AS-1:1	0.0127447	1613	Antisense
CGN-1	CGN-AS-1:1	0.0127747	1082	Antisense
DAP-1	DAP-AS-1:2	0.0127936	614	Antisense
MBNL1-1	MBNL1-AS-1:1	0.0128002	1186	Antisense
FEM1B-1	FEM1B-AS-1:2	0.0128064	2339	Antisense
TSPAN3-1	TSPAN3-AS-1:1	0.0128127	262	Antisense
KRT86-2	KRT86-AS-2:1	0.0128137	622	Antisense
MUC20-1	MUC20-AS-1:1	0.0128247	347	Antisense
COL9A1-1	COL9A1-AS-1:1	0.0128347	252	Antisense
POTEF-1	POTEF-AS-1:1	0.0128404	576	Antisense
HECTD2-2	HECTD2-AS-2:4	0.0128453	5584	Antisense
STXBP5-2	STXBP5-AS-2:1	0.0128464	322	Antisense
NDUFS1-1	NDUFS1-AS-1:1	0.0128487	1409	Antisense
AKAP8L-1	AKAP8L-AS-1:1	0.0128503	471	Antisense
NEK11-1	NEK11-AS-1:1	0.0128642	10000	Antisense
NLRC5-1	NLRC5-AS-1:1	0.0128814	670	Antisense
ARIH1-1	ARIH1-AS-1:1	0.0128893	2188	Antisense
USP4-1	USP4-AS-1:1	0.0129027	1460	Antisense
EID2-1	EID2-AS-1:1	0.0129181	1211	Antisense
ZNF816-1	ZNF816-AS-1:1	0.0129261	2439	Antisense
CXCL9-1	CXCL9-AS-1:1	0.0129287	1682	Antisense
NBAS-1	NBAS-AS-1:1	0.0129534	945	Antisense
POLK-1	POLK-AS-1:1	0.0129926	752	Antisense
SYS1-DBNDD2-1	SYS1-DBNDD2-AS-1:1	0.0130032	1496	Antisense
LHX2-1	LHX2-AS-1:1	0.0130158	578	Antisense
SCMH1-1	SCMH1-AS-1:1	0.013036	10000	Antisense
CATIP-1	CATIP-AS-1:1	0.0130458	477	Antisense
DCAF12L1-1	DCAF12L1-AS-1:1	0.013079	1002	Antisense
PIK3AP1-2	PIK3AP1-AS-2:1	0.0130843	437	Antisense
AL160396.2-1	AL160396.2-AS-1:1	0.0130861	571	Antisense
FAM89B-1	FAM89B-AS-1:1	0.013091	587	Antisense
ATP11B-1	ATP11B-AS-1:1	0.0131074	1762	Antisense
DHX9-1	DHX9-AS-1:4	0.0131097	7678	Antisense
HAPLN2-1	HAPLN2-AS-1:2	0.0131312	1355	Antisense
ZNF140-1	ZNF140-AS-1:1	0.0131454	1470	Antisense
ZBED3-2	ZBED3-AS-2:39	0.0131597	10000	Antisense
EPYC-1	EPYC-AS-1:1	0.0131665	2055	Antisense
AKR1C2-1	AKR1C2-AS-1:1	0.0131668	422	Antisense
LAD1-1	LAD1-AS-1:1	0.0131693	3159	Antisense
USF3-1	USF3-AS-1:1	0.01317	6403	Antisense
ZFPM2-1	ZFPM2-AS-1:5	0.0131704	4969	Antisense
AVIL-1	AVIL-AS-1:1	0.0131775	577	Antisense
DLGAP2-1	DLGAP2-AS-1:1	0.0131976	584	Antisense
SLC7A9-1	SLC7A9-AS-1:1	0.0132135	433	Antisense
AKT3-1	AKT3-AS-1:1	0.0132172	253	Antisense
FOXP4-1	FOXP4-AS-1:1	0.01324	377	Antisense
COX6A2-1	COX6A2-AS-1:1	0.0132453	466	Antisense
CDC5L-1	CDC5L-AS-1:2	0.0132526	10000	Antisense
POU6F1-1	POU6F1-AS-1:1	0.0132543	3693	Antisense
KLF14-1	KLF14-AS-1:1	0.0132736	938	Antisense
IL6-1	IL6-AS-1:1	0.0132935	1362	Antisense
RFX1-1	RFX1-AS-1:1	0.0132971	351	Antisense
B4GALT4-2	B4GALT4-AS-2:1	0.0133111	540	Antisense
WWP1-1	WWP1-AS-1:1	0.0133199	1481	Antisense
PSMD6-1	PSMD6-AS-1:1	0.0133213	2708	Antisense
PIWIL4-1	PIWIL4-AS-1:1	0.0133326	1129	Antisense
FMO1-1	FMO1-AS-1:2	0.0133354	853	Antisense
RAB33B-1	RAB33B-AS-1:4	0.0133644	10000	Antisense
SP2-1	SP2-AS-1:1	0.0133933	1430	Antisense
B3GALT1-1	B3GALT1-AS-1:3	0.0134084	10000	Antisense
FBLL1-1	FBLL1-AS-1:1	0.0134357	1342	Antisense
MTPN-1	MTPN-AS-1:1	0.0134421	802	Antisense
PTK7-1	PTK7-AS-1:1	0.0134769	1661	Antisense
CGNL1-1	CGNL1-AS-1:1	0.0134926	798	Antisense
PATZ1-1	PATZ1-AS-1:4	0.0134968	4160	Antisense
SCNN1G-1	SCNN1G-AS-1:1	0.0134986	477	Antisense
EPB41L4A-2	EPB41L4A-AS-2:1	0.0135016	707	Antisense
IFNGR2-1	IFNGR2-AS-1:1	0.0135017	278	Antisense
DEC1-1	DEC1-AS-1:8	0.0135033	8337	Antisense
LRIF1-2	LRIF1-AS-2:1	0.0135081	2357	Antisense
RALGPS1-1	RALGPS1-AS-1:2	0.0135083	956	Antisense
CLK3-2	CLK3-AS-2:1	0.0135116	869	Antisense
ARHGAP12-1	ARHGAP12-AS-1:4	0.0135186	10000	Antisense
SIPA1L1-1	SIPA1L1-AS-1:12	0.0135325	10000	Antisense
SAP30-1	SAP30-AS-1:1	0.0135432	6706	Antisense
LYZL2-1	LYZL2-AS-1:1	0.0135582	349	Antisense
ZNF32-2	ZNF32-AS-2:1	0.0135767	902	Antisense
DGCR2-1	DGCR2-AS-1:1	0.0135798	580	Antisense
DUSP16-2	DUSP16-AS-2:1	0.0135807	410	Antisense
KYNU-2	KYNU-AS-2:1	0.0136182	10000	Antisense
MAST3-2	MAST3-AS-2:1	0.0136196	461	Antisense
LSM10-1	LSM10-AS-1:1	0.0136723	2520	Antisense
NSRP1-1	NSRP1-AS-1:1	0.0136867	383	Antisense
THOC5-1	THOC5-AS-1:1	0.0136903	875	Antisense
ZNF165-1	ZNF165-AS-1:2	0.0137066	1197	Antisense
SHQ1-1	SHQ1-AS-1:1	0.0137073	680	Antisense
KIAA1328-1	KIAA1328-AS-1:1	0.0137236	502	Antisense
FBP2-1	FBP2-AS-1:1	0.013725	1161	Antisense
AKAP14-1	AKAP14-AS-1:1	0.013734	768	Antisense
RASSF8-1	RASSF8-AS-1:13	0.0137345	10000	Antisense
CAND2-1	CAND2-AS-1:1	0.0137395	521	Antisense
ANKRD30B-1	ANKRD30B-AS-1:1	0.0137416	584	Antisense
USH2A-AS-3	USH2A-AS-3:1	0.0137502	1582	Antisense
TIMM44-1	TIMM44-AS-1:1	0.0137586	362	Antisense
ZNF573-1	ZNF573-AS-1:2	0.0137803	10000	Antisense
RTTN-2	RTTN-AS-2:1	0.0137883	604	Antisense
CCDC9-1	CCDC9-AS-1:1	0.0137974	1685	Antisense
LOXL1-1	LOXL1-AS-1:11	0.0138208	10000	Antisense
IDO2-1	IDO2-AS-1:1	0.0138265	499	Antisense
CDC7-1	CDC7-AS-1:1	0.0138337	10000	Antisense
ANKRD34A-1	ANKRD34A-AS-1:1	0.0138347	232	Antisense
FIGNL2-2	FIGNL2-AS-2:2	0.013835	3282	Antisense
TRPM3-1	TRPM3-AS-1:1	0.0138366	943	Antisense
RBM46-1	RBM46-AS-1:1	0.0138419	521	Antisense
SPACA6-1	SPACA6-AS-1:1	0.0138512	10000	Antisense
COTL1-1	COTL1-AS-1:1	0.013861	604	Antisense
KCNN2-1	KCNN2-AS-1:3	0.0138802	5601	Antisense
CRTC3-2	CRTC3-AS-2:2	0.0138869	10000	Antisense
ARAP2-1	ARAP2-AS-1:1	0.0138964	1315	Antisense
PEX19-1	PEX19-AS-1:1	0.0139031	650	Antisense
CD248-1	CD248-AS-1:1	0.0139062	542	Antisense
SGMS2-1	SGMS2-AS-1:1	0.0139125	2108	Antisense
ALG9-1	ALG9-AS-1:1	0.0139361	1619	Antisense
MOB1A-1	MOB1A-AS-1:7	0.0139363	10000	Antisense
SFTPB-1	SFTPB-AS-1:1	0.0139714	2477	Antisense
TPGS1-1	TPGS1-AS-1:3	0.0139987	3047	Antisense
WTH3DI-1	WTH3DI-AS-1:1	0.0140085	303	Antisense
WDR6-1	WDR6-AS-1:1	0.014012	670	Antisense
HOXA13-1	HOXA13-AS-1:2	0.0140372	9948	Antisense
ZNF595-1	ZNF595-AS-1:1	0.0140418	1373	Antisense
ZNF852-1	ZNF852-AS-1:1	0.0140487	8220	Antisense
PCSK6-1	PCSK6-AS-1:3	0.0140626	5870	Antisense
ADAMTS18-1	ADAMTS18-AS-1:1	0.0140689	649	Antisense
HIF1A-1	HIF1A-AS-1:1	0.0140793	530	Antisense
TRPC6-1	TRPC6-AS-1:1	0.0140883	225	Antisense
DRD2-1	DRD2-AS-1:1	0.0141002	520	Antisense
PPAT-1	PPAT-AS-1:1	0.0141056	10000	Antisense
FAM168A-1	FAM168A-AS-1:1	0.0141303	614	Antisense
F10-2	F10-AS-2:1	0.0141307	452	Antisense
SYCP2-1	SYCP2-AS-1:1	0.014145	611	Antisense
SH2D4B-1	SH2D4B-AS-1:1	0.0141469	303	Antisense
OLFM4-1	OLFM4-AS-1:3	0.0141795	3098	Antisense
MYOM1-1	MYOM1-AS-1:1	0.0141839	1766	Antisense
THSD7A-2	THSD7A-AS-2:6	0.0141907	9764	Antisense
FAM153C-2	FAM153C-AS-2:1	0.0141907	491	Antisense
ALDH5A1-1	ALDH5A1-AS-1:1	0.0141918	1699	Antisense
FOXQ1-1	FOXQ1-AS-1:1	0.0142056	10000	Antisense
ST6GAL2-1	ST6GAL2-AS-1:1	0.0142091	5478	Antisense
TTI2-1	TTI2-AS-1:1	0.0142128	103	Antisense
EIF1B-1	EIF1B-AS-1:5	0.0142254	10000	Antisense
ITPR1-1	ITPR1-AS-1:3	0.0142478	2657	Antisense
NAV2-2	NAV2-AS-2:1	0.0142508	658	Antisense
TGM7-1	TGM7-AS-1:1	0.0142717	463	Antisense
PSAT1-1	PSAT1-AS-1:1	0.014305	1690	Antisense
DOK6-1	DOK6-AS-1:1	0.0143143	429	Antisense
ANKRD13A-1	ANKRD13A-AS-1:1	0.014349	1707	Antisense
SLX4-1	SLX4-AS-1:1	0.0143644	1279	Antisense
RNF217-1	RNF217-AS-1:1	0.0143729	5810	Antisense
THRB-2	THRB-AS-2:1	0.0143765	639	Antisense
PMPCB-1	PMPCB-AS-1:1	0.0143802	9096	Antisense
PHF20L1-1	PHF20L1-AS-1:2	0.014393	1651	Antisense
PAPLN-1	PAPLN-AS-1:1	0.0143946	3070	Antisense
TANK-1	TANK-AS-1:1	0.014411	500	Antisense
ITGB1-1	ITGB1-AS-1:4	0.0144128	10000	Antisense
AC010255.3-1	AC010255.3-AS-1:1	0.0144572	795	Antisense
EBF3-1	EBF3-AS-1:1	0.0144578	289	Antisense
ARHGDIA-1	ARHGDIA-AS-1:1	0.0144677	1040	Antisense
PRDM4-1	PRDM4-AS-1:1	0.0144923	1675	Antisense
LRCH3-1	LRCH3-AS-1:1	0.0145427	471	Antisense
GLE1-1	GLE1-AS-1:1	0.014544	7584	Antisense
PNPO-1	PNPO-AS-1:2	0.014558	865	Antisense
LRMP-AS-3	LRMP-AS-3:1	0.0145601	487	Antisense
BRI3BP-1	BRI3BP-AS-1:1	0.0145626	3389	Antisense
BZW2-1	BZW2-AS-1:1	0.0145657	644	Antisense
PNPLA1-1	PNPLA1-AS-1:1	0.0145718	2628	Antisense
LAMA2-1	LAMA2-AS-1:1	0.0145851	389	Antisense
NOV-1	NOV-AS-1:1	0.0145874	321	Antisense
ZNF502-1	ZNF502-AS-1:2	0.0145907	3383	Antisense
AL049839.2-1	AL049839.2-AS-1:1	0.0145998	816	Antisense
RAB2B-1	RAB2B-AS-1:1	0.0146001	2087	Antisense
TRIM13-1	TRIM13-AS-1:7	0.014607	10000	Antisense
TMEM123-2	TMEM123-AS-2:1	0.0146314	491	Antisense
DTX4-1	DTX4-AS-1:1	0.0146342	507	Antisense
ESRP1-1	ESRP1-AS-1:1	0.0146364	2182	Antisense
ACAP1-1	ACAP1-AS-1:1	0.0146519	969	Antisense
SUCO-1	SUCO-AS-1:1	0.014652	1706	Antisense
SMPDL3A-1	SMPDL3A-AS-1:1	0.0146685	2408	Antisense
FAM111A-1	FAM111A-AS-1:4	0.0146728	10000	Antisense
BROX-1	BROX-AS-1:4	0.0146794	6239	Antisense
ANK3-1	ANK3-AS-1:1	0.014712	1894	Antisense
MAPK1IP1L-1	MAPK1IP1L-AS-1:1	0.0147198	1227	Antisense
TTC6-1	TTC6-AS-1:2	0.0147256	1272	Antisense
MTHFD1-2	MTHFD1-AS-2:3	0.0147327	10000	Antisense
GPR61-2	GPR61-AS-2:1	0.0147333	2425	Antisense
NCAM1-AS-3	NCAM1-AS-3:1	0.0147348	2495	Antisense
ATP10D-1	ATP10D-AS-1:1	0.0147832	598	Antisense
MMP28-1	MMP28-AS-1:1	0.0147913	426	Antisense
FIGNL2-1	FIGNL2-AS-1:3	0.0148046	10000	Antisense
GDNF-1	GDNF-AS-1:11	0.0148062	10000	Antisense
PRKCE-1	PRKCE-AS-1:6	0.0148213	10000	Antisense
LETM2-2	LETM2-AS-2:1	0.0148368	1084	Antisense
PXN-1	PXN-AS-1:3	0.01484	3514	Antisense
CHIA-1	CHIA-AS-1:1	0.0148605	474	Antisense
ACOT2-1	ACOT2-AS-1:1	0.0148738	1595	Antisense
HLX-1	HLX-AS-1:1	0.0148753	560	Antisense
KCNN1-1	KCNN1-AS-1:1	0.014899	1875	Antisense
SRP54-1	SRP54-AS-1:3	0.0149011	2326	Antisense
SLC9A7-1	SLC9A7-AS-1:1	0.0149029	656	Antisense
FNDC3B-1	FNDC3B-AS-1:1	0.0149329	2710	Antisense
GSAP-1	GSAP-AS-1:2	0.0149732	1941	Antisense
LAMC1-1	LAMC1-AS-1:1	0.0150006	476	Antisense
FILIP1-2	FILIP1-AS-2:5	0.0150013	10000	Antisense
SOD1-1	SOD1-AS-1:1	0.0150056	575	Antisense
DR1-1	DR1-AS-1:29	0.0150074	10000	Antisense
DCHS2-1	DCHS2-AS-1:1	0.0150163	675	Antisense
RFTN1-1	RFTN1-AS-1:1	0.0150205	1362	Antisense
HCCS-1	HCCS-AS-1:1	0.0150324	6108	Antisense
MED4-1	MED4-AS-1:1	0.0150625	539	Antisense
DCDC1-1	DCDC1-AS-1:1	0.0150754	572	Antisense
RBMS3-1	RBMS3-AS-1:2	0.0150988	899	Antisense
HOXA1-1	HOXA1-AS-1:2	0.0151076	2446	Antisense
EYA1-1	EYA1-AS-1:1	0.0151272	1069	Antisense
NR3C2-2	NR3C2-AS-2:1	0.0151328	677	Antisense
KLHL24-2	KLHL24-AS-2:1	0.0151379	4620	Antisense
PARP4-1	PARP4-AS-1:1	0.0151607	1068	Antisense
CHD1L-1	CHD1L-AS-1:3	0.0151636	7324	Antisense
XPNPEP1-1	XPNPEP1-AS-1:1	0.0151812	134	Antisense
ASB15-1	ASB15-AS-1:2	0.0151913	2175	Antisense
APBA1-1	APBA1-AS-1:1	0.0151918	879	Antisense
LY6L-1	LY6L-AS-1:1	0.0152269	1606	Antisense
PNPLA1-2	PNPLA1-AS-2:1	0.0152292	10000	Antisense
POLR3B-1	POLR3B-AS-1:1	0.0152488	983	Antisense
SRBD1-1	SRBD1-AS-1:1	0.015256	1394	Antisense
PAPPA-AS-3	PAPPA-AS-3:1	0.0152646	667	Antisense
MDS2-1	MDS2-AS-1:1	0.0152648	1070	Antisense
NEK3-1	NEK3-AS-1:1	0.0152753	3431	Antisense
OR2T5-1	OR2T5-AS-1:1	0.0152842	1021	Antisense
HDAC2-2	HDAC2-AS-2:16	0.0153041	10000	Antisense
ACER3-1	ACER3-AS-1:1	0.0153184	565	Antisense
SVIP-1	SVIP-AS-1:9	0.0153275	10000	Antisense
AKAP2-1	AKAP2-AS-1:1	0.0153366	1776	Antisense
STX7-1	STX7-AS-1:4	0.0153399	10000	Antisense
CPQ-1	CPQ-AS-1:1	0.01534	646	Antisense
LIMS4-1	LIMS4-AS-1:1	0.0153493	473	Antisense
TPO-1	TPO-AS-1:1	0.015386	783	Antisense
UBA3-1	UBA3-AS-1:4	0.0153868	6146	Antisense
NAA40-1	NAA40-AS-1:1	0.0153976	272	Antisense
RPS6KA5-1	RPS6KA5-AS-1:1	0.015408	518	Antisense
ZNF630-1	ZNF630-AS-1:1	0.0154184	395	Antisense
ITSN2-1	ITSN2-AS-1:1	0.0154198	2642	Antisense
MARK1-1	MARK1-AS-1:1	0.0154397	588	Antisense
MFSD5-1	MFSD5-AS-1:1	0.015453	1649	Antisense
MTRNR2L1-1	MTRNR2L1-AS-1:1	0.015458	502	Antisense
SMARCA4-1	SMARCA4-AS-1:1	0.0154694	364	Antisense
KMO-1	KMO-AS-1:1	0.0154834	2076	Antisense
ZNF503-1	ZNF503-AS-1:2	0.0154904	10000	Antisense
GNAO1-1	GNAO1-AS-1:1	0.0155028	1911	Antisense
[truncated: 37,829 more rows]

## Sheet: 4hpi-control
	logFC 4h vs control	logCPM	F	PValue
NACC2-1	-6.18851	3.66307	63.5736	9.60801e-06
ZNF761-1	6.5278	3.97512	40.2904	7.06786e-05
NACC1-1	-2.59423	5.81971	25.3351	0.000455139
lnc-HS3ST2-2	-1.97505	4.26168	20.8142	0.000941789
lnc-FOXD4L5-7	3.61143	1.7888	18.3334	0.00147363
SLC22A23-AS-3	4.97857	1.66331	21.6231	0.00203048
lnc-SMIM29-1	-3.45905	1.74098	16.5098	0.00210391
SMIM22-1	4.84952	1.59791	20.595	0.00233099
lnc-L3MBTL4-3	-1.67905	4.27442	15.8948	0.00238625
WIPF1-1	3.34219	1.6431	15.4224	0.00263426
lnc-UNC5D-8	-3.5137	5.00507	15.078	0.00283468
lnc-TRIM13-1	-4.70562	1.53942	18.8923	0.00296527
lnc-SMIM14-2	4.87572	1.61453	18.8284	0.00299314
lnc-UBE2E3-3	1.76162	4.06332	14.4623	0.00324051
lnc-CDK20-11	-3.15311	1.59585	14.4513	0.00324838
PAQR7-1	-3.85017	2.00386	14.2644	0.00338552
BASP1-2	-3.17077	3.88056	13.9942	0.00359622
ATIC-2	-2.23796	3.48814	13.9113	0.00366394
lnc-KCNE1B-35	1.9159	14.6425	13.656	0.0038825
lnc-PLTP-1	-4.77272	1.5659	16.8687	0.00403609
lnc-TENM3-1	-2.56433	4.02709	13.0075	0.00451182
LTA4H-2	-3.39334	1.74798	12.9817	0.00453921
lnc-TMEM121-12	-1.64974	3.68518	12.8482	0.0046846
lnc-TRIM27-1	-3.3694	2.49842	12.3009	0.00534219
lnc-UBE2E3-4	-2.12713	8.97008	11.8833	0.00591928
lnc-TNKS-5	-1.6003	3.52605	11.7239	0.00615925
DIRC3-1	-2.3187	4.4545	11.6816	0.00622482
lnc-KCNE1B-15	2.57487	7.79399	11.6606	0.00625767
lnc-KCNE1B-20	2.57487	7.79399	11.6606	0.00625767
lnc-KCNE1B-25	2.57487	7.79399	11.6606	0.00625767
lnc-KCNE1B-7	2.57487	7.79399	11.6606	0.00625767
lnc-PPP2R5C-3	-2.28143	2.29326	11.6268	0.00631105
lnc-FGF9-15	-4.20644	1.3318	13.85	0.00675224
lnc-CNNM2-1	-6.85744	2.90936	13.8267	0.00678117
lnc-MGMT-1	3.11761	1.55103	11.2149	0.00700709
lnc-MTRNR2L12-10	-3.48554	3.49193	11.2015	0.00703125
lnc-KRCC1-2	-3.01709	1.53166	11.065	0.00728314
lnc-RAB28-10	-3.62953	2.90489	10.9788	0.00744767
KIAA0355-1	-1.61397	2.36096	10.8974	0.0076072
RASGRF1-1	-1.93404	2.96921	10.8321	0.00773822
lnc-MOCS2-4	-1.92775	3.03554	10.6066	0.00821184
PHLDB2-1	2.72612	2.03427	10.5925	0.00824258
FGL1-2	-2.28415	2.28274	10.3897	0.00870064
lnc-FAM43A-6	-2.67997	2.71501	10.3325	0.00883528
SLBP-1	-3.86487	2.00643	10.2903	0.00893641
IPO7-2	-2.62579	1.74545	10.1873	0.00918868
MUC21-1	2.84821	1.42624	10.0826	0.00945396
ADCK1-1	-2.33613	1.89966	10.0738	0.00947664
lnc-FIBCD1-1	2.98767	1.52101	9.83036	0.0101319
lnc-ZFHX3-8	-3.11969	1.61999	9.79445	0.0102331
lnc-GSTA4-1	2.44629	8.18435	9.73323	0.0104085
lnc-KCNE1B-19	1.88479	14.804	9.72656	0.0104278
lnc-KCNE1B-24	1.88479	14.804	9.72656	0.0104278
lnc-KCNE1B-6	1.88479	14.804	9.72656	0.0104278
lnc-NEK11-1	2.47618	2.16245	9.66958	0.0105946
lnc-DTWD2-9	-2.45993	1.68687	9.60436	0.0107896
lnc-LDLRAP1-1	2.11937	2.45168	9.52003	0.011048
ANKFY1-1	3.50491	3.02223	9.49743	0.0111186
lnc-ADAMTS16-7	-3.00174	1.57653	9.48307	0.0111637
lnc-MACC1-1	-1.82609	2.41218	9.26994	0.0118596
lnc-TRIM69-3	3.18269	2.7545	9.24604	0.0119408
lnc-RXRA-3	-1.72751	2.24885	9.18585	0.0121484
lnc-PAPD7-2	-2.75756	1.45879	8.93917	0.013046
lnc-SREK1-4	-2.75756	1.45879	8.93917	0.013046
lnc-TOM1-1	-2.57897	3.45505	8.912	0.0131497
ITCH-1	-3.25424	3.58629	8.84462	0.0134111
lnc-RGS3-4	2.85342	1.46461	8.81246	0.0135381
lnc-WDR44-3	-1.85196	2.93516	8.65683	0.0141734
WLS-1	1.67386	2.43139	8.64343	0.0142298
KCNAB1-1	1.7018	2.59442	8.59201	0.0144486
LRIF1-1	1.5654	3.32308	8.5718	0.0145357
lnc-ATP2B1-16	1.88274	2.76118	8.54836	0.0146376
lnc-ZNF680-4	-2.44485	1.66737	8.5326	0.0147065
FN3KRP-1	2.86469	1.44539	8.43059	0.0151624
lnc-SLC16A2-1	-2.00492	1.9782	8.371	0.0154366
AKAP13-1	1.89684	7.3699	8.31903	0.0156805
PRRC2B-1	2.19854	3.80371	8.29043	0.0158168
lnc-RBMX2-1	-2.27252	2.08426	8.28809	0.015828
lnc-CMPK2-2	2.70783	2.86633	8.26388	0.0159446
lnc-GDAP2-2	-2.19766	2.63653	8.2092	0.0162117
AKAP2-1	2.43046	7.65095	8.16562	0.0164285
PPP1R14B-1	1.66067	5.41527	8.15566	0.0164785
lnc-TSPY10-36	1.686	10.848	8.13823	0.0165665
lnc-KRT17-1	2.44043	1.625	8.08792	0.0168237
lnc-OLAH-1	-2.01203	1.98907	8.01779	0.0171903
PARP2-1	2.17862	4.36076	7.99573	0.0173076
lnc-POC1B-GALNT4-1	2.69035	1.40022	7.96564	0.0174691
SAMD10-1	2.69035	1.40022	7.96564	0.0174691
lnc-MFNG-1	-2.23191	2.38591	7.93864	0.0176157
lnc-SULF2-12	-2.03405	1.94712	7.90673	0.0177908
lnc-GATB-5	-2.31329	3.44263	7.8551	0.0180785
lnc-PDIA4-4	-2.17428	1.8279	7.76686	0.0185834
lnc-KCNJ15-2	-1.50278	2.65955	7.67094	0.0191518
CEP131-1	-2.71095	1.76298	7.6248	0.0194326
BCLAF1-1	2.49896	1.62114	7.62442	0.0194349
lnc-FFAR2-5	-2.85147	1.87267	7.61383	0.0195001
ELK4-1	-1.60281	2.13319	7.57519	0.0197401
lnc-TAL1-2	-2.1243	1.79359	7.56967	0.0197747
lnc-FOXA2-3	-2.12479	1.98829	7.54817	0.0199101
lnc-ADGRB3-8	1.93316	1.84694	7.54749	0.0199144
TRPA1-2	-2.86886	2.21217	7.5147	0.0201231
lnc-MID1IP1-13	-1.96293	1.95518	7.5093	0.0201577
lnc-ARHGEF26-10	-1.95541	2.29885	7.50276	0.0201998
SHMT1-1	-2.46965	1.65071	7.49931	0.020222
lnc-MINDY3-1	-1.7603	2.14272	7.44641	0.0205663
lnc-RRS1-2	-2.73119	1.46337	7.3174	0.0214362
lnc-TRA2A-4	-2.15028	1.78803	7.23236	0.0220341
SCMH1-1	-1.64865	2.44643	7.20456	0.0222338
lnc-ZNF697-1	-2.662	2.54643	7.15397	0.022603
lnc-VAC14-1	2.40894	2.09325	7.0743	0.0231997
IL17D-1	1.86092	2.27063	7.07367	0.0232045
lnc-PDE5A-2	2.47972	1.6103	7.06163	0.0232963
lnc-WFDC11-1	-3.1291	2.01657	7.04408	0.023431
lnc-XYLT1-3	-2.16176	1.54153	6.97096	0.0240022
ARHGAP33-1	1.94678	2.01313	6.95578	0.0241229
lnc-TMEM220-1	-2.72964	1.81299	6.93268	0.024308
AC006254.1-1	2.05129	1.69199	6.91987	0.0244114
lnc-TYW1-4	-2.94456	2.26429	6.82565	0.0251883
lnc-CD47-2	1.78769	2.07738	6.80657	0.0253493
ZNF436-1	2.01106	2.35553	6.76118	0.0257372
TNP1-1	-2.5885	1.40939	6.74346	0.0258906
lnc-PRRC2A-1	1.85778	1.62199	6.72087	0.0260877
lnc-MRPL33-2	-2.6238	2.04297	6.7037	0.0262389
lnc-CHL1-4	3.03527	1.52839	6.67409	0.0265019
lnc-PCDH10-13	-2.90635	1.95327	6.67175	0.0265228
lnc-RNF169-1	-1.63284	1.98453	6.63907	0.0268171
lnc-PPM1B-2	2.12313	1.51439	6.59589	0.0272121
lnc-C4orf33-7	1.94652	1.88099	6.57611	0.0273954
LSAMP-1	-2.44667	4.16675	6.56829	0.0274683
lnc-VPS41-3	1.59173	2.74063	6.53952	0.0277384
lnc-TMEM121-26	-2.47873	2.64294	6.50335	0.0280826
lnc-SLC25A19-1	1.7158	2.99332	6.49041	0.028207
lnc-CCDC146-7	1.72523	1.92046	6.48851	0.0282254
FGGY-1	1.58409	4.97056	6.48551	0.0282543
lnc-KCNE1B-14	1.92894	8.55419	6.47463	0.0283596
AC099489.1-1	-1.85506	2.08132	6.3968	0.0291271
lnc-SDK2-5	2.57582	2.54988	6.36429	0.0294551
lnc-AC131097.2-1	1.87468	2.05306	6.30348	0.0300808
EIF4E-1	1.69329	2.36347	6.30063	0.0301106
lnc-MFSD1-3	-1.54235	2.56286	6.27958	0.0303312
lnc-AMPH-11	-1.62414	3.31287	6.2584	0.0305552
lnc-RHBDL1-1	1.64193	1.90188	6.25806	0.0305587
SERPINE1-1	1.9399	4.81065	6.25578	0.0305829
lnc-PFKFB3-1	-2.04361	2.40849	6.24463	0.0307018
lnc-AKR1E2-6	-1.96671	2.65746	6.237	0.0307835
lnc-TAGAP-1	-2.3464	2.16517	6.22277	0.0309364
lnc-CDY1-19	2.06115	1.72039	6.19384	0.0312503
lnc-TRAF7-1	2.38977	1.89116	6.0935	0.0323692
lnc-TMEM121-10	-1.69513	4.30766	6.07499	0.0325809
TTBK2-1	2.64538	1.98937	6.06199	0.0327305
lnc-TMEM121-29	-2.37478	2.18748	6.00957	0.0333427
PHRF1-1	-1.79464	2.78785	6.00754	0.0333667
PHKA2-1	2.31017	1.99383	5.98589	0.0336238
lnc-EFNA5-4	-1.98912	2.0007	5.97875	0.0337091
lnc-FGF4-1	2.11993	1.77513	5.97866	0.0337102
lnc-ANKRD18A-3	-2.39899	1.65664	5.95379	0.0340094
LAMA2-1	1.60392	2.28926	5.93406	0.0342491
lnc-MYCN-14	-2.55645	2.53378	5.90171	0.0346466
lnc-FAM46B-3	-2.95128	1.547	5.86467	0.0351085
CEP41-1	-2.76355	1.81289	5.82242	0.0356447
RPS9-1	1.97347	2.38505	5.79689	0.0359736
lnc-FGFR2-3	-1.99413	1.47074	5.76915	0.0363351
FOXP1-2	-1.70704	2.95659	5.75854	0.0364745
lnc-TBX3-14	2.58813	1.37772	5.75399	0.0365344
lnc-PPP1R3B-6	-1.59599	3.30676	5.72481	0.0369221
lnc-OSTF1-1	1.60324	2.37117	5.70701	0.037161
lnc-RAB17-1	-2.18333	1.58041	5.70555	0.0371806
KIAA0100-2	2.07048	1.68784	5.67929	0.0375368
lnc-FLNB-2	-1.77061	2.72139	5.62714	0.0382564
lnc-RAB7A-1	1.66958	2.32604	5.62634	0.0382676
lnc-KLHL29-12	-1.68871	3.515	5.61217	0.0384661
GTPBP4-1	2.69234	1.40464	5.60866	0.0385154
lnc-ALG10B-13	-2.07166	1.54621	5.57659	0.0389701
HIBCH-1	2.11424	1.93524	5.5631	0.0391632
UBE2E3-2	-2.3733	1.63507	5.55629	0.0392611
PPFIA1-1	-2.45571	1.37066	5.54337	0.0394478
lnc-SAMD11-3	1.73151	1.57413	5.52143	0.0397674
PMF1-1	1.81608	1.6445	5.51479	0.0398646
THBS4-1	-1.59685	2.44964	5.51386	0.0398783
TMEM220-1	1.61286	2.6894	5.51292	0.039892
lnc-PRIM2-8	-1.7492	2.18766	5.50347	0.0400312
HEATR5A-1	-1.53895	2.17031	5.48168	0.0403543
BTG1-1	1.76369	3.54012	5.47481	0.0404567
lnc-TRIB2-15	-1.52795	3.86344	5.47065	0.0405189
lnc-AF130351.1-1	-1.59992	2.33911	5.38952	0.0417561
lnc-EID2B-2	-1.97285	2.97382	5.36366	0.0421602
POLR3A-1	2.32415	1.78298	5.36329	0.042166
lnc-HEYL-1	-2.68805	2.54516	5.34674	0.042427
lnc-PI4KB-2	1.82925	1.81137	5.31429	0.0429448
lnc-B3GNT7-1	2.00781	2.1704	5.30876	0.0430338
lnc-FGR-1	2.13714	1.47466	5.30199	0.043143
lnc-H2AFY-1	-1.97789	1.48052	5.29629	0.0432353
lnc-BANP-6	1.56791	2.00554	5.28918	0.0433506
lnc-ZCCHC13-12	1.60913	2.49236	5.26684	0.0437157
lnc-ZNF592-1	1.57637	2.02315	5.25888	0.0438466
lnc-MAGI2-2	-1.56885	1.88052	5.25437	0.043921
lnc-CKMT1A-1	2.64041	1.95379	5.25119	0.0439736
lnc-FREM1-1	-1.54024	2.62744	5.23558	0.0442327
lnc-CCDC63-1	2.32213	1.27083	5.23334	0.0442702
RNF217-1	1.95225	1.68491	5.22022	0.0444896
C8orf37-1	-1.99687	2.71509	5.2102	0.0446582
lnc-TMPRSS11B-1	-1.62935	1.5885	5.20209	0.0447951

## Sheet: 24hpi-control
	logFC	logCPM	F	PValue
ZBED9-1	-6.32991	2.24459	18.4448	0.00315252
lnc-FAM43A-6	-6.13886	3.56446	23.6424	0.000588028
lnc-GOLGA6C-2	-5.84619	1.91341	20.3344	0.00240362
lnc-RAB28-10	-5.80145	3.90454	26.9105	0.000359558
lnc-KCNV1-9	-5.68084	1.80897	23.6246	0.0015649
POLK-1	-5.55649	1.73152	23.7534	0.00154033
lnc-NRIP1-6	-5.30625	1.59066	13.0322	0.0078409
lnc-NEDD1-12	-5.29192	1.58146	14.4543	0.00603185
lnc-EID2B-2	-5.18174	3.822	36.7297	0.000103385
lnc-CNNM2-1	-5.15205	3.86553	23.4249	0.000608643
lnc-TOM1-1	-5.09692	4.83744	36.1691	0.000110177
lnc-AL391650.1-1	-5.05892	1.45649	17.824	0.00346213
lnc-ZBED9-3	-4.99276	3.19549	28.5855	0.000284247
lnc-UNC5D-8	-4.88411	6.19167	37.0515	9.97127e-05
lnc-PPP1R3B-6	-4.8603	3.90406	17.7159	0.00165259
lnc-TSHZ2-2	-4.84196	2.5076	18.916	0.00131732
lnc-IGIP-2	-4.7221	1.2854	20.1823	0.00245489
lnc-TENM3-1	-4.68709	4.94626	24.583	0.000507917
lnc-FZD8-2	-4.68222	2.39036	22.5193	0.000704356
DIRC3-1	-4.62531	5.37087	33.3202	0.000154175
lnc-FOLH1-1	-4.52232	1.19342	15.0576	0.00542627
lnc-ZC3HAV1L-3	-4.47933	1.16197	15.898	0.00470579
lnc-CNR2-3	-4.30326	1.10562	11.9852	0.00963438
lnc-GAR1-1	-4.29207	2.68753	14.0333	0.00355586
lnc-CEP41-1	-4.24472	1.06066	13.9931	0.00655385
lnc-MTRNR2L12-10	-4.19626	4.52272	22.9235	0.000659572
lnc-ZFHX3-8	-4.18557	2.65932	14.462	0.00323233
lnc-MRGPRD-1	-4.16733	1.05176	12.573	0.00856987
lnc-TMPRSS11B-1	-4.15438	1.04259	16.1505	0.00451347
lnc-ATP6V1G1-2	-4.14787	3.0829	12.4061	0.00519622
lnc-C5orf67-6	-4.12686	1.01942	14.1906	0.00632355
lnc-SUDS3-1	-4.02989	1.00184	11.2475	0.0112219
lnc-FAM153C-1	-4.01664	0.992421	13.3693	0.00735545
lnc-FRG1-10	-4.01664	0.992421	13.3693	0.00735545
lnc-ZNHIT6-1	-3.97681	0.960847	11.5726	0.010484
lnc-HEYL-1	-3.94993	2.45884	12.8005	0.00472716
lnc-FAM173B-1	-3.93839	2.38794	19.8869	0.00110433
BASP1-2	-3.87347	4.82055	20.8607	0.000930764
lnc-OR10P1-1	-3.72852	1.73932	8.06651	0.016912
lnc-SLC16A2-5	-3.71827	2.71138	12.8374	0.00468591
lnc-MAP3K8-3	-3.68615	0.886094	11.3527	0.010976
lnc-MAP1LC3B2-9	-3.6677	2.26156	15.2499	0.00272501
lnc-FAIM-1	-3.65882	2.19511	16.3315	0.00217503
lnc-AMIGO2-2	-3.65026	4.52554	35.9328	0.000113198
lnc-NUTM2D-4	-3.64929	2.82755	9.98253	0.00969947
lnc-SEC11A-3	-3.61784	3.16536	16.9782	0.00190957
lnc-B3GNT2-3	-3.61298	2.17842	8.07795	0.0168526
lnc-TARS-2	-3.54949	1.61773	11.411	0.00665146
FOXP1-AS-3	-3.5436	3.29753	15.5569	0.00255347
lnc-AKR1E2-6	-3.49432	2.5291	15.4884	0.00259059
ATIC-1	-3.49181	4.2578	25.9351	0.000414403
lnc-GRHL2-5	-3.47537	0.82092	9.88579	0.0151437
lnc-PCBP1-4	-3.47537	0.82092	9.88579	0.0151437
lnc-CTNNA3-22	-3.46962	2.15277	15.006	0.00287112
CHMP1B-2	-3.42547	3.2426	8.34564	0.0155334
SLC38A1-1	-3.38398	1.59457	9.58274	0.0108373
ADCK1-1	-3.36468	2.72631	11.1759	0.00706392
lnc-GALNT7-1	-3.32746	1.54347	7.19028	0.0223114
lnc-CLNS1A-1	-3.32552	1.98776	10.6378	0.0081293
DEFB1-1	-3.32313	3.14623	17.9624	0.00157608
lnc-ANKRD20A4-1	-3.31626	1.503	12.2205	0.00543608
lnc-TUBA3C-51	-3.29148	1.48927	12.8984	0.00461877
lnc-C16orf72-4	-3.27258	3.08343	12.9495	0.00456329
DAZ4-1	-3.20194	1.45871	13.7129	0.00382307
lnc-PHF21B-1	-3.19491	1.89974	9.98434	0.00969468
lnc-KIF2B-3	-3.16427	1.44043	11.0485	0.00730019
lnc-IRF8-6	-3.11006	1.42015	9.73664	0.0103813
lnc-PDGFD-5	-3.09147	3.02446	7.80958	0.0183133
lnc-EGR1-1	-3.03279	1.37278	10.4508	0.00854404
HEATR4-1	-3.01852	1.37493	9.9301	0.00984023
lnc-KLHL29-12	-3.01275	3.86094	6.85725	0.0248971
lnc-CORIN-2	-2.96387	3.26557	7.15048	0.0226027
lnc-HES1-3	-2.95972	1.34553	9.01418	0.0127454
lnc-JAG2-2	-2.95624	1.38957	7.69774	0.0189669
lnc-TRIB2-15	-2.95307	4.60268	19.7338	0.00113503
KLHL30-1	-2.94326	1.33071	9.58477	0.0108311
lnc-SLC2A10-2	-2.9172	1.34196	6.49577	0.0281265
lnc-CDR2L-2	-2.91263	1.30888	11.0052	0.00738265
INTS6-1	-2.90521	1.32944	8.35938	0.0154691
lnc-DOCK5-1	-2.90026	4.35486	19.8042	0.0011208
lnc-MAF-2	-2.89969	2.13092	8.90798	0.0131453
lnc-KLF12-18	-2.88906	1.29459	10.6948	0.00800773
lnc-AFTPH-2	-2.88548	2.16147	6.74641	0.0258372
GTPBP4-1	-2.86356	1.29843	10.8265	0.00773507
lnc-NCAM2-27	-2.82451	2.00013	5.56119	0.0391576
lnc-TDRD15-11	-2.82052	1.29947	9.14007	0.0122902
lnc-TRIM27-1	-2.81779	3.33193	15.506	0.00258102
lnc-TEKT4-3	-2.8027	1.2853	5.40802	0.0414363
lnc-ZSWIM6-4	-2.79527	1.27976	6.24312	0.030688
lnc-GATB-5	-2.79224	3.64952	19.6617	0.00114983
KIAA0556-1	-2.79213	1.28352	8.79424	0.0135905
lnc-BRINP3-1	-2.79024	3.71857	14.6326	0.00311352
lnc-CDYL-21	-2.78049	1.26838	10.2068	0.00912409
lnc-CLDN23-2	-2.75446	1.22298	7.41981	0.0207171
lnc-CD99-5	-2.75331	2.82169	18.1894	0.00150935
lnc-ADGRB3-5	-2.74699	2.28667	12.5228	0.00505178
lnc-COL6A1-1	-2.74617	1.24454	9.79101	0.0102257
lnc-FOXQ1-20	-2.7292	1.7079	6.30685	0.030016
lnc-SLC29A2-1	-2.68501	2.24725	8.5864	0.0144519
lnc-EPAS1-3	-2.66356	1.70279	7.3978	0.0208639
lnc-MCUB-3	-2.66271	1.21885	8.96519	0.0129281
lnc-HAND2-7	-2.64612	1.23677	7.72641	0.0187967
GALNT3-1	-2.638	2.96102	11.2845	0.00686958
lnc-FFAR2-5	-2.63306	1.58533	9.60089	0.0107823
lnc-SLC22A23-6	-2.62227	2.17038	7.96386	0.0174558
lnc-DHX35-9	-2.6046	1.58023	9.24074	0.0119401
lnc-NRIP1-3	-2.601	2.37484	14.0062	0.00357752
lnc-WDR27-2	-2.59638	3.48596	7.33412	0.0212956
lnc-KLF4-23	-2.58446	2.38379	10.0711	0.00946731
lnc-RNF112-2	-2.57906	1.20517	6.03348	0.0330309
lnc-GOLGA6L4-7	-2.57781	1.57236	7.78995	0.018426
lnc-TYW1-1	-2.54615	1.91279	6.79348	0.0254328
lnc-BLID-1	-2.53949	1.55109	9.93607	0.00982408
HPGD-1	-2.51682	2.49066	12.6618	0.0048861
CPB1-1	-2.51361	2.0662	5.87133	0.0349934
lnc-EXOSC2-2	-2.5076	1.15387	8.44245	0.0150871
lnc-SNAP47-2	-2.4931	1.13508	6.48904	0.0281913
lnc-GPR148-2	-2.48451	1.56735	9.51931	0.0110323
lnc-LARGE1-5	-2.4845	1.54276	5.30454	0.0430676
lnc-CARD6-1	-2.4798	2.08966	13.652	0.00387658
lnc-MSC-7	-2.46102	1.52414	5.2438	0.0440617
CREB1-1	-2.46075	6.39328	14.518	0.00319271
lnc-SOX21-7	-2.44776	4.66759	10.8877	0.00761201
ANO7-1	-2.44276	1.49028	9.2294	0.011979
lnc-SDK1-2	-2.44192	1.84923	6.24683	0.0306483
lnc-SP4-1	-2.43978	1.49399	8.30415	0.0157295
TRIQK-1	-2.43869	1.14682	5.59646	0.0386548
lnc-UNC13B-2	-2.42928	3.15801	13.4636	0.00404782
lnc-ENOSF1-1	-2.42278	1.13213	6.77707	0.025573
lnc-RHCG-5	-2.42049	1.78737	7.03823	0.0234495
lnc-POTEG-1	-2.39161	1.84382	8.55752	0.0145767
lnc-GRIN3A-8	-2.38585	2.78474	7.53538	0.0199666
lnc-VPS25-1	-2.38185	1.77598	5.61283	0.038424
lnc-CENPA-1	-2.36822	3.09503	7.05724	0.0233034
lnc-MBNL1-3	-2.36121	2.43974	6.64473	0.0267377
lnc-ASB3-12	-2.35006	1.46671	7.02603	0.0235438
lnc-LSM5-3	-2.33821	1.07464	6.20886	0.0310567
lnc-SLITRK5-18	-2.33818	2.35456	8.41776	0.0151995
lnc-UBE2E3-1	-2.33561	4.30923	10.0986	0.00939635
lnc-SIX2-6	-2.32711	1.11086	5.80958	0.0357778
lnc-STEAP1B-1	-2.32125	1.97842	8.77345	0.0136738
lnc-TP53TG3F-3	-2.31543	1.74332	9.05047	0.0126121
lnc-FBXW11-2	-2.31465	1.45397	5.98165	0.0336433
lnc-YEATS4-2	-2.30929	1.78318	10.0424	0.0095416
lnc-TTC7B-1	-2.26994	1.0829	5.72849	0.0368407
lnc-COMMD7-2	-2.26789	1.43964	8.16799	0.0163943
lnc-GRIN2A-7	-2.25323	4.26126	12.8822	0.00463652
lnc-SLCO3A1-5	-2.24129	1.05427	6.07219	0.0325824
lnc-FNIP1-1	-2.24018	1.0599	6.5448	0.0303808
lnc-EFCAB1-2	-2.23656	1.05683	5.91814	0.0344126
lnc-NFE2L3-7	-2.21803	1.40945	7.52887	0.0200079
lnc-DDX1-3	-2.2127	1.03116	5.78349	0.0361156
AMZ2-1	-2.20816	3.43235	8.31249	0.0156898
MLF1-1	-2.20154	2.68942	7.83311	0.0181793
lnc-CELF2-2	-2.19992	1.95067	5.25723	0.0438395
lnc-FAM46D-1	-2.19604	1.01885	5.53896	0.0394786
lnc-OTUD4-2	-2.19344	1.42191	6.64258	0.0267571
lnc-TMEM127-1	-2.19134	1.02142	5.4041	0.0414967
lnc-TMEM121-13	-2.18468	2.08321	5.37953	0.0418778
lnc-MYO6-1	-2.15877	2.60764	8.8556	0.0133481
SEC11A-1	-2.14351	4.29154	11.0953	0.00721232
lnc-PPP1R3G-1	-2.14312	1.67217	5.4316	0.0410751
lnc-PRKX-15	-2.13743	1.87945	7.93741	0.0175993
lnc-FOXE1-1	-2.12858	1.34623	7.44909	0.0205238
lnc-CDH9-7	-2.12823	2.70164	14.6489	0.00310241
lnc-KMT2C-1	-2.12308	2.07981	8.0925	0.0167775
ISPD-1	-2.11614	1.3524	5.53935	0.039473
lnc-CELF4-15	-2.11241	1.91577	5.33815	0.0425293
NPNT-1	-2.11208	1.35806	7.43623	0.0206084
ELMO2-2	-2.10464	3.72602	11.0045	0.00738395
PRKCZ-1	-2.10066	2.60463	10.0324	0.00956773
lnc-SDC3-3	-2.09153	1.34263	5.43136	0.0410789
THY1-2	-2.09037	1.68367	5.47166	0.0404704
lnc-STPG2-1	-2.08109	1.59794	8.33196	0.0155977
lnc-LARP4B-5	-2.0595	1.35222	7.27074	0.0217361
lnc-PRAC1-2	-2.04779	1.82555	11.4545	0.00657829
lnc-CYB5R4-1	-2.04333	1.62444	6.81011	0.0252918
lnc-TRA2B-2	-2.03792	1.59056	8.56875	0.014528
lnc-TMEM38A-1	-2.02859	3.12798	7.48941	0.0202611
lnc-GPR158-5	-1.99981	1.81126	6.39379	0.029128
SHC3-1	-1.98683	2.13258	7.34993	0.0211874
lnc-CIDEA-6	-1.98029	1.60129	6.13283	0.0318945
lnc-ELAVL2-6	-1.97914	1.29472	6.65147	0.0266768
lnc-UBL3-6	-1.97688	1.59968	5.57808	0.0389158
lnc-CEL-1	-1.95645	1.2796	6.42235	0.0288433
LRP8-2	-1.95133	1.3203	5.78104	0.0361476
OR2G3-1	-1.90619	1.74409	6.21405	0.0310005
lnc-PFKFB3-5	-1.90388	2.84282	5.7593	0.0364324
lnc-SPAST-1	-1.90123	1.51353	6.33394	0.0297359
lnc-FLNB-2	-1.90064	2.81361	7.865	0.0179995
lnc-SLC25A16-1	-1.9002	3.06142	9.53543	0.0109824
lnc-FAT1-9	-1.88695	1.26302	6.20256	0.0313031
lnc-SNX18-2	-1.88035	1.52181	5.63545	0.0381079
CLCN6-1	-1.87223	2.12299	5.80183	0.0358778
lnc-SMPD3-1	-1.86645	2.07686	5.75394	0.0365031
lnc-MDFIC-5	-1.83692	1.71996	6.61004	0.0270535
lnc-MDFIC-6	-1.83692	1.71996	6.61004	0.0270535
lnc-EXOC2-9	-1.828	2.79795	11.7399	0.00612188
RHOXF1-1	-1.79379	2.32317	7.70579	0.0189189
lnc-AKR1D1-2	-1.79226	3.40061	9.40007	0.0114103
lnc-CENPJ-2	-1.7868	3.7483	13.6422	0.00388531
lnc-TRIM33-2	-1.78136	2.121	6.61127	0.0270423
lnc-ZFHX3-6	-1.77992	2.21996	8.65022	0.0141806
lnc-NOL10-2	-1.77887	4.18578	10.8957	0.00759612
lnc-UCHL5-2	-1.77168	2.31044	10.7391	0.00791477
SPDYE3-1	-1.76921	2.91822	10.9909	0.0074101
lnc-SEPT9-6	-1.76318	2.32679	11.7752	0.00606817
lnc-NPIPB11-4	-1.75332	1.89556	8.822	0.0134802
lnc-RGS3-5	-1.7497	1.86798	5.78731	0.0360659
lnc-CKAP2-4	-1.73627	1.83398	7.39817	0.0208614
lnc-AHSP-8	-1.73413	1.89535	6.08973	0.0323816
DOPEY2-1	-1.7206	2.00705	8.29836	0.0157571
lnc-AL592490.1-27	-1.71482	2.16225	7.14035	0.0226776
lnc-ZSCAN12-1	-1.71418	1.69427	5.79701	0.03594
lnc-HLA-G-6	-1.69455	1.99679	7.23792	0.0219686
lnc-SLITRK3-1	-1.69242	1.86038	7.16435	0.0225006
KRT39-1	-1.68901	2.95215	11.0067	0.00737979
lnc-SPOPL-5	-1.68847	2.97298	7.66079	0.019189
lnc-SOCS5-2	-1.68702	1.63841	5.61146	0.0384432
lnc-CDON-2	-1.68624	4.1963	12.3323	0.0052901
lnc-COL26A1-2	-1.68181	2.34865	6.59355	0.0272053
lnc-NEMF-4	-1.67972	2.98759	17.539	0.00171022
AC019117.3-2	-1.67197	1.69762	5.3158	0.0428864
LARP7-1	-1.6608	1.84547	8.25001	0.0159899
SRGN-1	-1.6567	4.60821	8.40824	0.015243
lnc-KCNRG-5	-1.63853	1.61059	6.25709	0.0305392
KATNAL1-1	-1.63232	3.25309	10.8888	0.00760984
lnc-CAV2-1	-1.62765	1.9765	8.97761	0.0128815
lnc-GPBP1-1	-1.61121	2.72467	8.83381	0.0134336
MEST-2	-1.60835	1.81419	8.67476	0.0140779
CBFA2T3-1	-1.59984	2.07582	5.90171	0.0346151
lnc-GOLGA6L9-2	-1.57872	1.77609	5.49908	0.0400628
lnc-PMAIP1-12	-1.56766	3.01481	5.57437	0.0389688
lnc-TMEM248-1	-1.55974	1.60493	5.73374	0.0367707
FRY-1	-1.55435	2.58643	8.0456	0.017021
lnc-SLC35C1-3	-1.54621	1.89999	5.54207	0.0394336
lnc-ZNF169-1	-1.53749	1.37443	5.57813	0.0413255
HIST1H2BJ-1	-1.53545	2.93517	6.07697	0.0325275
C7orf50-1	-1.53398	3.33763	7.99234	0.0173028
lnc-FBXL20-1	-1.53241	2.73658	6.37621	0.029305
lnc-SMURF1-1	-1.51317	3.10735	6.12212	0.0320146
lnc-ASAP1-3	-1.51221	3.39313	7.70736	0.0189096
lnc-IRX3-5	1.51167	2.79071	5.24624	0.0440212
TNKS-1	1.52512	1.88259	5.64234	0.0380123
NPIPB3-1	1.53942	5.75616	7.19498	0.0222773
lnc-MGAT1-2	1.54618	5.90331	10.8356	0.00771659
STK11IP-1	1.54906	3.04914	6.53939	0.027711
AKAP13-AS-4	1.55413	6.44275	7.60745	0.0195151
lnc-PUM3-1	1.55447	1.5148	5.19593	0.0448648
lnc-TP53BP2-1	1.56807	3.23887	8.63862	0.0142294
lnc-GFI1B-1	1.57627	3.00604	11.5916	0.00635417
lnc-CREBBP-1	1.58279	2.27783	5.4685	0.0405178
lnc-CD300C-3	1.62047	2.11555	7.77249	0.018527
UQCRHL-1	1.63733	2.49951	5.88897	0.0347731
HIVEP2-2	1.6378	3.53293	7.67759	0.0190876
lnc-EDEM3-3	1.64876	1.73154	8.44215	0.0150885
lnc-AC005670.2-2	1.72293	1.59292	6.7573	0.0257429
lnc-MARCKS-1	1.72457	5.38669	9.28466	0.0117912
UBE2K-1	1.75653	1.50798	6.92276	0.0243609
lnc-DYRK1B-2	1.76589	1.19021	6.39908	0.0311553
GATD1-1	1.78106	5.48732	11.3928	0.00668234
RPS10-NUDT3-1	1.80054	7.18031	14.3741	0.00329571
PTGER2-1	1.83658	3.94882	11.1674	0.00707931
NPTN-1	1.83959	1.39968	5.41418	0.0413416
lnc-ADGRL4-5	1.85741	1.53741	5.45224	0.0407623
lnc-MYO16-7	1.86633	12.7847	5.89494	0.034699
TMEM254-2	1.9141	3.14691	8.14778	0.0164959
lnc-WASL-1	1.91415	1.22397	7.54524	0.0199041
ICAM1-1	1.92181	2.12566	7.28746	0.0216189
SHF-2	1.9391	1.97991	5.23917	0.0441385
lnc-C1GALT1-6	1.96113	1.63026	5.34108	0.0424828
lnc-TRAF7-1	1.96724	2.03331	8.87951	0.0132551
lnc-NCAM2-40	1.98247	1.24238	5.35313	0.042292
lnc-FOXD4L6-1	2.00617	2.52314	7.8123	0.0182977
lnc-FGF9-9	2.01498	3.188	9.27998	0.011807
lnc-BCKDHB-4	2.01518	1.60225	8.48709	0.0148866
lnc-C6orf62-2	2.02707	2.78783	9.80736	0.0101794
lnc-VCAM1-3	2.04196	1.09419	5.87355	0.0349656
lnc-MYEOV-1	2.04885	2.00612	7.14921	0.022612
PTGER4-1	2.05812	1.48369	6.08961	0.0323829
lnc-PUM2-5	2.06493	1.08183	6.66282	0.0265747
lnc-KRAS-1	2.08213	2.47841	5.61871	0.0383415
CCM2L-1	2.09236	1.69587	7.95677	0.0174941
lnc-ATXN3L-13	2.13008	1.48596	6.00412	0.0333762
lnc-SYT6-3	2.13575	1.31578	5.3773	0.0419127
MSI2-1	2.14391	1.5772	6.32517	0.0298262
lnc-KLHDC7B-3	2.15735	3.35272	9.00182	0.0127912
AKAP2-1	2.16309	7.06876	7.89792	0.0178162
lnc-CHCHD3-5	2.16543	1.36083	6.73664	0.0259221
PDCD1LG2-1	2.18724	1.35401	9.31577	0.011687
lnc-BX088645.1-38	2.2189	1.55802	5.87938	0.0348926
VPS52-1	2.23215	3.78978	6.13495	0.0318707
SIGLEC10-2	2.24507	1.39254	7.9524	0.0175178
LGALS9-1	2.24647	6.15231	13.2764	0.00422702
MYO9A-2	2.26889	3.68495	6.06527	0.032662
lnc-ATP2B1-16	2.26957	1.78308	7.8681	0.0179822
C2CD2-1	2.35757	2.55713	5.19984	0.0447986
ADPRH-1	2.35901	1.19567	5.8827	0.0348513
lnc-GOLGA6L6-16	2.36431	1.20182	8.08009	0.0168415
lnc-PRSS58-14	2.49723	1.25793	9.2526	0.0118997
lnc-TMEM121-51	2.508	1.21034	6.07911	0.032503
EPC1-1	2.50937	1.23725	6.88832	0.024641
PARP12-1	2.54765	6.15435	12.9286	0.00458584
SIRT4-1	2.54843	6.46773	5.43279	0.041057
GPAT4-1	2.6167	3.97787	6.09759	0.032292
SNX27-1	2.65902	4.09193	13.6576	0.00387159
lnc-BCL3-1	2.7014	1.99465	5.80461	0.0358419
lnc-KCNMB2-2	2.7062	6.71218	5.76998	0.0362921
lnc-LEKR1-6	2.7287	2.02702	7.26412	0.0217828
NOSTRIN-1	2.7569	6.09829	7.58792	0.0196363
SERPINB10-1	2.78731	3.91599	7.4109	0.0207763
MKLN1-1	2.83669	4.92949	6.00863	0.0333228
lnc-ZNF287-3	2.84629	1.66422	14.8081	0.00299669
RBSN-1	3.12458	2.67547	8.169	0.0163893
LRCH3-2	3.20342	2.44731	19.9046	0.00110085
EIF4G2-1	3.27738	2.38989	7.82496	0.0182256
RGP1-1	3.36288	1.26125	9.76582	0.0102974
ZNF761-1	4.04278	3.02898	11.192	0.00703464
lnc-AC136428.1-32	4.10592	3.06618	6.30929	0.0299907
lnc-EPN2-4	4.18489	5.10503	10.2179	0.00909669
lnc-KCNE1B-12	4.22193	9.94691	12.3238	0.00530101
lnc-KCNE1B-17	4.83497	16.8794	9.62921	0.0106971
lnc-KCNE1B-21	4.83497	16.8794	9.62921	0.0106971
lnc-KCNE1B-6	4.83497	16.8794	9.62921	0.0106971
lnc-TSPY10-36	4.8767	13.1732	13.1936	0.00430929
lnc-FAM182B-17	5.10224	7.76158	9.72436	0.0104168
lnc-AMIGO2-1	5.16051	3.85759	9.32497	0.0116565
lnc-GSTA4-1	5.19037	10.2984	13.3202	0.00418423
lnc-AC243756.1-2	5.51004	4.38918	10.8714	0.00764466
lnc-EAPP-3	5.51004	4.38918	10.8714	0.00764466
lnc-FAM231A-3	5.51004	4.38918	10.8714	0.00764466
lnc-FAM231B-7	5.51004	4.38918	10.8714	0.00764466
lnc-HIST2H3PS2-14	5.51004	4.38918	10.8714	0.00764466
lnc-SNX6-1	5.51004	4.38918	10.8714	0.00764466
ATP5L-1	5.87638	4.91375	14.9575	0.00290131
ABHD2-1	6.00292	6.22187	12.4586	0.00513061
lnc-KCNE1B-13	6.37292	10.9023	13.8634	0.00369464
lnc-KCNE1B-18	6.37292	10.9023	13.8634	0.00369464
lnc-KCNE1B-22	6.37292	10.9023	13.8634	0.00369464
lnc-KCNE1B-7	6.37292	10.9023	13.8634	0.00369464
PARP2-1	6.37294	7.5354	10.2752	0.00895686
lnc-KCNE1B-32	8.15778	14.836	5.91928	0.0343986

## Sheet: 48hpi-control
	logFC 48h vs control	logCPM	F	PValue
BRI3BP-1	-10.8263	6.56735	150.992	2.57668e-06
lnc-PDGFD-5	-6.60524	2.75756	23.9682	0.00135837
lnc-SEC11A-3	-6.46231	2.65031	28.2008	0.000827759
lnc-FZD8-2	-5.77971	2.17918	15.9808	0.00432504
lnc-MBNL1-3	-5.76261	2.16911	16.6926	0.00384043
lnc-CELF2-2	-5.36057	1.92454	24.0881	0.00133821
lnc-CLNS1A-1	-5.3089	1.89408	15.0438	0.00508742
lnc-ELOVL6-3	-5.27274	1.87634	13.0622	0.00735261
lnc-RFC3-7	-5.20376	1.83667	16.9592	0.00367674
lnc-TENM3-1	-5.09983	4.67207	51.8044	2.07964e-05
lnc-UNC5D-8	-5.08767	5.92202	66.7187	6.53484e-06
lnc-CNNM2-1	-4.79844	3.35829	27.2595	0.000315482
lnc-NUTM2D-4	-4.78727	2.69898	30.6418	0.000197524
lnc-TREM2-2	-4.6734	1.57039	15.4554	0.00473316
lnc-PHRF1-1	-4.61563	1.53911	13.8838	0.00628373
lnc-ANXA1-1	-4.61306	2.59832	17.5974	0.0016024
lnc-DUSP1-3	-4.55921	1.51822	17.2606	0.0035021
lnc-ZFYVE16-2	-4.37959	1.44698	13.2526	0.00708559
lnc-CD36-1	-4.34816	1.43041	11.6872	0.00971477
lnc-RAB28-10	-4.07726	3.43586	20.8113	0.000881161
lnc-TOM1-1	-4.07092	4.39031	31.0122	0.000188107
lnc-ARL15-6	-4.0038	2.17004	15.0785	0.00269988
lnc-MTRNR2L12-10	-3.92842	4.35988	25.7357	0.000395211
ZBED9-1	-3.88997	2.12952	13.0012	0.00433479
lnc-AFTPH-2	-3.8369	2.09275	12.2012	0.00526576
DIRC3-1	-3.7696	5.11308	18.7521	0.00128238
lnc-FAM43A-6	-3.54346	3.55583	16.238	0.00210974
lnc-EID2B-2	-3.50191	3.77318	18.1131	0.00144893
lnc-SERBP1-4	-3.44168	1.8729	12.3846	0.00503273
lnc-CTH-3	-3.4103	2.31599	13.0931	0.0042409
lnc-SIPA1L2-1	-3.39371	1.85058	12.2146	0.00524833
lnc-SLC16A2-5	-3.38027	2.64895	17.3128	0.00169537
BASP1-1	-3.33478	4.61379	37.4487	8.58835e-05
lnc-AMIGO2-2	-3.33159	4.28728	43.5158	4.50123e-05
lnc-TSHZ2-2	-3.3098	2.28045	16.5272	0.0019874
lnc-LOXL4-1	-3.19771	1.72529	9.52282	0.0107218
BTBD1-2	-3.16144	1.73353	10.8865	0.00737348
DSEL-2	-3.15885	1.7459	6.6972	0.0258
GJC3-2	-3.07897	1.70933	7.12237	0.0223726
IER3-1	-3.05956	4.28007	7.73842	0.0183277
lnc-GRIN3A-8	-3.02533	2.43036	12.2198	0.00524159
lnc-KCNV1-9	-3.00846	2.087	7.09904	0.0225459
lnc-NBPF12-1	-2.98184	1.66509	7.71742	0.0184502
lnc-RAB6C-10	-2.95628	2.02622	11.1424	0.00689357
lnc-CCR3-3	-2.93168	2.35577	14.8069	0.00286543
lnc-CTAGE1-4	-2.92237	2.6433	14.6154	0.00298939
lnc-SEMA6A-13	-2.85551	1.60791	5.20112	0.0441963
ISL1-1	-2.84006	1.56357	9.49947	0.0107934
DEFB1-1	-2.8261	3.31794	12.9652	0.0043722
lnc-PPP1R3B-6	-2.7938	3.68496	29.5653	0.000228251
lnc-ATP6V1G1-2	-2.78388	2.56572	10.8471	0.00745085
ZNF133-2	-2.78246	1.55568	7.68271	0.0186551
lnc-SLC22A23-6	-2.76242	1.93875	8.59698	0.014059
lnc-MRPL17-4	-2.7498	1.54962	7.46324	0.0200152
lnc-FAM231B-5	-2.7346	1.96129	9.845	0.00978943
lnc-B3GNT7-2	-2.72641	1.55117	6.16383	0.0310424
lnc-FOXQ1-20	-2.72166	1.53938	7.21606	0.0216928
lnc-POU3F3-28	-2.71936	1.96867	8.09103	0.0164085
INPPL1-1	-2.70844	3.42966	15.307	0.00256941
lnc-GATB-5	-2.70534	3.75492	24.1265	0.000506879
lnc-KBTBD6-1	-2.70141	1.9309	8.51163	0.0144255
lnc-CYB561-1	-2.69961	1.52441	8.02096	0.0167699
lnc-MAP1LC3B2-9	-2.69447	1.93337	6.68092	0.0259434
CPB1-1	-2.66334	2.22867	8.50223	0.0144666
lnc-C16orf72-4	-2.65241	2.67157	11.4704	0.00633209
MORC2-1	-2.65225	1.88845	9.6245	0.0104165
lnc-SOX21-7	-2.64475	4.72715	36.749	9.30201e-05
lnc-CDH10-2	-2.62519	1.50337	6.91258	0.0239903
lnc-RGS3-5	-2.57395	2.38893	16.1189	0.00216275
ATIC-2	-2.54743	4.19368	30.2007	0.00020948
lnc-PMP22-4	-2.51593	1.43832	6.23851	0.0302356
lnc-B3GNT2-3	-2.5059	2.14724	7.94633	0.0171653
RALBP1-1	-2.49902	1.85748	5.98888	0.0330367
lnc-SLC25A16-1	-2.48073	3.19984	6.60742	0.0266029
lnc-GAR1-1	-2.47387	2.70272	8.68114	0.0137085
lnc-BHLHE22-6	-2.46876	1.45067	5.47881	0.0398044
lnc-FAIM-1	-2.46701	2.39384	9.31362	0.0113844
lnc-OR10P1-1	-2.44626	2.04115	6.96309	0.0235882
CSDC2-1	-2.43039	1.75462	5.78357	0.0355787
lnc-MEX3B-4	-2.4212	1.7752	6.58029	0.0268514
ADCK1-1	-2.41676	2.56396	8.68776	0.0136814
lnc-AC136428.1-104	-2.4167	1.77277	7.59627	0.0191771
lnc-URI1-3	-2.38944	1.75969	8.20658	0.0158327
CDR1-2	-2.3477	1.4007	5.50963	0.0393504
lnc-HEYL-1	-2.34575	2.31328	5.63352	0.0375874
lnc-SERPINB1-7	-2.34246	1.39793	5.56409	0.0385633
lnc-KLHL29-12	-2.33972	3.58433	11.0545	0.00705414
BTBD1-1	-2.33735	2.02496	7.24912	0.0214589
lnc-RND3-16	-2.33245	1.72974	7.00192	0.0232847
lnc-SLC47A1-4	-2.27201	2.20238	6.85951	0.0244216
lnc-KIF2B-3	-2.27168	2.00409	6.1125	0.0316121
lnc-TRIM27-1	-2.26744	3.12346	9.99277	0.00939441
FOXP1-AS-3	-2.26733	3.43181	15.985	0.0022242
lnc-KCNE1B-21	-2.25561	12.6227	25.0689	0.000437516
lnc-ANKFY1-1	-2.24461	2.44497	14.7683	0.00288992
lnc-ADGRL3-11	-2.23255	1.94946	6.33987	0.0291809
lnc-SLCO4A1-3	-2.21233	1.98775	5.41577	0.0407531
lnc-CRABP1-1	-2.15481	1.66554	5.68609	0.0368684
lnc-TMEFF2-5	-2.15063	1.68827	5.44128	0.0403659
lnc-CDRT15-1	-2.14465	2.38805	6.30219	0.0295677
lnc-DOCK5-1	-2.12813	4.34795	20.1465	0.000991754
lnc-TMTC3-1	-2.11915	1.93799	6.10731	0.0316704
ITGAV-1	-2.11884	3.1817	6.40391	0.0285372
lnc-P4HA2-2	-2.11677	2.33406	5.15999	0.044896
lnc-TRIB2-15	-2.11484	4.36505	6.15658	0.0311221
lnc-FAM173B-1	-2.1103	2.50995	6.62402	0.0264522
lnc-ZNF239-1	-2.10363	2.31606	5.73827	0.0361711
EPAS1-1	-2.0999	2.11518	7.12574	0.0223477
LYZ-1	-2.09444	3.71937	6.47276	0.0278644
lnc-PXDC1-15	-2.09411	1.64327	5.26518	0.0431329
lnc-PDCD1LG2-1	-2.08688	1.8847	6.26919	0.0299115
lnc-PKMYT1-1	-2.08443	2.09413	6.79566	0.024953
lnc-MYO6-1	-2.07665	2.63791	9.57545	0.0105625
lnc-PAH-1	-2.07402	1.88378	6.33383	0.0292424
lnc-SMURF1-1	-2.06515	2.85435	8.67408	0.0137375
lnc-AVPR1A-3	-2.05892	2.08019	6.04204	0.0324148
lnc-NCAM2-27	-2.04851	1.8815	6.72666	0.0255431
lnc-UBE2E3-1	-2.04729	4.2871	11.9518	0.00560368
lnc-NOL10-2	-2.03106	4.29793	13.9505	0.00347265
lnc-AKR1E2-6	-2.02373	2.49634	5.73812	0.036173
CREB1-1	-1.99804	6.24339	25.326	0.000420591
lnc-SGCG-12	-1.9928	1.8692	5.72204	0.0363862
lnc-UNC13B-2	-1.95658	3.09152	10.345	0.00852731
lnc-UBE2F-1	-1.95276	1.8443	5.82014	0.0351091
lnc-KIF20B-4	-1.94362	1.86401	6.37569	0.0288187
LRRD1-1	-1.93865	1.83243	7.71531	0.0184626
lnc-SERP2-1	-1.93847	2.24173	11.2566	0.00669155
lnc-ZBED9-3	-1.93167	3.27838	15.9339	0.00224822
lnc-TMEM70-1	-1.9315	2.42986	5.72234	0.0363822
lnc-ZNF644-5	-1.91618	2.5382	13.4254	0.00392122
lnc-ADGRB3-5	-1.90131	2.0442	6.46143	0.0279738
lnc-LINGO2-3	-1.86266	3.51156	8.3615	0.0150985
lnc-TP53TG3F-3	-1.83745	2.15596	5.62789	0.0376653
lnc-CRLF3-2	-1.83523	2.3403	5.82002	0.0351105
lnc-TREML2-1	-1.81303	4.71635	6.04069	0.0324304
lnc-KLF4-23	-1.81103	2.34036	8.80106	0.013227
CHMP1B-2	-1.80598	3.21784	7.33624	0.0208568
lnc-NUDT8-1	-1.79806	2.70403	6.63784	0.0263276
lnc-CENPA-1	-1.78668	2.88951	6.59868	0.0266827
lnc-GRIN2A-7	-1.77926	4.09741	10.419	0.00835745
lnc-C9orf3-1	-1.75048	2.14099	5.92027	0.0338609
lnc-MED13-1	-1.69904	4.49651	7.57787	0.0192904
lnc-TMEM170B-2	-1.69095	2.28692	7.16146	0.0220859
lnc-CD99-5	-1.68469	3.17415	6.17937	0.0308724
lnc-BRINP3-1	-1.67216	3.45569	10.9216	0.0073053
lnc-ZNF692-1	-1.66973	2.87655	10.4954	0.00818632
GSTO1-1	-1.66445	3.47658	17.1725	0.00174357
CR1-1	-1.66239	3.19704	7.4042	0.0204013
lnc-MREG-1	-1.6385	2.27351	7.23027	0.0215919
GALNT3-1	-1.60687	3.3347	11.7072	0.00596049
lnc-RBAK-RBAKDN-1	-1.60019	2.62629	7.32102	0.0209605
lnc-LYN-5	-1.59935	2.05704	5.82744	0.0350162
GPR157-1	-1.58241	2.20121	5.20367	0.0441534
lnc-MAP1LC3B2-3	-1.55359	4.02253	5.30943	0.0424165
lnc-WDR27-2	-1.54268	3.59939	6.8672	0.0243585
lnc-TMEM38A-1	-1.54116	3.49492	8.9716	0.0125767
BCO1-1	-1.53548	2.67302	6.3847	0.0287285
lnc-NEMF-1	-1.52466	2.71834	6.47989	0.0277958
lnc-CCDC179-7	-1.52287	2.75602	5.39214	0.0411157
ATP11B-1	-1.51965	2.42956	7.55034	0.0194615
lnc-C15orf53-5	-1.50855	1.86701	5.1936	0.0443232
lnc-NMNAT3-1	1.50035	2.42858	6.12049	0.0315226
lnc-TAF13-1	1.50213	2.01804	6.02298	0.0326362
CTNNBL1-1	1.50728	2.13699	8.00694	0.0168433
MYL12B-1	1.51496	3.07582	14.1932	0.0032862
lnc-PLPP4-4	1.52672	10.9265	21.6896	0.000756711
ZNF80-1	1.53009	3.18171	10.1959	0.00888202
ACVR1B-1	1.53546	7.07765	5.45066	0.0402247
lnc-CCL2-1	1.54746	4.47868	5.18557	0.0444593
lnc-BX088645.1-55	1.56841	1.95592	5.70622	0.0365975
ATP6V1C2-1	1.56903	3.70544	16.5768	0.00196725
lnc-ATXN3L-10	1.58056	2.17207	6.09171	0.0318464
lnc-SGK1-5	1.58502	3.48095	10.7734	0.00759818
lnc-SQOR-3	1.60955	2.39462	9.1309	0.0120037
OAF-1	1.63808	6.2046	6.76263	0.0252334
FBXW8-1	1.6388	1.83948	5.26007	0.0432165
SLC25A29-1	1.64521	5.31861	10.3336	0.00855381
lnc-AL121722.1-8	1.65293	2.08413	5.38369	0.0412464
lnc-JUN-6	1.67768	6.7043	5.19615	0.0442801
ATG101-1	1.70899	6.04685	15.0294	0.00272898
RPS10-NUDT3-1	1.72745	7.87472	7.77024	0.0181438
lnc-C6orf62-2	1.76719	2.82787	12.0171	0.00551272
lnc-ATAD3A-1	1.77149	2.02595	5.77758	0.0356563
ZFHX3-1	1.77454	2.02141	5.45952	0.0400918
lnc-BX088645.1-56	1.78846	2.20652	7.1026	0.0225193
HLA-DPB1-1	1.78957	6.12248	6.31304	0.0294556
lnc-FAM173B-5	1.78961	1.85554	5.50585	0.0394057
lnc-OPA1-5	1.80237	2.50289	8.01761	0.0167874
RAB40A-2	1.80434	1.54756	5.67773	0.0369816
TNFSF13-1	1.80613	5.6526	8.74051	0.0134676
CLTA-1	1.80693	2.57108	5.90483	0.0340498
lnc-EFNB2-5	1.80732	2.22036	5.66595	0.0371419
lnc-RSBN1L-1	1.85561	3.54942	9.87409	0.00971012
lnc-ZMIZ1-4	1.87137	1.93298	5.28005	0.0428906
PDPK1-2	1.87986	7.2358	6.42126	0.0283659
lnc-ZNF648-1	1.88178	2.02142	5.61176	0.0378899
lnc-CAPRIN1-1	1.89664	1.60368	5.40476	0.0409216
FRMD3-1	1.90904	3.46358	11.7718	0.00586359
lnc-SYT5-1	1.91973	1.58767	6.18653	0.0307945
lnc-IGLL5-5	1.92158	3.30646	7.90097	0.0174112
lnc-BCL7C-4	1.93236	2.25757	9.36907	0.0112041
TUBB3-1	1.95917	3.51016	8.51396	0.0144154
lnc-ACTR3C-1	2.00393	1.60527	5.76388	0.0358348
RPL7L1-1	2.01367	6.25482	5.94467	0.033565
lnc-DDHD1-1	2.01998	2.17429	10.2565	0.00873575
lnc-RABIF-1	2.02137	1.83574	6.17396	0.0309315
lnc-ASIC2-2	2.05043	1.6303	5.30705	0.0424547
lnc-AFDN-1	2.06801	2.27556	7.43833	0.020177
lnc-FAM47A-4	2.07137	1.67684	6.07294	0.0320597
FBXL20-1	2.08509	5.53916	5.55126	0.0387469
lnc-GOLGA8Q-3	2.09443	3.03466	8.39871	0.0149282
lnc-TP53BP2-1	2.10541	2.94883	13.8209	0.00357743
STK4-1	2.13548	7.45904	5.62502	0.0377053
ALG1L2-1	2.13995	1.47151	5.21326	0.0439924
KLF1-1	2.15301	1.91891	6.22664	0.0303621
lnc-KRCC1-2	2.18604	1.70092	9.03548	0.0123431
lnc-KCNE1B-14	2.19232	8.3948	5.93855	0.0336389
lnc-PDXDC1-4	2.21003	2.05861	8.2529	0.0156088
TP53RK-1	2.21467	1.71539	9.35477	0.0112503
lnc-TRAF7-1	2.26248	2.43161	16.3491	0.00206172
CELF4-2	2.26889	1.51814	6.23311	0.0302931
PIK3R1-1	2.27352	8.359	5.63964	0.0375028
lnc-SPRY2-17	2.29908	2.17317	6.43508	0.0282303
lnc-AC187653.1-1	2.30659	1.7696	5.70035	0.0366762
lnc-BANP-6	2.30738	1.70198	5.29049	0.0427214
lnc-RAI14-2	2.31035	1.50963	6.61568	0.0265278
lnc-OR4F16-3	2.31425	4.22679	12.8136	0.00453418
lnc-KLHL29-5	2.39137	1.97657	6.99813	0.0233141
lnc-NPIPB15-2	2.40308	1.98617	10.9109	0.00732604
lnc-NPIPB11-10	2.40902	1.80806	8.16631	0.0160306
lnc-EFEMP1-1	2.41575	1.77668	7.64613	0.0188738
lnc-KCNT2-1	2.42829	1.27043	5.84545	0.0347884
lnc-WDR60-2	2.42925	2.57403	7.42159	0.0202867
lnc-YIPF4-2	2.46083	1.56882	8.26131	0.0155685
LRCH3-1	2.52251	3.65001	6.28963	0.029698
lnc-LEKR1-6	2.52265	3.48589	6.19513	0.0307012
lnc-N4BP1-3	2.56666	2.07778	11.4552	0.00635687
NOSTRIN-1	2.57223	6.72953	5.24662	0.0434378
AKAP13-1	2.62798	6.61777	13.0236	0.00431163
lnc-OLFM4-18	2.66871	2.51513	11.8394	0.00576429
LMLN-2	2.73587	2.44194	6.19791	0.0306711
lnc-KIZ-1	2.84216	1.4112	5.77353	0.0357089
lnc-RALBP1-1	2.87147	1.38916	9.48461	0.0108393
LMLN-1	2.88362	2.85181	5.90331	0.0340685
lnc-TTC17-5	2.90878	1.76627	11.32	0.0065825
lnc-IPO11-3	2.99603	2.46276	5.48181	0.0397599
TMEM38B-1	3.01673	2.91354	5.4204	0.0406824
TAPBP-1	3.10342	8.66688	8.57267	0.0141623
lnc-FAM231A-5	3.14914	4.29373	7.88762	0.0174844
VPS52-1	3.18921	5.19066	14.5258	0.00304963
lnc-PLD5-1	3.27367	1.58336	12.5697	0.00481002
MKLN1-1	3.32069	5.73903	8.21414	0.0157959
MAPK3-1	3.36151	3.78431	8.03097	0.0167177
UVSSA-2	3.36478	5.23117	9.26853	0.0115336
lnc-EYA3-1	3.40138	4.68656	9.46689	0.0108944
WDR6-1	3.47554	2.08777	7.96037	0.0170901
AKAP2-1	3.48493	5.47884	7.00266	0.0232789
CNN2-1	3.50797	4.94628	7.60944	0.0190964
lnc-MTPN-2	3.55894	1.68056	17.3542	0.00168146
lnc-SALL1-4	3.58566	1.72806	13.9344	0.00348548
lnc-LAIR1-1	3.6004	1.72584	17.059	0.00178377
ZNF761-1	3.82439	2.69221	8.45448	0.0146774
CES2-1	3.91615	4.21007	9.16768	0.0118759
lnc-ASB1-4	3.91912	2.38613	15.7256	0.00234933
PARP12-2	3.97596	6.59163	10.8225	0.00749959
MICAL2-1	4.0576	3.36805	6.82737	0.0246874
MACC1-1	4.07562	5.07502	6.7629	0.0252311
lnc-DKK1-2	4.31319	1.34742	17.4521	0.00339659
UBB-1	4.32806	5.46846	10.122	0.00906452
ACTR2-1	4.55802	7.3209	6.29737	0.0296176
PTTG1IP-1	4.68326	6.6068	6.39315	0.0286442
IPO5-1	4.89997	4.83603	9.22663	0.0116744
ANKFY1-2	5.21528	4.6319	9.67391	0.0102719
IGLL5-2	5.42691	1.87768	34.6596	0.000432087
ABHD2-1	5.73842	8.42068	7.42789	0.0202453
ATXN7L3-1	5.78566	6.51616	9.26	0.0115621
CLCN7-1	6.14888	4.83056	14.7033	0.0029317
DDIT4-1	7.01436	3.00273	58.2234	7.69474e-05
TPP1-2	7.05235	8.64278	8.88931	0.0128856
ZNF816-1	7.12931	3.09414	18.4729	0.00289722
ATP5L-1	7.64494	6.39939	17.1848	0.00173929

## Sheet: 72hpi-control
	logFC 72h vs control	logCPM	F	PValue
lnc-AC005885.1-37	-5.65467	3.79753	9.4636	0.0108308
NDUFS7-2	-5.29256	2.35409	21.2114	0.00190608
lnc-NUTM2D-4	-5.04947	2.23074	15.3098	0.00477377
lnc-MLEC-1	-4.98485	2.19311	22.8919	0.00152105
PLEKHG2-1	-4.97453	2.19192	16.5624	0.00385345
lnc-FAM122C-2	-4.88163	2.14604	17.1759	0.00348441
lnc-SLC5A9-1	-4.69403	2.0476	17.2406	0.00344815
lnc-EDNRB-1	-4.6723	2.04764	15.29	0.00479044
lnc-ZNF620-2	-4.53359	1.9606	12.7606	0.00769259
lnc-POC1B-GALNT4-1	-4.45501	1.95901	15.0771	0.00497433
lnc-SPIDR-3	-4.41986	1.93878	14.1693	0.00586621
lnc-BANP-8	-4.41613	1.93406	14.2203	0.00581106
lnc-BHLHE40-3	-4.39124	1.91971	15.7576	0.00441575
lnc-FAM120B-1	-4.38368	1.91376	19.8421	0.00231465
lnc-RBFOX1-8	-4.30518	1.89916	13.3524	0.00684846
BRI3BP-1	-4.18582	6.06236	20.8452	0.000862182
lnc-PNCK-2	-4.13713	1.82999	13.9951	0.00605999
ARHGAP40-1	-4.13344	1.82599	14.6943	0.00532794
lnc-PARP16-1	-3.99333	1.79286	8.73462	0.0189836
lnc-EZR-6	-3.98642	1.78458	11.5545	0.00986343
SLC22A23-AS-3	-3.97326	1.76803	10.8298	0.0115475
IKZF4-1	-3.97187	1.77051	11.3749	0.01025
lnc-OR10D3-2	-3.96417	1.76021	15.3012	0.00478098
lnc-AOAH-2	-3.95084	1.74613	13.4316	0.00674452
lnc-MRPL39-38	-3.95084	1.74613	13.4316	0.00674452
lnc-PLS3-4	-3.94647	1.7399	14.566	0.00545355
lnc-PCBP1-4	-3.79995	1.7208	11.4285	0.0101328
lnc-RTN4R-3	-3.79995	1.7208	11.4285	0.0101328
lnc-TEX33-1	-3.79995	1.7208	11.4285	0.0101328
lnc-CXorf36-6	-3.79403	1.71238	12.7071	0.00777525
lnc-HIST2H3PS2-12	-3.7896	1.70604	11.4987	0.00998146
lnc-FAM173B-5	-3.78251	1.70002	12.2053	0.00860787
lnc-ARID1B-9	-3.76564	1.67719	12.0292	0.00892652
lnc-CUL4A-2	-3.76564	1.67719	12.0292	0.00892652
lnc-C5orf67-6	-3.5857	1.64977	10.4415	0.0126006
lnc-SPATA31A6-11	-3.5857	1.64977	10.4415	0.0126006
ITGA2-1	-3.58081	1.64122	11.7347	0.00949371
lnc-APC-2	-3.58081	1.64122	11.7347	0.00949371
lnc-CPT1B-1	-3.58081	1.64122	11.7347	0.00949371
lnc-CLEC4C-1	-3.57032	1.62643	11.6452	0.00967515
LPGAT1-1	-3.57032	1.62643	11.6452	0.00967515
PDE7B-1	-3.57032	1.62643	11.6452	0.00967515
lnc-CDH10-5	-3.52644	2.37734	6.46892	0.0277826
lnc-MTRNR2L12-10	-3.47183	3.3427	10.7229	0.00764088
FCGR2A-1	-3.40254	7.14088	21.707	0.000742177
lnc-PZP-11	-3.38162	2.26599	11.4917	0.00624434
lnc-BLOC1S4-4	-3.33873	1.57331	10.3565	0.014279
lnc-TCF4-3	-3.33873	1.57331	10.3565	0.014279
lnc-UNG-1	-3.32354	3.7409	65.5961	6.80082e-06
WDR61-2	-3.29337	2.21043	14.8896	0.00278222
DIRC3-1	-3.28027	4.51227	14.7845	0.00284756
lnc-GRIA3-6	-3.2656	2.20185	12.4226	0.00494006
ZCCHC24-1	-3.25315	3.54732	13.6899	0.00364939
lnc-SERPINB9-2	-3.20308	4.39223	6.00852	0.0326781
lnc-KLF4-12	-3.19376	2.58626	15.0469	0.00268775
lnc-UNC5D-8	-3.18821	4.937	8.89517	0.0127824
lnc-TRIQK-1	-3.08223	2.55623	15.7345	0.00231704
lnc-ANKRD20A4-1	-3.03001	2.79493	8.5505	0.0141717
lnc-ZFHX3-8	-3.01315	2.56346	7.33612	0.0207538
WDFY4-1	-3.0045	2.07167	11.483	0.00625824
lnc-TMEM131L-1	-2.99239	5.47759	10.728	0.00763051
lnc-CITED2-3	-2.98125	2.1115	7.83675	0.0176706
lnc-TOX3-9	-2.97654	2.06822	10.3415	0.00847145
BASP1-2	-2.88773	2.03581	11.2679	0.00661685
lnc-ARGLU1-2	-2.8699	2.00649	8.56895	0.0140929
DNASE1L2-1	-2.86982	2.06347	5.77974	0.0354969
DUSP16-1	-2.83889	2.00871	8.56922	0.0140918
lnc-RNF19B-3	-2.80073	1.98464	8.9679	0.0125105
PI16-1	-2.73894	1.97101	10.4233	0.00828447
CYB5R3-1	-2.73712	2.41272	6.84414	0.0244362
lnc-CAPRIN2-3	-2.70503	1.98839	9.4529	0.0108641
lnc-SERBP1-4	-2.70234	1.98647	8.63931	0.0137971
FAM168A-1	-2.70066	1.94648	9.24461	0.0115373
lnc-WASHC2A-3	-2.69913	2.32231	10.1913	0.00882781
lnc-MEF2C-1	-2.68823	1.93945	9.95982	0.00941273
lnc-PRMT6-22	-2.67538	1.96971	8.61723	0.0138891
lnc-MEIOB-2	-2.65626	1.98648	6.01134	0.0326451
lnc-PRUNE2-2	-2.60312	1.91963	10.2968	0.0086409
POLK-1	-2.59076	2.33455	5.2242	0.0436676
lnc-HIST2H2AA3-3	-2.58946	2.61559	6.87112	0.0242148
PRDM11-1	-2.58716	2.32803	6.52783	0.0272223
lnc-FAM231C-1	-2.57609	1.93937	6.40631	0.0283936
lnc-SLC16A2-5	-2.57538	2.32771	7.48357	0.0197829
lnc-OR2A1-1	-2.56063	2.78042	6.39206	0.0285349
lnc-BMP15-3	-2.55359	1.88544	7.94997	0.0170516
lnc-TEKT3-1	-2.54458	2.31489	9.11024	0.0119981
lnc-TBC1D3I-1	-2.52488	1.90053	5.20522	0.043985
lnc-COL23A1-1	-2.52097	5.51881	21.7692	0.000734307
lnc-CDKN2AIPNL-1	-2.47681	1.88176	6.49227	0.027559
lnc-FAM43A-6	-2.46063	2.54479	10.0817	0.00909919
lnc-STK35-3	-2.45551	5.5192	28.2799	0.000267086
N4BP2-1	-2.44886	1.86229	7.32777	0.0208105
lnc-TMEM247-2	-2.44262	2.19609	9.28231	0.0114118
lnc-WDR45B-1	-2.43033	2.18993	7.31368	0.0209066
lnc-GALNT15-1	-2.42459	1.84281	7.53005	0.0194882
lnc-AL845331.2-17	-2.41387	2.54854	5.87606	0.0342756
AKAP11-1	-2.40065	5.29551	26.5426	0.000343496
lnc-FCGR3B-4	-2.3949	9.98208	18.946	0.00121873
lnc-NUPR2-12	-2.38459	2.53049	9.13682	0.0119052
lnc-P4HA2-2	-2.3402	2.48377	8.03935	0.0165813
lnc-XPA-2	-2.33812	2.6858	10.4645	0.00819235
HOXA4-1	-2.33705	2.22482	6.4311	0.0281498
lnc-AACS-2	-2.32157	2.14079	6.42544	0.0282052
lnc-DNAH2-1	-2.32024	1.83615	6.25631	0.0299245
lnc-CWC22-1	-2.30857	1.82601	6.79192	0.0265895
lnc-MCM8-1	-2.29712	1.81842	6.34472	0.0290105
lnc-ALDH8A1-1	-2.29675	2.12611	7.85186	0.0175865
USP17L8-1	-2.29151	1.81228	7.60452	0.0265895
lnc-TENM3-1	-2.27621	3.85185	9.77449	0.00991475
XG-1	-2.27198	2.11241	6.62748	0.026305
lnc-LSM6-2	-2.27172	1.7924	7.27582	0.0265895
lnc-MUC20-5	-2.2656	3.11632	15.603	0.00238296
lnc-SMC1A-1	-2.24529	2.36103	6.081	0.031842
lnc-TIGD4-1	-2.23124	2.87171	10.5269	0.00805484
lnc-ODF3L1-3	-2.2263	2.16499	5.37305	0.0412724
lnc-SMARCC2-1	-2.2254	2.10031	5.29407	0.0425228
lnc-WNT5B-1	-2.21705	2.15948	6.34571	0.0290005
lnc-TP53TG3-16	-2.21527	2.17014	6.81751	0.0246571
DSE-1	-2.21245	2.61372	8.33355	0.0151393
lnc-RNF19A-1	-2.21077	2.68991	7.26909	0.0212141
lnc-DUX4-3	-2.20531	2.64151	6.73315	0.0253728
lnc-SMAD7-1	-2.20099	2.12334	8.78792	0.0131965
lnc-RYBP-12	-2.20005	2.0854	6.53942	0.0271136
lnc-ACVR2A-1	-2.18679	2.67583	7.88389	0.0174097
lnc-UBE2Q2L-2	-2.18023	3.74014	6.92062	0.0238149
lnc-ZNF850-1	-2.16885	2.38894	9.54451	0.010583
lnc-DCDC2C-1	-2.15806	2.76049	6.613	0.026436
ESRRB-1	-2.15297	2.05933	5.88583	0.0341546
HIST1H2BJ-1	-2.14454	2.87361	6.63756	0.0262144
ADA-1	-2.14214	2.31611	6.02801	0.0324507
lnc-LRRC3-3	-2.14199	2.38332	8.20833	0.0157339
lnc-CTAG2-3	-2.10059	6.8628	11.3271	0.00651581
UBAP2L-1	-2.09694	2.81145	5.7198	0.0362835
lnc-ARAF-1	-2.09143	2.04242	6.31275	0.029337
lnc-CACNA1B-3	-2.06318	3.2978	5.34253	0.0417502
lnc-ANKRD36-2	-2.05889	3.21619	8.14515	0.0160445
lnc-PPIAL4G-6	-2.05111	2.46103	5.25532	0.0431531
lnc-NUDT9-1	-2.05019	2.84937	7.39645	0.0203498
lnc-CTNNA2-11	-2.04793	3.17995	5.97428	0.0330823
lnc-CD93-5	-2.03936	2.08916	5.36642	0.0413757
lnc-CYCS-1	-2.03548	2.6265	5.67503	0.0368848
lnc-SLC35G1-1	-2.03295	2.08536	6.32303	0.0292316
lnc-AMIGO2-2	-2.03264	3.99193	9.35796	0.0111649
CFAP70-1	-2.03021	2.52128	10.7112	0.00766494
lnc-PREP-6	-2.0223	2.86832	15.6548	0.00235675
lnc-TRA2A-4	-2.01894	2.0375	6.27624	0.0297154
lnc-TRIM25-1	-2.01639	2.5112	6.1434	0.031143
lnc-EZR-3	-1.99148	2.278	5.24878	0.0432606
lnc-TNFAIP2-1	-1.98018	7.54989	32.2218	0.000157161
lnc-PRKCE-1	-1.97299	2.03253	6.90438	0.0239452
lnc-USP9X-9	-1.96194	3.20452	5.26359	0.0430177
lnc-RGPD3-7	-1.96124	3.73481	18.6346	0.00129277
DNAJB14-1	-1.95065	2.6845	12.239	0.00516936
lnc-GOLGA8N-1	-1.95052	2.92576	8.4726	0.0145104
lnc-CHL1-1	-1.94994	2.01997	6.65764	0.0260348
lnc-MRPL33-2	-1.94253	2.29149	5.96123	0.0332379
lnc-DDHD1-5	-1.94128	2.64784	7.34046	0.0207245
lnc-XKR3-5	-1.94091	2.01421	6.1828	0.0307111
lnc-IQUB-1	-1.9362	2.60565	5.95066	0.0333646
DKK1-1	-1.92752	2.00738	5.58839	0.0380831
MAP2K5-1	-1.9217	2.27835	5.94648	0.0334148
TSG101-1	-1.91523	2.69811	8.5863	0.0140193
lnc-FAM20A-1	-1.91105	2.31014	5.96133	0.0332367
lnc-B4GALT5-2	-1.90959	2.0359	5.41197	0.0406727
lnc-FCGR3B-3	-1.9062	5.09085	9.52341	0.010647
lnc-IER5L-4	-1.90572	3.91233	16.3491	0.00203625
lnc-ZNRD1-5	-1.89925	6.17148	5.45359	0.040043
lnc-AC004922.1-4	-1.88824	2.22382	6.5771	0.026764
lnc-BRD1-7	-1.88612	4.99356	6.05034	0.0321925
lnc-PABPC4L-16	-1.87753	2.24764	6.57981	0.0267391
SESN1-1	-1.87037	2.28154	5.22635	0.0436318
lnc-BNIP3-1	-1.86808	3.55936	6.85331	0.0243606
lnc-KMT2C-4	-1.8446	3.97285	13.6351	0.00369612
lnc-RAP2B-5	-1.84078	2.45865	10.639	0.00781493
RNASE6-1	-1.83676	4.37985	6.82554	0.0245902
lnc-TMEM105-4	-1.83608	1.98128	5.88686	0.036469
MAPRE2-1	-1.83123	2.45857	10.6483	0.0077955
lnc-MYLK4-16	-1.83073	2.20388	5.97575	0.0330647
lnc-TNFAIP2-7	-1.82225	2.99728	10.1213	0.00899991
FADS1-1	-1.82222	3.02959	13.4497	0.00385978
ENTPD3-1	-1.82163	2.7246	5.9917	0.0328758
INPP5F-1	-1.81439	2.96262	5.67613	0.0368699
lnc-TBC1D3F-1	-1.81157	2.25677	5.23856	0.0434293
lnc-PHYKPL-1	-1.81141	5.29134	13.4132	0.00389296
EIF4EBP1-1	-1.8109	2.58098	7.2324	0.0214713
CCDC149-1	-1.80718	2.98953	8.67996	0.0136296
lnc-JADE1-8	-1.80484	2.54339	6.16895	0.030862
ZDHHC2-1	-1.80217	3.08969	8.71942	0.0134694
lnc-POU2F1-1	-1.79347	2.59581	5.56622	0.0383973
lnc-ZNF621-10	-1.79284	7.72203	11.5939	0.00608253
lnc-ZCCHC13-12	-1.78421	3.53331	6.32708	0.0291902
lnc-TDRD3-9	-1.75858	2.17676	5.44443	0.0401807
lnc-ZNF213-1	-1.75361	2.55208	5.2346	0.0434949
lnc-KCNE1B-40	-1.74762	6.73226	8.12177	0.0161613
ARHGEF1-1	-1.74049	4.8524	11.3175	0.00653201
lnc-ADGRA3-6	-1.73458	2.67904	7.73793	0.0182331
Z98749.3-1	-1.72857	3.39475	13.9715	0.00341986
OBSCN-2	-1.72646	3.00319	12.6442	0.00467923
CPO-1	-1.72505	3.5578	19.3291	0.00113444
lnc-METRNL-1	-1.70885	6.23814	28.759	0.000249692
RIPK2-1	-1.70816	3.29701	5.49982	0.0393574
lnc-MAP1LC3B2-5	-1.70327	2.18565	6.16479	0.0309077
lnc-SNAP47-2	-1.70172	2.55174	9.97518	0.0093725
lnc-SLC1A4-1	-1.70082	2.98904	11.9458	0.0055625
lnc-ZFAND2A-1	-1.69965	2.14584	5.34006	0.0417892
TEKT4-1	-1.6942	4.82847	6.65183	0.0260866
FCGR2B-1	-1.69339	3.79987	11.9232	0.00559433
RHOBTB2-1	-1.6929	3.76151	14.2043	0.00324298
lnc-SPIC-1	-1.68981	2.92118	8.22381	0.0156589
lnc-ZNF621-9	-1.68182	2.83651	6.06529	0.0320211
STPG3-1	-1.67272	3.6154	7.32309	0.0208424
DHCR7-1	-1.65292	5.28141	8.19633	0.0157923
KLF16-1	-1.64974	5.00355	13.129	0.00416372
lnc-ZC3H3-1	-1.63325	3.90448	6.2955	0.0295151
lnc-OLFM4-22	-1.62902	4.21657	13.3334	0.00396687
lnc-KCNE1B-20	-1.624	14.7625	6.8354	0.0245084
SLIT3-1	-1.62393	2.48332	6.79337	0.0248593
lnc-ANKRD36B-1	-1.62246	4.14129	18.6508	0.00128879
lnc-NOL10-2	-1.61444	3.98727	18.3147	0.00137445
lnc-PWWP2B-4	-1.614	4.19265	18.9656	0.00121424
lnc-SNRNP200-2	-1.60955	3.46138	15.2102	0.00259368
ECSIT-1	-1.60826	2.53976	5.43982	0.0402501
lnc-TMEM164-1	-1.60393	2.8438	5.20238	0.0440326
lnc-ZMYM5-2	-1.59	4.40678	9.4737	0.0107995
lnc-CERS4-1	-1.58178	4.22113	8.38729	0.0148924
lnc-ANKRD20A4-21	-1.58084	4.14911	8.85396	0.0129397
ST6GALNAC2-1	-1.5705	3.24242	9.8919	0.0095931
SCMH1-1	-1.56553	2.68771	7.46483	0.0199032
lnc-HLA-F-2	-1.56468	3.78808	15.9705	0.00220408
LYZ-1	-1.56139	4.22023	10.2967	0.00857589
NOL4L-AS-3	-1.55228	2.73265	6.6226	0.0263491
lnc-TOGARAM1-1	-1.55212	3.15324	8.10084	0.0162667
lnc-MED13-1	-1.5519	4.63057	8.34522	0.0150853
lnc-PIRT-1	-1.54939	2.84732	10.0401	0.00920473
lnc-C7orf25-1	-1.54547	2.76455	10.2501	0.00868603
lnc-ESR1-1	-1.53733	3.58847	5.41677	0.0405996
lnc-SAMD11-6	-1.53571	3.19629	5.42516	0.0404718
PHF20L1-1	-1.53346	4.25042	15.8803	0.00224648
DIRC2-1	-1.53099	5.14853	21.9871	0.000707531
C14orf28-1	-1.52692	2.75208	8.77931	0.0132305
lnc-MKNK2-1	-1.5268	2.86123	7.71991	0.018338
lnc-CBWD5-1	-1.52529	3.54655	12.5873	0.00474463
PTOV1-AS-3	-1.52261	2.78088	8.0913	0.016315
lnc-CPA6-1	-1.51596	3.40476	6.06713	0.032
lnc-GAR1-1	-1.50583	2.49243	5.99908	0.0327889
NOL4L-2	-1.50308	2.27494	5.43126	0.0403794
ZNF614-1	-1.50307	2.65037	5.25137	0.043218
lnc-TMEM121-7	1.50478	5.17035	8.21884	0.0156829
PITPNA-1	1.50885	8.01284	13.374	0.00392904
U2AF2-1	1.52454	5.66108	9.25511	0.0115022
lnc-CNTNAP2-3	1.52726	2.5799	7.35994	0.0205932
SEC63-1	1.53822	3.6019	12.766	0.00454289
lnc-KLF10-1	1.53929	4.40403	9.16068	0.0118226
lnc-BIRC2-1	1.54758	3.53603	7.47708	0.0198244
TAPBP-1	1.54813	7.33368	9.36076	0.0111559
lnc-MINDY3-1	1.54854	3.00116	9.08089	0.0121017
lnc-AC093155.3-1	1.55768	4.29753	7.14928	0.0220678
lnc-CCL2-1	1.56564	4.90355	8.93925	0.0126168
CCDC93-1	1.57088	2.6257	7.85539	0.0175669
lnc-CCDC42-1	1.57345	2.76846	6.12678	0.0313274
lnc-SLC3A2-1	1.58039	10.2192	12.5274	0.00481465
lnc-MRPS15-2	1.58287	2.80372	8.03508	0.0166034
lnc-HPRT1-1	1.5879	3.72091	13.3118	0.00398707
AKAP13-AS-3	1.58857	6.95947	14.343	0.00314281
LGALS9-1	1.59072	6.68896	11.1861	0.00675962
KIAA1671-1	1.60578	4.35218	11.0999	0.00691393
lnc-ZNF148-1	1.60876	3.55515	5.14862	0.0449482
CCT4-1	1.61044	2.48144	6.31133	0.0293516
AKAP2-1	1.62002	5.72506	7.65713	0.0187091
lnc-ZC3H12C-1	1.6209	5.05326	19.5293	0.00109317
lnc-JADE1-10	1.62505	5.64256	6.80201	0.0247867
JUN-1	1.63321	6.23451	7.10821	0.02237
lnc-PCDH7-19	1.65459	2.33401	6.46297	0.02784
MAP3K5-2	1.66579	2.94463	6.25517	0.0299365
lnc-TMEM121-12	1.67128	3.02834	10.8347	0.00741624
lnc-HELT-4	1.67173	2.01305	5.19506	0.044156
lnc-IKZF1-2	1.67979	2.54574	7.63764	0.0188261
RASGRP3-1	1.68231	3.86163	6.79323	0.0248605
lnc-LRRC28-1	1.71342	9.99272	5.38802	0.0410405
PRKAR1B-1	1.72558	9.30363	7.77025	0.0180468
ABR-1	1.73741	8.17443	6.11729	0.0314332
ATP6V1C2-1	1.74296	4.08076	8.66231	0.0137021
lnc-PCED1B-4	1.7594	2.04729	5.28613	0.0426511
CASZ1-1	1.76222	3.66139	7.51662	0.0195728
lnc-SEC31A-1	1.76566	2.4183	9.40696	0.0110085
RPS8-2	1.76569	2.57927	6.39186	0.028537
lnc-KCNK1-2	1.76631	2.93551	13.0385	0.00425458
lnc-CAV2-1	1.77152	2.78927	8.98583	0.0124445
lnc-ALCAM-1	1.77547	2.80179	5.81391	0.0350577
ARPC2-1	1.77674	6.58867	7.48119	0.0197981
PIK3R1-1	1.78788	8.70258	6.23458	0.0301545
C11orf87-1	1.78941	6.83705	13.7093	0.00363298
lnc-FAM209B-2	1.79968	2.37998	5.59489	0.0379917
lnc-TLE4-16	1.81476	2.07767	5.32395	0.0420445
lnc-UBE2D2-1	1.85654	2.37519	5.89871	0.0339959
lnc-CD47-3	1.85684	5.65668	8.74839	0.0133532
NEPRO-1	1.85719	3.08747	5.338	0.0418218
lnc-IL7-1	1.85913	2.47547	6.48683	0.0276108
lnc-ANKRD20A4-40	1.86156	2.06012	6.20353	0.0304868
RNF14-1	1.86164	2.42859	7.39808	0.020339
lnc-RTKN2-1	1.86836	3.15788	5.49329	0.0394534
lnc-GAREM1-1	1.87084	3.60638	6.63644	0.0262244
ALG9-1	1.87555	4.25864	8.01872	0.0166884
MPDU1-1	1.8781	9.24312	10.2661	0.00864815
RPL36AL-1	1.89226	4.48392	7.49547	0.0197069
lnc-PPP4R3A-2	1.89946	4.49449	11.3505	0.00647634
lnc-CCRL2-1	1.9446	3.13819	5.50224	0.0393219
lnc-GRSF1-4	1.96907	2.81012	17.1966	0.00171261
SLC25A29-1	1.97349	5.35358	7.45106	0.0199922
lnc-SEPT7-5	1.97603	3.11748	5.15968	0.0447581
lnc-ZSWIM6-7	1.97897	1.87335	6.0217	0.0325241
lnc-CDCA4-1	1.98129	2.841	6.74315	0.0252866
lnc-ULK2-1	1.989	1.92553	5.72913	0.0361597
CLSTN2-1	1.99184	2.09474	7.7109	0.0183907
lnc-MSRA-2	1.99563	2.97098	5.8338	0.034805
lnc-MRPL39-2	2.01331	7.25495	7.97631	0.0169113
EHMT2-1	2.01708	1.91216	6.70361	0.0256293
B3GALT5-1	2.02494	2.08247	5.9644	0.0331999
lnc-CTBS-1	2.02707	7.17754	15.1924	0.00260372
lnc-CXorf36-11	2.02784	5.72416	15.5634	0.00240326
lnc-MBL2-5	2.02832	3.40392	6.67409	0.0258888
lnc-DLL1-1	2.04381	2.95728	6.6635	0.0259827
lnc-ZNF716-28	2.05563	5.53446	6.46083	0.0278607
NOSTRIN-1	2.05848	6.64582	6.67762	0.0258577
SNX27-1	2.06116	5.03889	6.93885	0.0236697
lnc-RLF-5	2.07711	2.76466	9.72321	0.0100593
MYO9A-1	2.07919	4.15009	13.2279	0.00406704
lnc-LEKR1-6	2.10525	4.64772	5.50195	0.0393262
lnc-KCNMB2-2	2.11315	6.32185	10.0477	0.00918531
ABR-2	2.11786	7.4555	8.7091	0.0135111
lnc-SLC28A1-2	2.13357	1.94481	6.82339	0.0246081
lnc-MAN2A1-7	2.13751	1.94359	5.25134	0.0432185
NRP1-1	2.13836	2.86532	6.91297	0.0238762
FAM216B-1	2.14397	10.2546	26.9178	0.000324998
lnc-DFNA5-2	2.15375	2.74139	5.38195	0.0411343
lnc-SERTAD2-2	2.15861	1.96055	6.8618	0.024291
lnc-IARS-5	2.1588	3.95395	5.40863	0.0407238
DGCR2-1	2.15967	1.96127	7.59426	0.0190898
lnc-METTL7A-1	2.15997	2.2131	6.75682	0.0251694
lnc-SLC6A6-4	2.16258	2.45197	5.64759	0.0372594
SPRY2-1	2.1746	3.8838	21.1854	0.000812233
LRCH3-1	2.18492	3.25552	6.07859	0.0318695
C12orf57-1	2.18538	3.58972	11.3819	0.0064238
lnc-OSBPL8-1	2.19029	2.7334	10.7634	0.00755867
lnc-SAV1-1	2.21335	2.24126	6.99055	0.0232635
lnc-SGK1-2	2.21583	2.24263	6.6299	0.0262833
lnc-BX088645.1-26	2.2323	2.25768	5.3208	0.0420945
lnc-CNTNAP3B-4	2.23529	4.52893	5.91959	0.0337404
TMC3-1	2.23533	2.59103	10.523	0.00806333
lnc-DYNC1LI1-2	2.2457	3.7277	12.5324	0.00480877
lnc-PI4K2B-1	2.26301	2.40075	8.77832	0.0132343
lnc-P2RY1-4	2.27236	2.47328	10.9236	0.00724319
IPO7-1	2.2761	1.98345	6.04029	0.0323084
IRAK3-2	2.30603	2.85285	5.29284	0.0425427
lnc-CST7-1	2.31922	1.73264	6.16448	0.030911
lnc-KCNRG-8	2.32069	1.73058	6.29265	0.0295447
PUM2-1	2.32069	1.73058	6.29265	0.0295447
lnc-CTBS-2	2.32358	2.50104	6.65522	0.0260564
lnc-NLK-6	2.32565	1.72422	6.70938	0.025579
JAZF1-2	2.33415	1.7496	6.09592	0.0316732
lnc-KRCC1-1	2.33415	1.7496	6.09592	0.0316732
lnc-CDYL-21	2.33561	1.74753	6.21998	0.0303102
lnc-TSC22D3-1	2.34041	1.70982	7.8554	0.0252796
lnc-FOXD3-2	2.34056	1.74117	6.62275	0.0263477
lnc-HS6ST1-13	2.34056	1.74117	6.62275	0.0263477
lnc-DMAC1-6	2.35081	1.76735	5.41458	0.0406328
lnc-SMIM12-3	2.35659	1.75813	5.29884	0.0424461
lnc-ADCYAP1-7	2.3572	1.7589	5.82408	0.0349282
lnc-PANX1-1	2.3572	1.7589	5.82408	0.0349282
MID2-1	2.36108	4.22719	7.38123	0.0204508
SLMAP-1	2.36205	4.30295	8.91573	0.0127049
CPQ-1	2.37151	2.8514	10.2182	0.00876256
lnc-PHOSPHO1-2	2.37239	5.07641	6.6634	0.0259836
lnc-KCNE1B-13	2.38736	8.87162	5.42546	0.0404674
lnc-ETS2-6	2.39196	3.3281	7.93171	0.0171497
CXXC5-1	2.39698	5.20974	14.5345	0.00301049
lnc-RHOU-24	2.41032	4.43905	9.00974	0.0123572
lnc-LVRN-1	2.42133	2.09403	8.15539	0.0159937
lnc-PKNOX1-2	2.43954	2.90008	12.3047	0.00508586
MINDY2-1	2.45062	2.10992	5.49617	0.039411
lnc-SEPT14-6	2.45495	2.10998	7.19162	0.0217615
EPN2-1	2.45553	2.76233	13.6276	0.00370257
lnc-TUBA3E-2	2.4584	2.32294	5.87416	0.0342992
NSMCE1-1	2.48199	5.21928	8.9181	0.012696
MYO1D-2	2.49265	2.14457	5.73741	0.0360503
lnc-CDH26-1	2.49541	4.23968	9.02509	0.0123015
lnc-SLIT2-3	2.49838	5.6228	5.75336	0.0358405
lnc-AC005670.2-2	2.49945	2.08767	7.30037	0.0209978
lnc-BAK1-1	2.50209	2.83214	6.84143	0.0244585
ZNF816-1	2.50416	3.29339	5.55262	0.0385917
FAP-1	2.50815	2.14024	6.61013	0.026462
PRKAA1-1	2.53298	1.80173	5.76974	0.0356266
lnc-ACSL1-1	2.53691	7.05136	10.2085	0.00878597
lnc-CTSO-7	2.53798	1.79472	8.18094	0.0158676
lnc-SUDS3-1	2.54813	1.82041	7.41735	0.020212
lnc-ZNF609-1	2.54813	1.82041	7.41735	0.020212
NDUFAF6-1	2.55544	1.81211	8.0575	0.0164876
lnc-FRMD8-3	2.5671	4.12425	7.44328	0.0200426
FOSB-1	2.58986	2.42692	7.69837	0.0184643
lnc-PREP-3	2.60152	3.97665	7.49489	0.0197106
lnc-SEMA6D-1	2.61164	3.09998	10.4963	0.00812184
lnc-UGT8-4	2.61959	2.40838	10.636	0.00782131
RTN4RL2-1	2.63599	2.47752	8.36641	0.0149878
ATG101-1	2.63894	5.52005	5.2773	0.0427943
lnc-RGCC-1	2.66178	2.18293	9.11561	0.0119793
lnc-PIK3R1-8	2.67278	4.37036	8.90454	0.012747
lnc-KCTD1-3	2.68089	1.83589	7.85551	0.0175662
lnc-KLHL33-1	2.69035	2.17547	8.7819	0.0132202
ADRM1-1	2.69994	2.17099	14.3643	0.00312772
lnc-ANKRD20A4-3	2.70481	1.84605	9.19108	0.0117183
lnc-GRIK1-1	2.71469	1.87128	8.86714	0.0128892
lnc-CTBS-3	2.72394	2.45415	7.89067	0.0173725
lnc-MAT2B-14	2.72516	1.86311	9.68548	0.0101672
ABCG1-1	2.7385	4.56263	5.94117	0.0334788
lnc-NBPF15-1	2.7443	2.2073	7.01375	0.0230839
lnc-NUF2-5	2.7477	3.66702	6.68057	0.0258316
MTOR-1	2.74771	1.84941	11.405	0.00638562
lnc-VTI1A-2	2.76437	1.90194	7.48458	0.0197764
lnc-LY6E-5	2.80864	2.92154	16.4758	0.0019835
lnc-ETS1-5	2.81156	2.99623	8.74363	0.0133722
lnc-IDO2-1	2.82123	2.20378	10.204	0.00879702
CDAN1-1	2.82263	2.90137	16.1592	0.00211844
BCAT1-1	2.83177	4.81811	9.64485	0.010285
lnc-CXCL8-3	2.84128	2.77262	5.89129	0.0340872
lnc-DNM3-1	2.85588	2.59906	12.1234	0.00532033
lnc-CWC22-7	2.85802	1.92012	9.9184	0.00952223
lnc-LRPAP1-6	2.89566	1.92885	7.2878	0.0210844
lnc-BMP4-3	2.8984	1.89871	12.7359	0.00457609
BSG-1	2.91282	4.18331	7.66648	0.0186532
lnc-BPGM-3	2.93588	1.96896	8.12534	0.0161434
PPFIBP1-1	2.94888	1.96091	8.71219	0.0134986
lnc-TRIM42-1	2.99118	3.8119	6.9655	0.0234592
TET2-1	3.00712	5.14668	11.303	0.00655674
MKLN1-1	3.03443	4.65711	7.22866	0.0214977
lnc-OTOP1-6	3.03801	3.77874	7.64423	0.0187864
CLSTN3-1	3.05162	3.57358	5.38392	0.0411039
lnc-APOC1-1	3.06122	4.70141	12.7244	0.0045889
lnc-FAM181B-9	3.08354	4.09577	6.3269	0.029192
lnc-STMN2-3	3.09178	2.03078	9.00879	0.0123607
IGLL5-1	3.1117	2.3444	13.3331	0.00396715
lnc-NANOS1-1	3.11235	2.00459	12.1253	0.00531774
lnc-PXDC1-14	3.12417	4.1278	6.33466	0.0291128
lnc-DHRS2-3	3.13029	2.44575	15.5348	0.00241807
lnc-GRIN1-1	3.13736	2.03932	6.53441	0.0271606
lnc-GOLGA7B-2	3.1816	3.22741	15.4393	0.00246821
SLC35E2B-1	3.18863	2.47736	7.96114	0.016992
lnc-GLO1-1	3.19257	2.05165	13.5157	0.00380059
lnc-MTHFSD-2	3.20079	2.02344	14.6698	0.00292096
lnc-ARL17B-1	3.20589	2.07561	9.67766	0.0101898
RBSN-1	3.2121	3.74254	18.1219	0.00142667
ROR1-1	3.25888	4.6533	11.5538	0.00614541
lnc-SRPX2-1	3.26365	4.29163	6.50622	0.0274263
lnc-RPIA-17	3.2723	2.81675	12.1032	0.00534722
lnc-SGK1-6	3.27267	9.72023	15.2928	0.00254759
lnc-ACTR3-1	3.27855	2.95963	17.9235	0.00148287
YIPF6-1	3.30897	2.11483	12.2203	0.00519341
lnc-NPIPA8-2	3.35402	3.66679	10.6319	0.00782987
lnc-TP53TG3D-3	3.36468	2.14921	8.52575	0.0142783
RGP1-1	3.37503	2.09334	17.578	0.00158719
lnc-TMCO5A-4	3.42012	2.94154	27.8152	0.000285348
lnc-PRR16-2	3.50023	2.64349	14.6235	0.00295124
lnc-NDUFA10-1	3.53908	4.33293	11.7226	0.0058859
IARS2-1	3.58366	2.23553	14.7144	0.00289217
ZNF770-1	3.67926	5.98767	15.9255	0.0022251
lnc-KTN1-4	3.68535	5.55091	23.3424	0.000564717
lnc-ZNF280B-13	3.6865	2.29718	11.2192	0.00670145
lnc-ZBTB37-1	3.70273	3.06554	15.9536	0.00221195
MAZ-1	3.70708	6.18235	12.3254	0.00505992
lnc-MTMR12-1	3.71607	2.30353	11.3141	0.00653773
lnc-SOX1-4	3.74204	2.31787	8.90165	0.012758
lnc-CHCHD7-1	3.82816	1.65981	15.2407	0.00483222
lnc-TMEM121-58	3.8326	2.84958	21.3322	0.000791748
lnc-CCDC112-1	3.83514	2.38208	15.0918	0.0026615
lnc-ARFGAP3-1	3.87158	2.34996	16.9195	0.0018112
SSPN-1	3.89062	7.0482	18.441	0.0013415
lnc-DUSP10-3	3.91509	3.28104	9.92599	0.00950207
ABHD2-1	3.92496	7.35774	8.19431	0.0158022
lnc-HELZ-1	4.02603	1.71632	15.5578	0.00457111
lnc-RIMBP3-5	4.02603	1.71632	15.5578	0.00457111
lnc-SLC2A10-1	4.02603	1.71632	15.5578	0.00457111
SLC38A2-2	4.06597	7.88578	5.43311	0.0403514
lnc-ZNF280B-8	4.16486	2.57063	12.5302	0.00481125
FANCC-1	4.19645	1.77038	15.3521	0.00473839
lnc-BDH1-7	4.19645	1.77038	15.3521	0.00473839
CHP1-1	4.19708	6.52589	9.20407	0.0116741
lnc-PYCR2-1	4.37712	1.85556	20.6759	0.00205409
lnc-FGGY-4	4.60824	3.42055	9.25052	0.0115175
BAALC-1	4.63635	2.86696	14.5087	0.00302791
ANKFY1-1	4.96881	4.44778	25.5548	0.000398506
lnc-NOMO1-1	5.11762	2.19961	29.3341	0.000711571
lnc-RALBP1-1	5.11762	2.19961	29.3341	0.000711571
CA5B-2	5.35592	2.33003	11.28	0.010462
lnc-C16orf72-6	5.76378	2.57346	49.8692	0.000125073
XCR1-1	5.88396	2.64911	24.8782	0.00118383
ATP5L-1	6.96899	5.92683	20.5595	0.000906965

## Sheet: 4hpi-24hpi
	logFC.h4vs24	logCPM	PValue
lnc-KDM5D-2	-10.8209	8.32251	1.43441e-16
SLC7A1-1	-10.4808	5.3445	0.00430747
EXOC6B-1	-9.70725	4.90642	0.000228116
lnc-GTF2H2C-3	-9.61203	8.26987	3.03165e-15
TMEM184B-2	-8.88374	4.34666	6.02587e-06
lnc-ZFY-2	-8.41416	4.19335	4.99361e-10
lnc-KDM5D-1	-7.71682	3.38728	2.28747e-08
lnc-GTF2H2C-5	-7.37613	5.69243	5.03814e-11
lnc-GTF2H2-10	-7.21739	4.39983	3.18801e-09
lnc-CDY2B-18	-7.15428	2.70549	6.45332e-07
ZFY-1	-7.031	2.77144	7.5745e-06
lnc-GTF2H2-1	-6.94442	2.77554	1.43841e-07
lnc-SERF1B-3	-6.83228	6.2721	6.40604e-12
lnc-MTRNR2L13-2	-6.76577	2.36344	0.00328495
lnc-SMN2-3	-6.57858	2.68634	4.88873e-07
lnc-SMN2-5	-6.4953	5.30583	6.10877e-11
DTX3L-1	-6.38445	6.62498	1.81785e-05
ZNF445-2	-6.36819	2.91504	0.109559
lnc-TMSB4Y-1	-6.26411	2.3772	1.83347e-06
lnc-SMIM15-3	-5.45014	1.96011	0.00186327
DDX6-1	-5.43938	6.13117	1.04603e-07
lnc-CRADD-3	-5.36944	6.99883	3.91923e-11
ATP5L-1	-5.27275	5.09944	0.000570774
lnc-ZFY-3	-5.23927	1.6691	5.54098e-05
lnc-NT5M-1	-5.08692	4.27059	5.81677e-09
lnc-CYTIP-1	-5.06951	1.8311	0.0607543
SUGP2-1	-5.00576	6.40997	0.000972086
lnc-HSFY2-4	-4.99838	3.64281	9.54177e-09
ARHGEF37-1	-4.84861	1.23369	0.0293664
lnc-XPO6-1	-4.83142	1.5955	0.00158499
lnc-USP9Y-1	-4.82846	5.97941	2.79073e-12
MACC1-1	-4.72017	3.6288	8.99194e-05
lnc-ADAM18-2	-4.71509	1.43032	0.000988613
lnc-FCGBP-1	-4.64008	3.84688	2.56455e-07
lnc-SRL-1	-4.60531	1.51175	0.0043361
lnc-NPIPB5-6	-4.58905	1.44604	0.0696693
lnc-MED6-3	-4.58458	1.26335	0.0878997
lnc-DEFB115-24	-4.57865	3.12329	9.06237e-07
lnc-DENR-1	-4.57748	4.34303	8.09924e-09
lnc-DAB2IP-5	-4.49066	1.28612	0.0517191
DCC-1	-4.48753	2.75502	1.1288e-05
lnc-DUPD1-1	-4.48689	1.18773	0.0589243
GRHL1-1	-4.47842	1.27772	0.0592253
USP31-1	-4.41218	2.21636	1.78305e-05
lnc-MARC1-2	-4.37512	1.44554	0.0383535
lnc-HLA-DQA1-1	-4.35923	1.34844	0.0729592
lnc-TBL1Y-3	-4.31597	5.77872	1.78209e-13
ARRDC3-2	-4.27134	7.43373	0.00353617
lnc-C6orf223-3	-4.19682	3.30234	6.83815e-07
lnc-SNN-1	-4.1962	1.2862	0.0472821
SLC38A2-2	-4.11156	7.69265	0.00341514
lnc-CREB3L1-4	-4.06134	1.14256	0.0573092
lnc-SYNDIG1-3	-4.04568	1.25845	0.0482164
PAIP2B-1	-3.9578	2.4536	0.0283905
lnc-INSIG2-3	-3.90329	3.66767	1.46339e-09
lnc-IMMP2L-11	-3.7956	1.89744	0.00909274
ABHD2-2	-3.71572	6.18162	0.000146708
lnc-SALL4-2	-3.67265	1.20176	0.0624374
lnc-ZNF813-1	-3.67034	4.28995	8.88158e-10
lnc-CELF2-2	-3.66046	1.84314	0.00226203
lnc-RSL24D1-4	-3.6507	1.20442	0.0816629
lnc-RSL24D1-5	-3.6507	1.20442	0.0816629
FAM20B-1	-3.629	6.02437	0.0103348
lnc-SEPT14-6	-3.50595	1.5039	0.0280667
lnc-GSTT2B-5	-3.45468	1.60321	0.0221362
lnc-GTF2H2C-2	-3.44867	7.25108	5.23762e-11
lnc-FAM167A-1	-3.4406	1.1508	0.0803351
lnc-PENK-6	-3.41799	1.67432	0.000362139
lnc-SDHB-1	-3.41527	1.7523	0.0277688
lnc-SEM1-2	-3.41146	2.30983	0.000402817
lnc-KCNE1B-34	-3.40623	1.57136	0.00272691
METTL7A-1	-3.3989	3.19373	0.142623
TGIF2-C20orf24-1	-3.37341	1.5991	0.035484
SLC36A1-1	-3.35758	8.32341	0.00438904
lnc-SPRY3-3	-3.35152	1.74205	0.00342292
lnc-OR6C65-3	-3.25869	4.08656	0.000310145
lnc-UXS1-1	-3.25021	1.70714	0.118805
lnc-C21orf33-2	-3.24954	6.73895	2.74977e-07
lnc-GTF2H2C-4	-3.23173	5.89339	3.46764e-10
lnc-SEPT14-3	-3.22849	4.15967	8.93703e-09
lnc-ERV3-1-6	-3.2124	3.64901	6.60228e-08
lnc-LFNG-1	-3.17526	1.64798	0.0267886
lnc-ANO5-1	-3.1613	1.95504	0.0160592
lnc-SERF1A-3	-3.15964	6.88641	7.40618e-11
lnc-GSAP-1	-3.15633	1.99657	0.00113192
ZNF426-1	-3.14504	3.93254	0.0142343
lnc-SRSF4-2	-3.09559	1.69946	0.0678529
NOSTRIN-1	-3.08526	6.27881	0.00233594
TTBK2-1	-3.07417	3.3943	0.00287287
lnc-PDIA6-1	-3.06344	2.94313	2.53911e-06
ATP8B4-1	-3.02153	2.13321	0.0379356
MKLN1-2	-3.01323	4.64651	3.6853e-05
lnc-MOB3A-1	-3.01302	1.42297	0.0303737
lnc-EZR-3	-3.01158	1.69191	0.0633066
AC110275.1-1	-3.00876	8.08252	0.0345826
lnc-SMN2-6	-2.99816	3.9924	5.24189e-08
lnc-KCNRG-7	-2.99383	2.67869	0.000548816
lnc-GNL3L-1	-2.98123	1.50487	0.0994316
lnc-PSMD3-1	-2.93556	1.53523	0.000821118
WDR6-1	-2.92711	1.84996	0.191888
lnc-DNER-1	-2.91325	2.56105	0.00671546
lnc-CXorf51B-1	-2.909	1.44951	0.0819712
lnc-GEMIN8-2	-2.89745	1.3766	0.0284212
lnc-ST6GAL2-7	-2.89495	1.48518	0.0560291
DCUN1D2-2	-2.88522	1.80688	0.107776
lnc-ATOX1-2	-2.88476	2.10459	0.00913597
lnc-ZC3H3-2	-2.86812	2.86349	3.60575e-05
STEAP1B-1	-2.8485	3.67828	5.49315e-06
ATXN7L3-1	-2.83963	5.14113	0.0360872
lnc-NSUN5-1	-2.82222	1.41728	0.0605819
lnc-NHLRC3-2	-2.79786	1.52261	0.0471569
lnc-FFAR2-5	-2.79044	2.02258	0.00224911
lnc-LRRC37A3-7	-2.77811	1.74249	0.0332714
TPP1-2	-2.7661	4.31561	0.0139436
lnc-FOXD4L1-2	-2.74892	2.18517	0.00071126
lnc-TPRA1-2	-2.74613	1.83143	0.00106158
lnc-SLC2A9-9	-2.74383	2.10089	0.113839
lnc-ADARB2-1	-2.73185	3.51441	5.1362e-06
MAPKAP1-1	-2.7192	1.64083	0.0337587
RAB3D-1	-2.69435	4.51516	0.0623683
RBSN-1	-2.67854	2.70892	0.00257343
lnc-DBNDD1-1	-2.6757	3.54014	0.0983598
lnc-SMIM10L2A-3	-2.67017	1.46628	0.15937
lnc-SIPA1L2-1	-2.66429	1.72701	0.0769098
lnc-GTF2H2C-1	-2.66386	5.36897	6.50076e-08
lnc-OR4F5-2	-2.66175	1.54861	0.189327
lnc-SIX2-6	-2.65662	1.53078	0.0917446
lnc-NPIPA7-7	-2.64772	1.78975	0.0172783
MAN2A2-1	-2.62081	5.45341	0.0947606
lnc-ZNF302-1	-2.59689	1.2313	0.226095
lnc-ZNF302-2	-2.59689	1.2313	0.226095
lnc-PNMA6A-1	-2.59644	4.30052	0.000362193
lnc-GIMAP5-5	-2.59525	1.31243	0.257856
TUBB3-1	-2.59371	2.20965	0.058102
lnc-FP236240.1-6	-2.59316	3.43028	2.39416e-05
UBE2G1-1	-2.57833	1.29659	0.0537061
lnc-SPON2-2	-2.57211	1.58537	0.00544647
lnc-RAB11FIP4-5	-2.56561	1.36328	0.0233602
lnc-OR4F29-7	-2.56031	1.63921	0.100449
DKK1-1	-2.55987	1.45696	0.108301
BAHD1-1	-2.55979	1.53257	0.0559327
STEAP1B-2	-2.55916	2.87293	0.00702341
lnc-RABL2A-4	-2.55767	5.54944	4.23687e-10
lnc-CIDEA-1	-2.55633	1.39384	0.27089
lnc-SLC5A9-4	-2.54928	1.42462	0.311175
lnc-NEFL-2	-2.54906	1.72118	0.00959033
lnc-AKR1C4-2	-2.5487	1.30575	0.00918577
lnc-LDB1-2	-2.54291	1.41435	0.169326
MTSS1L-1	-2.53766	2.74865	0.0973622
C14orf39-1	-2.53684	1.84877	0.0727613
lnc-GK2-4	-2.53024	2.02236	0.0121878
lnc-TMEM132C-11	-2.51635	1.90043	0.0840983
EMC10-2	-2.51532	5.04349	0.000428264
lnc-ALKBH3-1	-2.48299	4.12727	1.66897e-06
lnc-GRIN2A-8	-2.46009	1.38641	0.185027
lnc-TRIM69-4	-2.4595	6.59977	2.75406e-07
lnc-ANKRD20A3-7	-2.45867	2.06051	0.0328913
lnc-KCNRG-5	-2.4553	1.85411	0.0499514
lnc-STARD3NL-1	-2.4536	3.58242	0.00812829
lnc-CBR4-1	-2.447	1.25473	0.0473288
lnc-SLC25A44-2	-2.44617	4.77146	0.000487687
lnc-TMEM135-1	-2.44513	1.66414	0.01875
lnc-AKIRIN2-2	-2.41331	1.93605	0.0147508
UBE2R2-1	-2.40321	1.20805	0.198113
lnc-FAM133A-5	-2.38467	2.10971	0.0486632
lnc-FRG2C-3	-2.36342	4.11562	7.86653e-07
lnc-DISP1-2	-2.36236	1.513	0.0276843
DESI1-1	-2.36006	5.03494	0.22628
lnc-AC115220.1-19	-2.35604	2.26114	0.00813915
lnc-FAM76B-2	-2.33124	1.50727	0.226595
lnc-ZNF697-3	-2.32412	2.76297	0.0961984
lnc-RIMKLB-2	-2.32064	5.32043	3.92456e-08
lnc-TMEM86B-1	-2.3172	1.72971	0.0993225
ZNF595-1	-2.31518	1.41879	0.132318
lnc-COL11A2-2	-2.31383	2.70672	0.000119948
lnc-MAEL-1	-2.30532	1.34103	0.102797
lnc-SLC16A7-5	-2.29594	1.47673	0.129279
lnc-AFF1-1	-2.2929	2.14197	0.0154016
lnc-PLAUR-3	-2.28917	1.2836	0.176516
lnc-ZBED5-3	-2.28423	1.69294	0.0134302
lnc-PTBP2-10	-2.28114	1.68693	0.0266411
lnc-FOXD4L5-1	-2.28057	2.63418	0.00540159
ODF2-2	-2.27335	1.52522	0.107291
lnc-ANKRD20A2-6	-2.25724	3.60359	0.0036309
lnc-FOXD4L4-4	-2.24359	1.96808	0.0122789
lnc-NAT8-1	-2.24311	1.70913	0.0176086
lnc-DEFA5-3	-2.23155	1.82184	0.0897618
PDE6B-1	-2.22398	1.61441	0.0348959
HORMAD2-2	-2.2158	2.60974	0.0101866
lnc-HTR2C-2	-2.21208	1.9083	0.0175969
PCTP-1	-2.20856	1.7747	0.0544222
lnc-DHDDS-2	-2.20733	1.49246	0.0688084
FAM84B-1	-2.20089	2.29976	0.0291153
lnc-SLITRK6-17	-2.19984	2.01854	0.0401735
lnc-ABCC4-4	-2.19843	1.30959	0.0791545
lnc-ZCCHC8-1	-2.1984	1.91205	0.0522035
lnc-HCK-1	-2.19538	1.73528	0.0971583
CCDC32-1	-2.18966	2.16372	0.00807037
lnc-ZNF330-2	-2.18578	5.94028	0.00126416
TBK1-1	-2.17836	1.63299	0.168105
lnc-OTULIN-2	-2.1719	2.7818	0.0140756
lnc-POU3F3-29	-2.15831	1.82816	0.0218953
lnc-TMED7-2	-2.15304	1.83445	0.211648
lnc-CLEC2D-3	-2.152	1.47388	0.0656841
lnc-GPD2-6	-2.15196	1.80947	0.0435503
lnc-ZNF33B-9	-2.15032	1.17988	0.295308
lnc-APOD-10	-2.14714	1.38754	0.165241
lnc-TAS2R41-3	-2.14424	1.71293	0.00709235
lnc-AASDHPPT-3	-2.14375	2.64289	0.000915115
lnc-URI1-3	-2.14297	1.35235	0.113091
lnc-TRIM71-1	-2.14216	1.30773	0.152847
lnc-PHACTR1-4	-2.13954	1.5743	0.0800813
lnc-F1	-2.13305	1.37149	0.0117718
lnc-SMAP2-1	-2.12828	1.95618	0.044543
ESRRB-1	-2.11285	2.03137	0.00397012
lnc-TMEM101-1	-2.11028	1.51197	0.187603
lnc-GSDMB-1	-2.10754	2.46056	0.00869339
lnc-MTRR-9	-2.10641	3.76578	0.00453824
lnc-MTUS2-1	-2.09486	1.85714	0.025966
lnc-ANXA2R-2	-2.09456	1.55729	0.0754514
lnc-SLC1A1-2	-2.09296	1.75093	0.118618
lnc-STX6-2	-2.09187	1.64545	0.0179353
lnc-OR4F5-18	-2.0902	1.7252	0.113165
BTG3-1	-2.08307	2.11926	0.160713
lnc-LMLN-1	-2.07518	1.90583	0.0681375
TIFAB-1	-2.07515	4.32227	7.26549e-07
SRGAP2C-1	-2.07432	3.08219	0.0289908
lnc-ATP6V1C1-7	-2.05419	5.92921	0.0014761
PIP5K1A-1	-2.04962	2.05181	0.045293
COLEC12-1	-2.04149	5.43512	0.000101797
lnc-DCTN6-2	-2.03658	1.76609	0.000687383
lnc-ABHD11-1	-2.03241	1.71629	0.00499022
lnc-ZNF777-2	-2.03135	1.78658	0.171038
lnc-CENPC-2	-2.03116	1.61114	0.0463303
lnc-CBSL-2	-2.02882	3.91823	0.00523013
lnc-CDS2-1	-2.0258	2.81108	0.00167749
lnc-SLC16A1-4	-2.02349	1.88727	0.0985203
lnc-KIAA0513-1	-2.02056	1.65055	0.13116
NOM1-1	-2.00959	3.76006	0.0710351
ATP10D-1	-2.00889	1.72275	0.16253
lnc-PSMF1-4	-1.99866	2.88737	0.000770326
KIAA0556-1	-1.99813	1.44244	0.209747
lnc-CRIM1-1	-1.99219	3.50575	0.000400415
lnc-AL391650.1-1	-1.98961	1.55584	0.118759
lnc-FGFBP1-2	-1.98938	1.71798	0.0691761
lnc-RPAP3-4	-1.98785	1.41998	0.16597
lnc-SLC25A1-2	-1.98716	1.54632	0.173741
lnc-PCDH18-1	-1.9858	2.21649	0.0388116
SEC24A-1	-1.98069	5.85191	0.00054778
lnc-FOXB1-2	-1.97283	1.78899	0.20056
ELP2-1	-1.9727	2.44583	0.165629
lnc-IRF2-9	-1.97189	2.98893	0.0144231
lnc-TP53TG3D-12	-1.96293	3.60496	7.61768e-05
lnc-NLRP12-1	-1.96083	1.82737	0.0788183
ACADL-1	-1.95892	1.74106	0.0698298
lnc-MYC-2	-1.95859	2.15211	0.0341494
lnc-METRNL-9	-1.95752	1.53289	0.0102942
HIST1H3D-1	-1.95619	1.40258	0.0644468
ZNF354C-1	-1.95427	2.22875	0.133935
lnc-CA10-4	-1.95115	1.37384	0.0926726
lnc-TP53TG3-10	-1.94995	3.50369	8.5887e-07
lnc-CPD-1	-1.94622	1.77341	0.115459
HLA-DQB1-1	-1.9447	7.32571	1.6248e-05
lnc-MRPL39-15	-1.94386	1.65478	0.0766457
lnc-E2F6-3	-1.9404	1.48336	0.013957
lnc-YWHAZ-7	-1.93922	2.24866	0.0842496
COCH-1	-1.93712	1.24612	0.43293
lnc-POLR2J2-1	-1.93588	4.16158	0.000759622
lnc-GABRD-1	-1.93522	1.67492	0.291947
lnc-CDH8-8	-1.93367	1.72702	0.176628
lnc-ADGRL2-4	-1.93177	1.47934	0.216661
lnc-TNFSF9-1	-1.91451	1.6171	0.0619598
lnc-HDHD5-1	-1.91439	1.7874	0.141464
lnc-NDST3-2	-1.90856	1.38275	0.00159854
lnc-PURA-1	-1.9081	1.34791	0.224416
lnc-METTL4-1	-1.9079	1.31522	0.114735
lnc-GOLGA8R-2	-1.90448	2.05105	0.0368968
SFMBT2-1	-1.90305	2.59137	0.0200892
lnc-UBE2E3-4	-1.90142	8.8342	6.2338e-06
SCGB1A1-1	-1.90136	6.23695	0.000381443
lnc-PZP-2	-1.90065	1.79244	0.00749693
lnc-SCYL1-2	-1.90007	12.4046	3.25254e-05
lnc-TMEM121-58	-1.89989	1.78533	0.0411596
lnc-FP236240.1-10	-1.89936	4.00178	0.000480445
ZNF770-1	-1.89628	5.37281	0.171989
lnc-C1orf216-1	-1.89409	1.70953	0.217088
lnc-SLC16A3-3	-1.89114	1.53694	0.107067
lnc-GOLGA8Q-3	-1.89064	3.49052	0.0030964
XG-1	-1.88991	1.917	0.0622407
lnc-TP53TG3D-8	-1.88745	4.96921	5.30617e-06
TNFSF13-1	-1.87976	4.851	0.0565285
lnc-GIMAP5-4	-1.87971	1.98322	0.0672243
lnc-MTSS1-2	-1.87738	1.84388	0.0943002
lnc-MEIS1-19	-1.87582	2.05465	0.191777
lnc-CCDC80-1	-1.87121	2.45805	0.0528603
lnc-AKR1C4-4	-1.86927	1.69731	0.18261
lnc-MAPK1-1	-1.86819	1.71913	0.147383
lnc-SMPD3-1	-1.8679	2.29514	0.0153333
HEBP1-1	-1.86496	4.07621	1.06479e-05
lnc-FP236240.1-15	-1.86236	1.86732	0.000287896
lnc-SMIM11B-3	-1.86236	1.86732	0.000287896
lnc-CRH-3	-1.86218	2.14827	0.0643101
lnc-SERPINB1-5	-1.86148	1.675	0.151681
lnc-PTGS1-2	-1.85996	1.95015	0.0212259
lnc-FAM86B2-8	-1.84827	4.39058	0.030189
lnc-NIPA1-1	-1.84767	10.0051	2.45567e-09
lnc-CLSTN2-1	-1.84479	2.16948	0.0425365
lnc-PAX2-3	-1.83945	2.49845	0.012215
lnc-CD44-1	-1.83499	1.39581	0.112647
lnc-GRAMD2B-4	-1.83121	1.96613	0.0363305
lnc-FAM90A1-7	-1.82467	5.72328	0.00156303
VPS52-1	-1.81505	4.40513	0.0276228
lnc-ZNF366-1	-1.81074	2.43314	0.0024964
lnc-NUDT4P1-3	-1.81074	2.51445	0.381068
MACC1-2	-1.81049	3.67754	0.0111546
lnc-TLN2-1	-1.80413	2.22769	0.03429
lnc-ANKRD20A1-8	-1.80126	2.29917	0.218336
lnc-ACE-1	-1.80102	1.49132	0.199491
lnc-GSTT2B-2	-1.79222	2.23713	0.0076499
GDF7-1	-1.79145	1.48314	0.258318
lnc-FAM71F2-3	-1.78845	1.9486	0.142034
lnc-CD99-5	-1.78777	3.00403	0.000174462
lnc-CBFA2T3-1	-1.78748	1.68837	0.101278
lnc-OR4F17-10	-1.78691	1.756	0.118004
lnc-SKOR2-1	-1.78538	1.87011	0.0147059
lnc-RNF19B-3	-1.78457	1.44481	0.417145
CPVL-1	-1.78323	1.26071	0.11406
lnc-CALM3-1	-1.78292	2.37465	0.179916
lnc-LIPG-1	-1.7821	1.5284	0.310323
CLSTN2-1	-1.78161	1.62963	0.270761
lnc-PDIA4-5	-1.78127	1.70727	0.118012
SERPINB10-1	-1.78028	3.58608	0.0726384
lnc-IGLL5-13	-1.77658	2.99351	3.43584e-05
lnc-FAM189A2-1	-1.77486	1.70048	0.123034
lnc-TMEM132C-1	-1.77288	1.70884	0.275258
lnc-SLC33A1-1	-1.77259	4.4413	1.75209e-05
lnc-C9orf47-5	-1.77239	1.3883	0.0640406
lnc-MARCKS-1	-1.77197	5.39778	9.20465e-06
lnc-PPP4R3CP-5	-1.76962	1.33357	0.446594
lnc-NAGK-1	-1.76798	2.78832	0.0216671
CADM4-1	-1.76666	2.01622	0.0516789
lnc-AHCY-1	-1.76621	1.42187	0.214664
lnc-ICOSLG-2	-1.76284	2.93219	0.0215378
lnc-GTF2H2-7	-1.76088	1.44385	0.215803
lnc-NFE2L3-7	-1.75425	1.47334	0.241371
lnc-SLC2A9-10	-1.75291	2.30785	0.00455577
lnc-SH3BGRL-1	-1.75011	2.66295	0.085131
STRA8-1	-1.74897	1.58397	0.0368932
lnc-KLF12-10	-1.74723	2.26258	0.101962
lnc-PRKX-9	-1.74444	3.06134	0.0195955
PLA2G4E-1	-1.74098	2.26551	0.0417317
lnc-UNC93A-1	-1.74095	2.01906	0.0372632
lnc-RAP2B-8	-1.74075	1.75745	0.341315
lnc-ZNF280B-13	-1.7403	1.873	0.00697862
TWSG1-1	-1.73976	4.75063	0.00987533
lnc-TP53TG3C-5	-1.73721	3.80034	1.87746e-05
lnc-P4HA1-1	-1.7334	1.84699	0.0131734
lnc-ZNF433-1	-1.73285	1.95868	0.232288
lnc-POTED-35	-1.7296	1.73363	0.0446503
lnc-SUSD4-1	-1.72723	3.71462	0.0133151
lnc-ZNF716-10	-1.72713	1.49652	0.194469
lnc-CALCOCO1-1	-1.72529	1.7981	0.101649
lnc-HLA-G-5	-1.71938	4.32992	5.42674e-07
lnc-KLHDC4-1	-1.71862	1.90957	0.0463049
lnc-CU639417.2-5	-1.71856	5.35178	0.0318568
lnc-LRP5L-7	-1.7158	2.65106	0.0728833
lnc-ACSL1-3	-1.71499	2.35045	0.142729
lnc-SCARB1-1	-1.71445	1.78797	0.169813
lnc-IGSF1-8	-1.71342	1.45916	0.06258
lnc-ZNF91-1	-1.71325	2.70343	0.0042188
lnc-TCAF1-2	-1.71285	2.78518	0.0235887
lnc-GNRHR-4	-1.7118	1.74064	0.121028
lnc-GOLGA8S-2	-1.70805	3.47452	0.0197138
BTBD3-1	-1.69865	2.00142	0.225551
lnc-PSAP-3	-1.69761	2.26218	0.0516743
lnc-C9orf84-3	-1.69576	2.31317	0.0125919
lnc-FP236240.1-3	-1.69484	4.55637	5.59603e-06
TSPAN11-1	-1.68254	2.35028	0.109534
lnc-KCNJ16-1	-1.67933	3.18416	0.00982055
lnc-NTRK2-3	-1.67788	1.7516	0.109629
lnc-JADE1-1	-1.67651	1.80824	0.0518547
lnc-GPCPD1-6	-1.6743	1.72046	0.070319
lnc-KIAA1644-4	-1.67319	1.25227	0.432388
lnc-BDH1-3	-1.66713	1.66245	0.00478372
lnc-CRLF3-2	-1.66585	2.04011	0.0186311
lnc-NOC4L-1	-1.66413	1.84269	0.0678427
WDR5-1	-1.66113	1.96878	0.336699
lnc-CITED4-2	-1.66084	1.99803	0.0846221
CCL3-1	-1.66071	5.86608	0.00616159
ASB1-1	-1.66012	5.83475	0.016545
lnc-CSRP1-2	-1.65907	1.8867	0.326597
lnc-KNG1-2	-1.65784	1.9025	0.0520898
lnc-AP000311.1-2	-1.65782	1.65538	0.0319806
EML4-1	-1.65505	2.68068	0.0148395
lnc-OR11H1-9	-1.65489	1.81785	0.074395
lnc-SERPINB6-1	-1.6534	1.48768	0.121615
EDEM1-1	-1.65232	2.83997	0.00831137
lnc-LGALS9B-8	-1.64561	1.42784	0.291367
lnc-PIP4K2A-1	-1.64538	1.74409	0.213151
lnc-PLS3-7	-1.64391	1.39567	0.023508
lnc-ZNF732-2	-1.64277	2.08773	0.0238914
lnc-GAREM2-1	-1.6413	1.26133	0.266667
C2CD5-1	-1.64097	1.58785	0.018624
lnc-ZSWIM6-1	-1.63956	1.28506	0.338282
lnc-HAAO-9	-1.63929	1.45656	0.236703
lnc-RPUSD4-2	-1.63774	2.11304	0.111596
lnc-TNS3-9	-1.63749	1.51181	0.0181975
lnc-PPIAL4G-6	-1.63736	1.68952	0.257245
GNG7-1	-1.63593	2.46434	0.0435108
DBH-1	-1.63559	1.58117	0.0229231
lnc-PPA2-1	-1.63547	1.61708	0.108066
lnc-KCNE1B-35	-1.63522	1.48723	0.0747476
lnc-ACTN1-5	-1.63255	1.55971	0.20602
lnc-GADD45G-2	-1.6318	4.85217	0.0092958
LMOD2-1	-1.62749	1.48135	0.391001
lnc-CENPJ-3	-1.62746	2.31918	0.124614
lnc-TLE4-1	-1.62373	1.58642	0.167044
lnc-CDC42BPG-1	-1.62263	1.44988	0.184798
WNK2-1	-1.62158	1.7262	0.326319
HMGB1-1	-1.61922	1.6225	0.250164
lnc-NUP54-1	-1.61879	4.03272	1.39055e-05
lnc-SERF1B-2	-1.61684	2.83336	0.0184122
lnc-TRIM27-3	-1.61626	1.49347	0.19797
lnc-FOXQ1-31	-1.611	1.45792	0.276132
CITED2-1	-1.61044	2.19697	0.0628339
RNF13-1	-1.60982	2.53848	0.0391901
RAC1-1	-1.60845	8.5759	0.108062
CHCHD3-1	-1.60788	4.45576	0.0507365
lnc-FMR1NB-2	-1.60612	3.03383	0.0513541
lnc-FAM182B-17	-1.60506	4.83144	0.000530693
lnc-SATB2-4	-1.60397	1.30669	0.0443642
lnc-S100A16-2	-1.60346	2.6074	0.0157504
lnc-PPM1F-1	-1.60188	1.43055	0.122444
lnc-OTOA-1	-1.59774	3.44879	0.071791
lnc-TPT1-2	-1.59767	1.64176	0.172257
RRP36-1	-1.59753	1.50707	0.428914
lnc-RASSF5-1	-1.59635	1.86896	0.336758
lnc-LRFN5-1	-1.59476	1.63584	0.410431
lnc-GRK3-1	-1.59096	1.52673	0.190388
FBXO10-1	-1.58826	4.46921	0.257243
lnc-TRAF3-3	-1.58401	2.0258	0.171303
lnc-CLEC4E-1	-1.58043	2.90328	0.0650272
lnc-TMEM105-1	-1.57994	1.88779	0.00750515
lnc-WNT7B-1	-1.57764	1.81852	0.155677
lnc-NANOGP8-5	-1.57685	1.80318	0.170027
lnc-DNMT3A-1	-1.57496	1.94794	0.116384
lnc-SH3BGRL-2	-1.57436	1.3325	0.375362
lnc-ATP1A1-3	-1.57338	1.63411	0.160179
lnc-PREP-2	-1.57215	1.99298	0.00350167
lnc-CDH9-7	-1.56925	3.25745	0.000669336
lnc-LY96-1	-1.56822	1.51533	0.0698825
MARCKS-1	-1.56554	7.57339	4.28662e-05
ATP5O-1	-1.56537	6.88027	9.69143e-10
lnc-PIK3CB-2	-1.56505	2.53986	0.0617018
lnc-METRNL-3	-1.56328	5.62914	0.200482
lnc-GOLGA8Q-5	-1.56094	7.79774	0.000418392
lnc-CDH26-4	-1.55838	4.3213	2.17153e-05
lnc-DUSP1-3	-1.55602	1.24053	0.00193182
lnc-CMTM4-1	-1.55567	2.06065	0.0549701
lnc-ZNF677-2	-1.55319	6.52695	0.00342042
lnc-ZBED9-6	-1.55045	1.62745	0.313243
FRMD8-1	-1.55013	10.9706	0.000719501
UGGT1-1	-1.54617	4.14201	0.036683
FAM53B-1	-1.5459	3.83079	0.00449696
lnc-TMEM132B-2	-1.54587	2.52838	0.0297951
lnc-CTNNA2-11	-1.54572	2.48909	0.0151664
ZNF587B-1	-1.54465	2.82361	0.00708854
lnc-GOLGA8O-4	-1.54251	3.5991	0.0197453
lnc-EMC10-1	-1.5425	2.41185	0.0271703
lnc-NUTM2D-4	-1.54166	2.59736	0.00017175
LAMA2-1	-1.54151	2.12491	0.0209555
ERICH3-1	-1.54139	1.87995	0.100599
lnc-AC007906.2-3	-1.53955	1.72404	0.216054
lnc-KCNIP1-2	-1.53766	2.40739	0.0132412
lnc-PTPRC-3	-1.53665	4.97262	0.00274348
HMGCS1-1	-1.53581	3.40823	0.00563982
lnc-FBXO11-2	-1.53399	1.72734	0.362132
lnc-C2orf91-7	-1.53336	1.38992	0.22523
lnc-EIF5-4	-1.52997	1.23576	0.426588
lnc-RAB3GAP2-2	-1.52957	1.78826	0.126606
lnc-CDR2L-1	-1.5289	1.9817	0.336023
TMTC4-1	-1.52377	1.80062	0.0130697
lnc-KCNE1B-15	-1.52172	8.62157	0.00386021
lnc-BOLA3-1	-1.52147	1.54207	0.152098
lnc-BCL10-1	-1.52114	1.59939	0.0534311
lnc-POTEB3-16	-1.51798	2.57071	0.0268934
lnc-AC018554.3-5	-1.5173	1.86301	0.13675
ACTR2-1	-1.5167	3.36056	0.0252571
NLRP5-1	-1.51461	1.53451	0.20984
lnc-ANKRD50-3	-1.51386	1.59706	0.215654
PLEKHA1-1	-1.51288	1.44793	0.400045
lnc-PAPPA-1	-1.50952	1.46158	0.303539
lnc-AC005885.1-39	-1.50831	1.43289	0.363831
TSSC4-1	-1.5072	2.9059	0.106734
lnc-KLHDC7B-3	-1.50656	3.6729	6.53414e-05
lnc-CXorf51A-4	-1.5063	1.38918	0.104331
CLPB-2	-1.50606	1.62275	0.155715
DOCK4-1	-1.50544	2.24339	0.0389526
NVL-1	-1.50497	1.37687	0.388672
lnc-TRPA1-1	-1.50181	1.64582	0.137332
lnc-CLPTM1-1	-1.50114	2.05853	0.101183
lnc-LRP5L-3	-1.50079	1.9823	0.0728925
lnc-PPARGC1A-1	-1.50071	1.40173	0.316369
FCGR2B-1	1.50178	3.73385	0.00271533
lnc-SHCBP1-2	1.50243	5.54246	0.00768109
lnc-RPS6KA4-4	1.50632	3.4942	0.0773067
LYZ-1	1.51065	3.86703	0.000324017
INPPL1-1	1.51309	3.39391	0.0109623
CPNE8-1	1.5137	3.13774	0.00861855
lnc-UBXN1-1	1.51617	1.66555	0.0970548
lnc-NPIPB3-3	1.51674	2.31556	0.222313
lnc-TBC1D3G-1	1.51841	3.05362	0.249282
lnc-HTT-1	1.52409	1.79705	0.139813
lnc-C7orf25-2	1.53516	1.58588	0.0564811
lnc-MARCKS-5	1.53562	1.28197	0.35541
lnc-KCNG1-2	1.53566	3.04053	0.0241877
lnc-KCNA4-12	1.53635	1.63654	0.311124
lnc-VKORC1L1-2	1.53682	1.84784	0.0752135
lnc-ZC3H18-2	1.53685	2.27243	0.11709
PARP2-1	1.53954	4.2365	0.0524309
lnc-MPRIP-3	1.53994	1.64877	0.310724
lnc-PZP-8	1.54134	6.74369	9.40503e-06
lnc-SHANK1-1	1.54161	2.69696	0.119637
MX1-1	1.54241	1.36813	0.0734926
NUDT7-1	1.54388	2.15645	0.241033
lnc-APCS-1	1.54512	1.74193	0.134907
POFUT2-1	1.54624	1.31916	0.271836
lnc-CD93-5	1.54774	1.77179	0.0896777
lnc-HCRT-1	1.54824	3.64825	0.000994655
BAALC-2	1.54911	2.15151	0.298592
lnc-WARS2-1	1.552	2.81438	6.10683e-05
ME2-1	1.55413	1.74754	0.072389
lnc-IRS2-1	1.55442	5.17071	0.0234961
lnc-DGCR6L-2	1.55584	1.38518	0.0507822
LGR4-2	1.55731	1.51725	0.0670017
lnc-MYLK4-24	1.55895	1.53298	0.267906
ACTRT3-1	1.56188	1.53297	0.0980664
USP4-1	1.56516	2.5949	0.030078
ZNF277-1	1.56581	1.55518	0.203029
lnc-TSPEAR-2	1.56636	1.61953	0.0455336
lnc-CEACAM21-3	1.56695	4.30951	7.46353e-05
lnc-CDYL-6	1.56778	2.00811	0.0277131
PRKAR1B-1	1.56911	7.95197	0.003485
lnc-SMTNL1-1	1.57113	1.31357	0.384717
lnc-MTRNR2L1-26	1.57381	1.42301	0.166372
lnc-C4orf32-4	1.57491	1.476	0.378774
lnc-MCTP2-30	1.57803	2.28089	0.039799
lnc-UNG-1	1.58047	3.34714	0.0145099
lnc-THAP12-1	1.58191	1.59125	0.0287344
CR1-1	1.58253	2.23086	0.0132593
lnc-CTSD-1	1.58325	5.3464	0.000246292
lnc-ADRA2A-6	1.5839	1.38808	0.111253
lnc-USP38-2	1.58486	1.56059	0.215688
lnc-DDX21-1	1.58569	1.24585	0.345069
lnc-FAM231A-2	1.58722	1.33476	0.272586
PLEKHG2-1	1.58789	1.20503	0.165941
lnc-ISOC2-1	1.58839	2.38525	0.0491285
lnc-NKAP-2	1.59177	3.99623	0.0116219
lnc-ABRAXAS2-2	1.59873	1.25215	0.310364
CCNG2-AS-3	1.59921	1.16612	0.302385
lnc-RPIA-4	1.59937	6.41266	0.00041146
TNFRSF10A-1	1.60252	4.64061	0.000534316
SORCS2-1	1.60463	6.68072	7.32008e-07
lnc-CD47-5	1.60559	2.40494	0.0842393
lnc-CD93-8	1.60601	2.81203	0.130178
STX16-NPEPL1-1	1.60776	7.70266	0.00742781
lnc-PTPRD-2	1.60915	1.49116	0.317189
KYNU-2	1.61282	6.10183	0.000237349
lnc-ANKRD65-2	1.6134	1.79323	0.149753
lnc-TNFRSF10A-1	1.61531	2.53346	0.0241456
lnc-MAPKAP1-1	1.61607	2.52275	0.000247389
lnc-CDC37L1-1	1.6221	3.36123	0.036844
lnc-CD28-2	1.62348	2.24818	0.368404
lnc-PAG1-1	1.62695	1.88065	0.0315584
lnc-PGRMC1-5	1.62824	2.82542	0.12917
lnc-FOXD4L5-2	1.62928	2.00967	0.287764
IRS2-2	1.62983	2.73337	0.0529012
Z98749.3-1	1.6314	2.20438	0.294309
HSPA8-1	1.6364	1.66431	0.0619163
lnc-ZNF716-28	1.63711	4.11791	0.00903288
TNFSF14-1	1.63771	2.44203	0.23544
lnc-CTBS-2	1.63948	1.553	0.427295
lnc-ZSWIM6-5	1.64244	2.0819	0.163835
lnc-CD200-1	1.64389	1.95366	0.111803
GAREM1-1	1.64398	1.18251	0.0693539
lnc-HLA-DRB1-3	1.64429	10.4303	3.22992e-09
AGAP2-1	1.64465	2.71814	0.0173043
lnc-DEUP1-1	1.64553	1.81287	0.184477
lnc-SFMBT2-6	1.65261	2.00098	0.19923
lnc-LINS1-1	1.65365	4.07481	0.00557318
lnc-TAF12-2	1.65452	2.55689	0.0503232
SULF2-1	1.6585	1.80192	0.137289
lnc-TMEM189-2	1.65923	3.38675	0.0256137
lnc-TMEM121-38	1.65972	1.4431	0.259836
MORN3-1	1.66097	4.71839	0.00662844
lnc-ZBED5-1	1.66358	5.31119	0.00429143
ADH1A-1	1.67323	2.387	0.0201264
lnc-HHIPL2-6	1.67359	1.28519	0.0172796
lnc-FBN3-1	1.67363	1.32748	0.0549136
lnc-STK32A-1	1.67491	1.59307	0.218072
lnc-TMEM121-17	1.67708	2.33933	0.0889284
lnc-LRRC1-1	1.67788	2.83276	0.0177721
HIPK1-1	1.67979	2.06585	0.0822356
lnc-AC004922.1-2	1.68073	3.28741	0.000513089
CERS6-1	1.68371	1.89361	0.0501284
lnc-RARRES1-1	1.68428	1.54692	0.284981
lnc-ADAR-2	1.68479	1.68812	0.0424402
lnc-SMN2-1	1.68693	10.3925	1.34953e-05
lnc-MDH2-1	1.6874	2.25645	0.0760216
lnc-SQOR-2	1.6949	2.50819	0.00482995
lnc-CD83-17	1.69571	3.32146	0.0825797
lnc-FAM72C-1	1.7052	4.44071	1.85509e-05
lnc-FCGR2B-1	1.70546	2.49445	0.000155479
SLMAP-1	1.70642	3.31572	0.0350988
lnc-POTED-31	1.70758	1.3516	0.211051
lnc-ATG4C-1	1.70964	1.3514	0.261547
lnc-TRIML1-10	1.71072	3.51254	0.0126779
FAM167A-1	1.71096	2.27209	0.388486
lnc-CCDC15-1	1.71289	2.69692	0.0180521
lnc-AC131097.2-8	1.71299	3.04963	0.0706386
lnc-SEMA4F-2	1.71387	3.11283	0.00403851
lnc-RGMA-4	1.71845	1.91647	0.122073
lnc-CCRL2-1	1.71947	1.97866	0.0918507
lnc-CAPRIN2-3	1.71953	1.50519	0.16505
lnc-AL845331.2-17	1.72489	2.06225	0.127061
lnc-B3GNT7-1	1.72658	2.69748	0.00956609
ZNF616-1	1.72733	5.31205	0.00609253
TNFRSF10A-2	1.72861	4.41666	4.72367e-05
FAM171B-1	1.72954	1.39865	0.384664
RPP38-1	1.73033	1.93533	0.0568378
lnc-RNASET2-1	1.73711	1.92321	0.0577794
lnc-CDCA4-1	1.74217	2.07258	0.0703956
lnc-ITM2B-1	1.74249	2.74991	0.0187511
lnc-ZFYVE16-1	1.746	4.64754	0.000145229
lnc-NPC2-1	1.74669	3.13906	8.36653e-05
TENM4-1	1.74747	5.98373	0.000326536
lnc-BTBD3-3	1.75143	2.98665	0.120578
lnc-TRIM21-1	1.75622	2.98659	1.76463e-06
lnc-YPEL5-1	1.76151	4.01561	0.031357
lnc-PRSS22-1	1.76161	1.40478	0.254788
lnc-CTSC-2	1.76517	1.46695	0.230696
lnc-DGCR2-1	1.76603	1.63759	0.0792039
TARS-1	1.76932	4.37945	9.93625e-06
lnc-TGFB2-1	1.77403	2.88695	0.0386028
L3MBTL4-1	1.77654	3.11873	0.0411942
lnc-PSMD7-3	1.77671	2.24989	0.261362
lnc-ANKRD20A2-18	1.77848	3.03588	0.014324
lnc-SLC35C1-3	1.78454	2.58366	0.0196767
lnc-ZNF124-1	1.78475	1.79513	0.0776067
lnc-C7orf49-1	1.78997	6.59544	8.06366e-05
lnc-FOXO1-2	1.79232	1.46521	0.107431
IRAK3-1	1.7979	1.76667	0.155162
lnc-TSEN2-2	1.79931	2.71388	0.00578588
lnc-DEFB115-35	1.80132	3.52879	9.18134e-06
lnc-TEAD1-1	1.80193	2.74703	0.0528005
lnc-TMEM189-3	1.80666	1.53566	0.332257
lnc-UBE2E3-1	1.81235	4.41886	0.00233911
SLC39A10-1	1.81466	5.82392	0.00350138
lnc-RBFOX2-2	1.81499	2.21164	0.0257791
lnc-RAB11FIP2-4	1.81974	1.6121	0.292943
lnc-ANTXRL-2	1.82341	2.94285	0.0303842
lnc-C3orf58-8	1.82984	6.63665	1.97488e-07
lnc-IGF1-2	1.83167	1.43776	0.104565
CMYA5-1	1.83615	1.16824	0.259078
SLC9A7-1	1.8371	2.78526	0.196109
ZMIZ1-1	1.83727	9.61001	0.0445967
lnc-CADM2-1	1.83821	1.84656	0.137274
lnc-GGTLC1-8	1.83845	3.25497	0.0570349
P2RX6-1	1.83986	2.20422	0.0710165
HLA-B-1	1.84099	4.76004	3.83974e-06
lnc-CMTM8-1	1.84141	1.98922	0.0118227
PNPO-1	1.8432	2.73368	0.0871938
lnc-GPATCH2-1	1.84349	1.50891	0.0136072
lnc-ADAM10-1	1.85187	2.98026	0.035915
lnc-MRGBP-1	1.85589	1.37387	0.164201
PHLDA1-2	1.86331	3.96764	0.427223
lnc-FRMD8-3	1.86372	2.72363	0.0311371
lnc-FAM43A-6	1.867	3.37145	1.03878e-05
lnc-RPS6KA4-1	1.86739	1.61369	0.148799
lnc-TMEM131L-1	1.86808	5.57819	0.000231025
lnc-SPINK5-2	1.87149	1.45585	0.0833869
lnc-LRRC28-1	1.87182	7.92538	0.0320218
lnc-CD83-15	1.878	3.87016	0.0226737
SLCO4A1-1	1.88629	4.58334	0.000100983
AC025594.2-1	1.90315	7.71608	0.00401697
PRRC2C-1	1.90912	2.77793	0.0307309
lnc-TNK2-1	1.91013	1.26074	0.263781
lnc-TMCO5A-7	1.91151	1.61127	0.0432607
TBX2-1	1.9157	2.14379	0.0276455
lnc-HES6-1	1.91682	4.57863	2.56042e-06
lnc-ETV3-3	1.91982	3.04191	0.00550101
lnc-ZBTB18-1	1.92089	1.80983	0.0216995
lnc-ZSCAN10-1	1.92134	2.01766	0.0360571
lnc-SETBP1-1	1.92347	1.87116	0.105043
lnc-CCDC12-1	1.92453	1.60459	0.182
lnc-VAC14-1	1.9258	1.42801	0.0938744
lnc-FCGR3B-4	1.93293	9.84047	5.498e-06
lnc-FOLH1-8	1.93308	4.06234	0.0182174
lnc-ZFHX3-8	1.93319	2.45488	8.88866e-06
lnc-CBLB-4	1.93403	1.25751	0.236486
lnc-SH2D6-2	1.93875	1.27408	0.250525
lnc-TMEM65-2	1.94161	5.0447	0.000857537
IL4R-1	1.94258	1.71403	0.356926
U2AF2-1	1.94683	4.94226	2.38033e-06
lnc-PRR18-3	1.9617	5.84009	6.00497e-08
lnc-P2RY6-1	1.96228	1.86073	0.260913
lnc-AC092821.1-11	1.96895	2.05027	0.0487143
lnc-SIPA1L2-4	1.9708	1.80744	0.0665856
SMIM2-1	1.97266	2.4732	0.0256356
lnc-ATXN3L-5	1.98105	5.13199	0.00208463
ARHGAP31-1	1.98366	2.01083	0.0784758
lnc-RRAGB-2	2.00037	2.33762	0.0297375
lnc-FAM57A-1	2.01032	2.16596	0.139948
lnc-B3GNT2-3	2.01476	1.91226	0.000652851
QSER1-1	2.01835	2.01758	0.036161
lnc-ZNF330-6	2.02524	3.97864	0.0518687
lnc-MBNL1-3	2.0312	2.10954	0.000806197
lnc-CCNC-2	2.05299	1.22635	0.0763214
ABR-1	2.05574	6.10909	0.0192193
SV2C-2	2.05717	1.27426	0.169968
lnc-EFCAB13-1	2.05776	1.20511	0.244504
lnc-NDUFB11-1	2.0604	5.99607	7.84019e-07
lnc-SARAF-10	2.06761	4.05458	0.000252061
ACSM3-1	2.07277	1.39276	0.0656026
lnc-CCDC74A-7	2.07855	1.24268	0.120768
TMEM245-1	2.09438	4.13629	0.00845187
lnc-PRSS51-1	2.10184	1.71194	0.111458
lnc-DLL1-17	2.10433	3.47816	0.0116417
lnc-MCTP2-9	2.10525	1.74781	0.343957
lnc-MBL2-5	2.10896	2.11124	0.0664456
lnc-FP236240.1-13	2.10987	4.1116	0.328775
lnc-NPY-1	2.11078	2.21336	5.25398e-06
lnc-TSEN15-2	2.1214	2.00458	0.00978676
ROR1-1	2.12358	2.94073	0.0749658
HOXA4-1	2.1236	2.05164	0.0152859
CUL4A-1	2.12558	2.03239	0.39828
lnc-TARS-3	2.13095	3.1411	0.0285444
lnc-ATP10B-4	2.15241	1.73637	0.0571538
lnc-WNK1-1	2.16036	1.7321	0.0194307
lnc-DCBLD2-3	2.16354	3.35804	0.0107491
NFE2L1-1	2.16548	4.72282	0.0199332
lnc-ESRRG-1	2.17029	1.96649	0.211513
lnc-AC115220.1-11	2.17488	3.00716	0.0491036
lnc-NABP1-5	2.17636	4.21594	0.00520115
lnc-BLOC1S2-1	2.17677	2.6967	0.0680529
P2RX4-1	2.18007	1.55554	0.232877
DYRK2-1	2.18047	3.40101	0.0922981
lnc-APOC1-1	2.18173	2.64993	0.0281501
lnc-AMIGO2-1	2.18365	1.37871	0.210222
CDK12-1	2.18602	3.87173	0.00175895
C1RL-1	2.19073	3.58965	0.00190186
LPAR6-1	2.19195	8.93786	2.3335e-05
IFIT1-1	2.20938	5.62696	0.015478
lnc-LMO7DN-1	2.21041	3.92228	0.0166017
lnc-AASDHPPT-5	2.21727	1.37121	0.0254136
lnc-USP9X-9	2.21773	2.17728	4.55561e-05
lnc-CHMP6-1	2.22058	1.30693	0.297287
lnc-RAB11FIP4-6	2.22465	2.19342	0.0449783
APOL6-1	2.22473	2.10942	0.0111642
lnc-KCNJ5-1	2.23414	1.70228	0.00491849
lnc-SIGLEC7-2	2.23606	7.49446	1.86341e-06
IWS1-2	2.241	1.51207	0.0532717
lnc-CXCL8-3	2.24179	1.61322	0.03474
lnc-LINGO1-3	2.24595	3.46665	0.00114395
lnc-VRK3-1	2.25416	5.32176	5.01788e-06
lnc-TUNAR-1	2.25466	2.10364	0.00745395
lnc-RPS24-4	2.26694	1.2648	0.0814476
SLC35E2-1	2.26695	6.98679	1.15164e-07
ZNF248-1	2.26949	1.86077	0.00850504
lnc-CPM-1	2.27419	4.09606	0.000406003
CERS2-1	2.28068	2.11316	0.0308787
lnc-CMPK2-1	2.29442	4.33389	6.10812e-07
lnc-KTN1-4	2.29494	3.67753	0.00163834
lnc-INF2-2	2.30058	3.08808	0.00224141
lnc-TAGAP-2	2.30564	2.64661	0.00595565
lnc-DLL1-1	2.30905	2.01952	0.0720148
lnc-TOPBP1-1	2.30907	2.07565	0.00696903
lnc-SDC1-3	2.31702	2.24766	0.0589583
lnc-TCF4-11	2.34299	3.21384	0.00980298
lnc-ACTR5-1	2.3435	1.94722	0.189762
lnc-MMS22L-1	2.34894	3.56614	0.00239733
lnc-KDM4C-6	2.35037	1.1755	0.093557
lnc-TMEM121-29	2.36235	1.71045	0.0614712
AP000350.4-1	2.37523	4.0607	0.00917771
SIK2-1	2.38294	1.46487	0.0854249
lnc-ZNF124-5	2.4036	1.32222	0.0802659
lnc-SRI-1	2.40438	2.24291	0.019796
lnc-SLITRK1-17	2.40801	2.1582	0.0814543
lnc-YWHAZ-8	2.42951	2.48349	0.0349692
TIMP2-1	2.43578	6.26865	0.384135
TMEM38B-1	2.44504	2.37852	0.0227991
lnc-CDK9-1	2.44608	2.66167	0.0115663
AC119396.1-1	2.45578	1.57259	0.039359
lnc-DUSP10-10	2.46656	4.08343	0.00285651
lnc-CALM2-3	2.48944	1.5599	0.00810755
MYC-AS-3	2.49363	4.25657	0.00120387
lnc-DUSP10-3	2.50501	1.68635	0.177966
lnc-TLL1-3	2.50702	1.73695	0.122425
lnc-CALML3-1	2.51782	1.89468	0.122517
lnc-HIST2H2AA3-3	2.52046	1.9606	0.0435007
lnc-FRG1-1	2.52141	4.75515	0.00150241
lnc-ANKRD36C-4	2.52622	1.86585	0.000488231
lnc-NPHP4-2	2.5272	1.92888	0.012181
APOBEC3A-1	2.55286	2.71877	0.0462189
lnc-NBPF19-1	2.57547	2.1293	0.135472
HLA-A-1	2.57634	2.75199	0.00200847
lnc-SLC22A3-1	2.58418	1.12656	0.134542
lnc-PIK3R1-8	2.58872	3.42384	0.000932908
lnc-ZNF521-5	2.6037	1.73824	0.048574
lnc-ZNF706-4	2.61279	1.32406	0.0960382
lnc-BABAM2-1	2.61395	1.84344	0.0484362
RETREG1-2	2.61717	2.27898	0.0536713
lnc-AC072022.1-2	2.62442	1.77883	0.0937986
NSMCE1-2	2.63389	3.36486	0.00555016
lnc-ANKRD65-1	2.65981	1.75954	0.020626
lnc-NMBR-10	2.66146	3.91346	1.86556e-08
lnc-CACNA1B-3	2.66858	2.64789	0.000128016
lnc-ZBTB43-1	2.67787	1.78102	0.0867398
lnc-ZFC3H1-1	2.68268	2.27469	0.0110305
lnc-THSD1-1	2.68917	1.76883	0.00607392
lnc-UBE2Q2L-2	2.70208	3.56239	0.00010659
lnc-FAM187B-1	2.73141	2.16049	0.0311721
lnc-MCTP2-26	2.75273	3.61305	0.00283649
lnc-ARL17B-3	2.76689	3.18962	1.1694e-05
lnc-HIST2H3PS2-30	2.7718	1.33681	0.0347583
lnc-SPTLC1-6	2.77702	2.77365	2.59805e-05
lnc-RHOU-25	2.7823	2.24698	0.0132453
lnc-IQSEC3-3	2.79016	6.86761	1.25191e-10
lnc-OTOP1-6	2.79702	1.88456	0.0109853
lnc-NPC2-2	2.80439	1.84798	0.00882961
lnc-NABP1-4	2.8253	2.59933	0.000314437
lnc-CCNL1-8	2.82903	1.33204	0.0586086
lnc-RUBCN-1	2.82962	1.41726	0.0451965
lnc-PARP8-8	2.84202	2.55585	0.0500082
lnc-CAMK1G-3	2.86111	3.46695	0.00570447
lnc-SGK1-6	2.86871	7.80529	0.00631148
lnc-HLA-A-3	2.89253	7.74351	6.37835e-12
lnc-CLEC18B-2	2.89519	1.78153	0.0862405
lnc-SGCD-1	2.92001	2.41768	4.04793e-06
lnc-LEKR1-6	2.93133	2.61805	0.00133613
USP51-1	2.93266	2.55998	0.0219814
MAP1LC3B-1	2.94818	2.58502	0.0376816
lnc-BCOR-3	2.95446	3.05357	0.00544884
ZBTB21-1	2.97177	2.76002	0.0164743
lnc-YTHDF1-9	2.97587	2.22192	0.00508839
SMARCA5-2	2.9775	1.39459	0.0248927
lnc-ENDOD1-6	2.98776	2.81083	0.00509249
lnc-SPRY1-1	2.98797	6.12398	0.000606682
lnc-ANKRD10-7	3.01757	1.28356	0.0947725
lnc-TMEM65-4	3.03815	2.65049	0.0056144
FCGR2A-1	3.04168	7.05599	5.00643e-08
lnc-NMBR-9	3.05553	5.41888	1.61746e-09
lnc-AC243756.1-1	3.08034	2.87032	0.000720329
lnc-MYLK4-28	3.08692	2.10658	0.00430476
lnc-PHOSPHO1-2	3.09293	2.79347	0.00386059
lnc-TAGAP-1	3.10039	3.59131	0.0147895
NR4A1-1	3.11536	1.51536	0.12872
lnc-ZC3H15-5	3.13952	2.86155	0.00554938
lnc-INSIG1-11	3.21127	3.31171	0.0013582
lnc-IARS-5	3.22781	3.24223	0.0711562
ITPR2-2	3.23328	3.29758	0.00128393
CEBPA-1	3.26168	4.01879	0.000566217
lnc-CDYL-16	3.27654	3.85234	0.00112642
lnc-AMPH-9	3.30138	4.41323	7.01919e-06
lnc-MDM1-2	3.33364	2.63255	0.00158466
lnc-MGST3-2	3.35041	3.47516	0.00157903
lnc-GPC5-25	3.37603	2.94319	0.004412
lnc-MAP2-1	3.39203	3.65371	0.000850709
lnc-STX18-1	3.40794	4.46842	0.0055381
lnc-FZD9-1	3.42935	3.33999	0.00887589
lnc-CNTNAP3B-4	3.49974	2.51015	0.0092003
lnc-PPP2R1B-2	3.50225	2.73437	0.00159126
lnc-PSAP-1	3.50602	3.84682	3.62804e-09
lnc-COBL-1	3.52619	2.73661	0.00831302
lnc-PIK3R1-16	3.53088	2.68924	0.00305403
lnc-RPIA-6	3.56277	4.38793	2.03375e-09
lnc-ZNF516-5	3.58634	3.2548	7.91234e-09
lnc-CMPK2-2	3.6101	2.38117	4.34835e-07
lnc-CELF4-4	3.64051	4.22958	1.35759e-08
lnc-RPIA-39	3.7311	2.54768	1.68832e-06
lnc-CCM2L-1	3.73594	5.06154	0.000512109
lnc-FAM216B-2	3.80719	3.49125	0.000936456
HAPLN4-1	3.80814	3.31881	6.38844e-05
lnc-DIO3-5	3.82056	3.34305	0.000851407
lnc-ANKRD20A1-4	3.85606	4.17248	0.00115111
lnc-ANKRD30BL-4	3.85891	2.54874	0.00155338
lnc-GCKR-1	3.86256	2.30977	0.00223253
lnc-SERBP1-4	3.86399	1.43462	0.0164454
lnc-DAOA-15	3.9006	2.62224	0.00102417
lnc-AQP12A-1	3.93276	3.7623	2.23208e-06
PAX8-1	3.96827	9.43439	3.35147e-11
lnc-OXR1-4	3.9997	2.593	0.00202052
lnc-PRKCQ-10	4.01833	5.64475	0.000119543
lnc-AQP12A-2	4.02825	3.99085	2.47144e-08
PRKAR2B-1	4.04853	3.36474	0.000552952
lnc-MSC-6	4.11644	2.41645	0.000345147
lnc-CDYL-7	4.11708	1.99859	0.000976227
lnc-BMP2-7	4.12394	2.63185	0.00856456
lnc-SLIT2-3	4.16333	3.07241	0.00251534
lnc-MRPL23-1	4.1952	2.81009	0.00215288
lnc-TRIM73-5	4.20121	1.61526	0.0552246
lnc-EFR3A-2	4.21856	2.92468	0.00408887
lnc-LRRTM4-1	4.33897	1.28951	0.0324247
lnc-C8orf86-5	4.34045	1.59625	7.55631e-06
lnc-ACVR1-1	4.38614	1.24051	0.0354861
lnc-ANKRD10-9	4.45393	3.33667	6.65159e-11
lnc-NDUFA10-1	4.49601	2.37717	0.00912021
lnc-UTS2R-2	4.51846	2.54622	2.17544e-07
lnc-MYLK4-17	4.56708	2.42097	0.00801918
lnc-PRPS1-1	4.57009	3.59548	0.000469903
lnc-AC005702.2-1	4.64064	2.21682	2.12499e-06
lnc-VSTM2A-9	4.98727	4.57667	0.000111453
lnc-MED13-4	5.06568	1.54529	0.000824171
lnc-CASC4-1	5.14787	2.90391	0.0010321
lnc-RAB2A-1	5.22238	6.23041	5.0495e-05
lnc-TMEM121-26	5.38441	2.1499	9.7319e-05
PAFAH1B1-2	5.61067	3.77654	3.54559e-10
lnc-SYT14-1	5.64989	4.36755	7.29318e-05
lnc-DCTD-3	5.6968	1.72394	0.00341984
lnc-ANKRD30A-8	5.71515	6.211	1.32817e-08
lnc-NFE2L3-6	5.73879	1.94265	0.0334442
lnc-SEC22B-1	5.95918	2.87988	1.31996e-08
lnc-AUTS2-13	6.32612	7.3935	1.38269e-05
lnc-ATP2B1-12	6.62669	4.19929	0.000146385
lnc-STOX2-3	6.80439	6.12585	7.7145e-08
lnc-ENPP6-1	7.13737	4.77603	1.4891e-08
lnc-STOX2-2	7.47637	4.96342	3.02751e-09
lnc-CLEC2A-1	7.55822	3.20797	3.40736e-08
lnc-GTF2H2-8	7.70135	2.94172	1.73352e-07
lnc-HSFX1-1	7.75099	3.11594	1.18957e-08
BRI3BP-1	7.93299	5.69581	0.000512649
lnc-VAV1-1	7.9549	6.42876	2.1654e-05
lnc-ANKRD30A-9	9.35884	7.32404	5.31887e-09
COL4A2-1	9.95873	4.61127	2.15991e-06
lnc-CHIC1-6	12.9931	11.9415	7.31684e-16

## Sheet: 24hpi-48hpi
	logFC.h24vs48	logCPM	PValue
BRI3BP-1	-9.31201	5.69581	0.000512649
lnc-ZFHX3-8	-5.93214	2.45488	8.88866e-06
lnc-NFE2L3-6	-5.16014	1.94265	0.0334442
lnc-UNC5D-8	-4.99009	5.90925	1.5354e-07
lnc-FAM43A-6	-4.98046	3.37145	1.03878e-05
lnc-ATP6V1G1-2	-4.93454	2.66276	6.668e-05
lnc-MBNL1-3	-4.84414	2.10954	0.000806197
lnc-CNNM2-1	-4.755	3.47613	4.30302e-06
lnc-B3GNT2-3	-4.71294	1.91226	0.000652851
lnc-SERBP1-4	-4.58343	1.43462	0.0164454
lnc-PDGFD-5	-4.4217	2.73771	0.000236495
lnc-TENM3-1	-4.27099	4.6335	4.00042e-07
DIRC3-1	-4.26505	5.21374	3.42986e-07
lnc-DCTD-3	-4.22903	1.72394	0.00341984
lnc-ACVR1-1	-4.22515	1.24051	0.0354861
lnc-SLC16A2-5	-4.15444	2.47902	8.7632e-06
lnc-RAB28-10	-4.14232	3.64503	2.09073e-05
lnc-KLHL29-12	-4.14098	3.69381	0.000206615
lnc-LRRTM4-1	-4.12259	1.28951	0.0324247
lnc-MTRNR2L12-10	-4.08552	4.31392	1.20721e-06
lnc-HEYL-1	-3.68469	2.43647	0.00259041
lnc-NUTM2D-4	-3.55632	2.59736	0.00017175
lnc-TMEM121-26	-3.50832	2.1499	9.7319e-05
lnc-AFTPH-2	-3.39542	2.14109	0.00919682
lnc-GAR1-1	-3.3732	2.75702	7.57143e-05
lnc-CHD1-5	-3.30498	2.38631	0.00164147
lnc-PHF21B-1	-3.27744	1.73039	0.0025511
lnc-TOM1-1	-3.26493	4.50018	1.87214e-06
lnc-CTH-3	-3.17677	2.27487	0.00087941
lnc-SEC11A-3	-3.17664	2.92012	0.00269436
CHMP1B-1	-3.16604	3.10108	9.36133e-05
lnc-P4HA2-2	-3.14473	2.40196	0.000350236
lnc-EID2B-2	-3.1037	3.71272	0.000231893
CPB1-1	-3.10264	2.24616	0.000422563
QSER1-1	-3.09417	2.01758	0.036161
BASP1-2	-3.06101	4.63934	5.43603e-07
lnc-CLNS1A-1	-3.05487	1.86159	0.00411071
lnc-GRIN3A-2	-3.038	1.72255	0.00422345
lnc-DUSP1-3	-2.99387	1.24053	0.00193182
lnc-GPATCH2-1	-2.94747	1.50891	0.0136072
lnc-ZBED9-3	-2.92268	2.99308	0.00055996
lnc-TRIM27-1	-2.88555	3.0858	5.41132e-05
ADCK1-1	-2.8738	2.35365	0.00165203
lnc-SPTLC1-6	-2.87228	2.77365	2.59805e-05
lnc-PPP1R3B-6	-2.86622	3.75855	0.000353058
lnc-PAPD7-2	-2.84968	1.59905	0.0217192
lnc-AKR1E2-6	-2.8311	2.53188	0.000305428
lnc-FAIM-1	-2.82796	2.20891	0.00121277
lnc-ARL15-6	-2.7905	2.17317	0.00109457
lnc-TUBA3C-51	-2.77319	1.64812	0.00286183
lnc-CDYL-7	-2.73271	1.99859	0.000976227
lnc-MRPL39-4	-2.6869	1.56309	0.00721184
lnc-SOX21-7	-2.68094	4.54848	9.92829e-06
lnc-HHIPL2-6	-2.67284	1.28519	0.0172796
lnc-CMTM8-1	-2.66949	1.98922	0.0118227
lnc-AMIGO2-2	-2.66748	4.35664	2.47448e-06
lnc-UNC13B-2	-2.65462	3.04729	0.000535062
lnc-ARMC2-1	-2.64543	1.89362	0.0101781
lnc-DOCK5-1	-2.64284	4.23631	1.44507e-06
lnc-TRIB2-15	-2.57553	4.36656	6.92536e-07
lnc-NOL10-2	-2.56103	4.05892	3.68011e-05
lnc-THSD1-1	-2.55999	1.76883	0.00607392
lnc-ANXA1-1	-2.55667	2.58549	0.000911525
lnc-CTNNA3-22	-2.52991	1.91226	0.0009951
lnc-UBE2E3-1	-2.4541	4.41886	0.00233911
lnc-GATB-5	-2.44278	3.83276	2.53593e-05
DEFB1-1	-2.32057	3.21512	1.82057e-05
lnc-ZNF746-1	-2.31742	3.05675	0.000572749
lnc-FAM173B-1	-2.25675	2.31183	0.00822704
lnc-MRPL33-2	-2.22569	1.99022	0.0391892
ELMO2-2	-2.22451	3.80548	0.000137429
lnc-NDUFA10-1	-2.20143	2.37717	0.00912021
FOXP1-1	-2.19971	3.36325	0.000192982
lnc-TREML2-1	-2.18907	3.79607	0.000323711
lnc-SLC22A23-6	-2.18557	2.04325	0.00113507
lnc-FZD8-2	-2.17687	2.26755	0.00098131
SLBP-1	-2.16524	1.56023	0.0281474
ATIC-2	-2.15629	4.1697	1.13944e-05
lnc-KCNJ5-1	-2.15165	1.70228	0.00491849
lnc-JADE1-2	-2.15069	2.52186	0.00777731
lnc-STOX2-3	-2.13317	6.12585	7.7145e-08
lnc-ANKRD65-1	-2.11267	1.75954	0.020626
SMARCA5-2	-2.1058	1.39459	0.0248927
lnc-BRINP3-1	-2.0822	3.44634	0.000476799
lnc-ODF3L1-3	-2.07368	1.8208	0.0404146
lnc-CNTNAP3B-4	-2.04873	2.51015	0.0092003
LYZ-1	-2.00735	3.86703	0.000324017
lnc-ERCC4-2	-1.99916	6.59042	3.53482e-07
lnc-AC136428.1-104	-1.9988	1.51168	0.00572188
lnc-CLEC2A-1	-1.97471	3.20797	3.40736e-08
SEC11A-1	-1.96809	4.48562	0.000106986
lnc-MED13-4	-1.96656	1.54529	0.000824171
lnc-LARGE1-5	-1.95437	1.5022	0.0156561
lnc-LRRC3-3	-1.94857	1.76694	0.0193521
lnc-AC243756.1-1	-1.94785	2.87032	0.000720329
lnc-UNG-1	-1.94097	3.34714	0.0145099
lnc-SLC29A2-1	-1.93628	2.01062	0.0411193
lnc-TARS-3	-1.92554	3.1411	0.0285444
lnc-WDR27-2	-1.92502	3.40116	0.000957529
lnc-KLF4-23	-1.92072	2.33732	0.00351027
lnc-MYLK4-17	-1.89664	2.42097	0.00801918
lnc-GRIN3A-8	-1.89442	2.50388	0.0149653
CREB1-1	-1.89023	6.34021	1.08603e-05
lnc-PAG1-1	-1.88371	1.88065	0.0315584
lnc-TRA2B-2	-1.8601	1.98188	0.00435428
lnc-CELF2-2	-1.84875	1.84314	0.00226203
lnc-TNKS-5	-1.84408	3.52498	0.000465985
HOXA4-1	-1.83794	2.05164	0.0152859
lnc-SLC5A9-1	-1.83267	1.38909	0.0208778
lnc-THAP12-1	-1.82028	1.59125	0.0287344
AP2B1-1	-1.79789	3.47803	0.000704451
RNASE6-1	-1.76871	4.57855	0.000508009
lnc-ZSCAN10-1	-1.74302	2.01766	0.0360571
lnc-PWWP2B-2	-1.73242	4.41209	0.000297112
HPGD-1	-1.72693	2.40961	0.012669
lnc-TMEM38A-1	-1.72025	3.08502	0.00506535
lnc-C16orf72-4	-1.70796	2.68544	0.00397941
lnc-MAP1LC3B2-3	-1.70771	3.74051	0.00553805
lnc-PPP2R5A-1	-1.691	2.9646	9.73785e-05
lnc-SEMA4F-2	-1.68472	3.11283	0.00403851
GALNT3-1	-1.66851	3.11779	0.000195111
PAPOLA-1	-1.65675	3.61255	0.00441156
NACC1-1	-1.65626	5.07723	0.000845524
SRGN-1	-1.65269	4.72634	0.00380268
lnc-OR10P1-1	-1.64241	1.69757	0.038747
lnc-ADGRB3-5	-1.63925	2.17168	0.0432004
CERS2-1	-1.61742	2.11316	0.0308787
lnc-FLNB-2	-1.61507	2.95831	0.00841675
THY1-1	-1.61082	1.63342	0.00785681
lnc-CEP135-1	-1.60656	1.78451	0.0240256
STRA8-1	-1.56329	1.58397	0.0368932
lnc-AKIRIN2-2	-1.55332	1.93605	0.0147508
lnc-TAS2R41-3	-1.54669	1.71293	0.00709235
PABPC4-1	-1.54507	3.26654	0.00617772
KLF16-1	-1.53262	4.68291	0.0167884
DIRC2-1	-1.53169	4.40137	0.0232349
lnc-ATG16L2-1	-1.53126	4.22364	0.033064
lnc-METRNL-9	-1.52996	1.53289	0.0102942
lnc-WDR44-3	-1.50524	2.74616	0.00840754
lnc-TOPBP1-1	-1.50277	2.07565	0.00696903
lnc-TLR10-2	1.50681	3.72628	0.0150081
lnc-KLHDC7B-3	1.51562	3.6729	6.53414e-05
lnc-PTPRC-3	1.517	4.97262	0.00274348
MACC1-2	1.51946	3.67754	0.0111546
lnc-NLGN4X-4	1.53115	6.31702	0.00436507
lnc-PPM1H-2	1.53475	3.13605	0.0184261
lnc-HIST2H3PS2-2	1.53714	7.18479	0.00732865
UGGT1-1	1.54358	4.14201	0.036683
ATP5L-1	1.54459	5.09944	0.000570774
EIF2B2-2	1.54907	1.72221	0.0389296
lnc-ZFC3H1-1	1.55302	2.27469	0.0110305
lnc-AC005702.2-1	1.5555	2.21682	2.12499e-06
lnc-C8orf86-5	1.55562	1.59625	7.55631e-06
ARHGEF37-1	1.5675	1.23369	0.0293664
lnc-OR52K1-1	1.57526	4.28688	6.01404e-05
RPS8-1	1.59513	1.76416	0.0374231
CLTA-1	1.60629	2.21515	0.0364701
PMP22-1	1.61056	3.2962	0.0197057
lnc-MTSS1-4	1.61136	4.22227	0.0185145
lnc-CDH12-5	1.63663	2.65678	0.0205659
lnc-NLGN4X-3	1.64495	9.58237	0.000461513
lnc-RHOU-4	1.6635	4.45031	0.00716588
lnc-GADD45G-2	1.66747	4.85217	0.0092958
DTX3L-1	1.68527	6.62498	1.81785e-05
TMEM26-1	1.68781	4.71808	0.000217985
lnc-KCNRG-7	1.6957	2.67869	0.000548816
lnc-VRK3-1	1.70219	5.32176	5.01788e-06
PIK3R1-1	1.70525	7.04807	0.000994242
lnc-CXorf49-2	1.71815	6.65441	1.44773e-05
ALOX5-1	1.72787	3.93388	0.0271488
lnc-POU3F3-29	1.73489	1.82816	0.0218953
CEBPA-1	1.7586	4.01879	0.000566217
lnc-SEPT14-6	1.78721	1.5039	0.0280667
lnc-STX6-2	1.80652	1.64545	0.0179353
lnc-ICOSLG-2	1.81628	2.93219	0.0215378
lnc-RBFOX1-7	1.8318	3.68104	0.00399586
lnc-VSTM2A-9	1.84129	4.57667	0.000111453
lnc-AF130351.1-6	1.84609	4.91072	0.0434455
lnc-STARD3NL-1	1.85307	3.58242	0.00812829
lnc-TRAF7-1	1.86266	2.11103	0.0168229
lnc-PREP-2	1.86578	1.99298	0.00350167
lnc-STEAP3-2	1.86881	5.38006	0.0107921
lnc-MARCKS-6	1.87754	5.48065	0.00185086
lnc-C1QTNF3-AMACR-3	1.90996	1.98854	0.0307653
SSPN-1	1.92353	5.24834	0.00250757
lnc-AC115220.1-19	1.9261	2.26114	0.00813915
lnc-HIVEP3-1	1.93671	1.29952	0.0446845
DOCK4-1	1.95444	2.24339	0.0389526
lnc-TSEN15-2	1.96109	2.00458	0.00978676
lnc-NBPF19-4	1.97781	2.03068	0.0162605
KDM7A-1	1.97887	6.75039	0.000121225
lnc-AP1B1-1	1.9814	4.70048	0.00303023
MACC1-1	1.99985	3.6288	8.99194e-05
lnc-SLC46A2-1	2.01404	1.915	0.0357713
MKLN1-2	2.0227	4.64651	3.6853e-05
lnc-GLO1-1	2.07798	1.35212	0.0288821
lnc-C8orf37-1	2.09558	1.46754	0.0137667
RYR2-1	2.10596	2.03017	0.00730951
lnc-C21orf33-6	2.12686	6.4898	0.00290922
lnc-PSMD3-1	2.12756	1.53523	0.000821118
lnc-OLFM4-18	2.15744	2.19789	0.0121441
lnc-DOCK10-2	2.16495	1.67196	0.0136583
lnc-LPAR5-1	2.16567	2.85457	0.0250652
lnc-SAV1-1	2.19761	2.02541	0.0394159
lnc-CCL2-1	2.22536	4.4512	0.000136574
EXOC6B-1	2.28167	4.90642	0.000228116
lnc-LAIR1-1	2.28174	1.81552	0.0274871
PAFAH1B1-2	2.29379	3.77654	3.54559e-10
lnc-C10orf35-3	2.3002	1.43973	0.038491
lnc-TMEM121-58	2.33294	1.78533	0.0411596
lnc-MIOS-1	2.35559	1.18225	0.0263077
lnc-CMPK2-2	2.36142	2.38117	4.34835e-07
lnc-E2F6-3	2.37681	1.48336	0.013957
lnc-JPH3-1	2.38835	1.51692	0.00411959
lnc-MARCKS-1	2.42313	5.39778	9.20465e-06
lnc-AUTS2-13	2.4321	7.3935	1.38269e-05
RBSN-1	2.46167	2.70892	0.00257343
ABHD2-2	2.50822	6.18162	0.000146708
PARP12-1	2.51414	5.97606	0.000513222
lnc-P4HA1-1	2.53322	1.84699	0.0131734
lnc-KCNE1B-15	2.5824	8.62157	0.00386021
lnc-WDR97-1	2.58273	1.59437	0.0258819
TPP1-1	2.60973	1.44095	0.0364313
lnc-LGALS12-2	2.6483	2.41232	0.00585061
lnc-ACSL1-1	2.7512	6.8286	0.0241786
lnc-COL11A2-1	2.75679	2.87188	0.0329936
lnc-ATP6V1C1-7	2.77208	5.92921	0.0014761
lnc-SRGAP2C-6	2.79363	3.73525	0.00122029
CLEC10A-1	2.81878	2.56168	0.015861
STEAP1B-1	2.83281	3.67828	5.49315e-06
lnc-NPY-1	2.90673	2.21336	5.25398e-06
lnc-ZNF280B-13	3.07588	1.873	0.00697862
lnc-SMOX-1	3.08415	1.77735	0.0093715
lnc-ANKRD36C-4	3.15137	1.86585	0.000488231
lnc-PTPRC-7	3.17823	1.14615	0.0311524
ZNF761-1	3.27441	3.45917	0.00371169
TTBK2-1	3.31291	3.3943	0.00287287
lnc-CDH26-1	3.32047	2.51844	0.00209085
SLC7A1-1	3.36523	5.3445	0.00430747
LMLN-2	3.51315	2.32607	0.000394527
lnc-BX088645.1-23	3.59874	1.57724	0.0426665
EML4-1	3.62	2.68068	0.0148395
CCL3-1	3.68892	5.86608	0.00616159
lnc-COL11A2-2	3.69368	2.70672	0.000119948
TSPAN16-1	3.86243	1.53879	0.00390094
SRGAP2C-1	4.45832	3.08219	0.0289908
lnc-IGLL5-13	4.52984	2.99351	3.43584e-05
lnc-DCTN6-2	5.2607	1.76609	0.000687383
lnc-WDR60-2	5.28095	2.25266	0.000542844
lnc-TMCO5A-4	6.36286	2.03069	0.00171991
IGFBP4-1	6.36548	2.54203	0.0206651

## Sheet: 48hpi-72hpi
	logFC.h48vs72	logCPM	PValue
lnc-CHIC1-6	-13.3023	11.9415	7.31684e-16
lnc-ANKRD30A-9	-8.76354	7.32404	5.31887e-09
PAFAH1B1-2	-8.53941	3.77654	3.54559e-10
lnc-ENPP6-1	-7.75684	4.77603	1.4891e-08
lnc-HSFX1-1	-7.33517	3.11594	1.18957e-08
lnc-STOX2-2	-7.06368	4.96342	3.02751e-09
lnc-ANKRD30A-8	-7.03989	6.211	1.32817e-08
lnc-GTF2H2-8	-6.9065	2.94172	1.73352e-07
lnc-AC005702.2-1	-6.6335	2.21682	2.12499e-06
IGFBP4-1	-6.3388	2.54203	0.0206651
COL4A2-1	-6.17432	4.61127	2.15991e-06
lnc-ANKRD36C-4	-5.99569	1.86585	0.000488231
lnc-AQP12A-2	-5.87127	3.99085	2.47144e-08
lnc-STOX2-3	-5.86131	6.12585	7.7145e-08
lnc-DCTN6-2	-5.79531	1.76609	0.000687383
lnc-CLEC2A-1	-5.74462	3.20797	3.40736e-08
lnc-ANKRD10-9	-5.64664	3.33667	6.65159e-11
lnc-UTS2R-2	-5.5614	2.54622	2.17544e-07
TSPAN16-1	-5.46342	1.53879	0.00390094
lnc-CELF4-4	-5.3458	4.22958	1.35759e-08
lnc-AQP12A-1	-5.09938	3.7623	2.23208e-06
lnc-C8orf86-5	-5.01148	1.59625	7.55631e-06
lnc-SEC22B-1	-4.99482	2.87988	1.31996e-08
lnc-NPY-1	-4.89074	2.21336	5.25398e-06
lnc-RPIA-6	-4.83937	4.38793	2.03375e-09
lnc-VRK3-1	-4.39657	5.32176	5.01788e-06
FCGR2A-1	-4.36843	7.05599	5.00643e-08
lnc-TMEM131L-1	-4.13122	5.57819	0.000231025
lnc-CMPK2-2	-4.10004	2.38117	4.34835e-07
lnc-IGLL5-13	-3.92653	2.99351	3.43584e-05
lnc-BX088645.1-23	-3.86644	1.57724	0.0426665
lnc-TMCO5A-4	-3.85094	2.03069	0.00171991
lnc-WDR60-2	-3.68573	2.25266	0.000542844
lnc-MED13-4	-3.62222	1.54529	0.000824171
lnc-BRD1-10	-3.60832	1.76604	0.00352375
lnc-SRGAP2C-6	-3.48001	3.73525	0.00122029
CEBPA-1	-3.45918	4.01879	0.000566217
lnc-CACNA1B-3	-3.44596	2.64789	0.000128016
lnc-FCGR3B-4	-3.44226	9.84047	5.498e-06
lnc-ZNF516-5	-3.44203	3.2548	7.91234e-09
IER3-1	-3.32151	2.69973	0.00321252
PAX8-1	-3.24468	9.43439	3.35147e-11
lnc-SMOX-1	-3.21855	1.77735	0.0093715
lnc-C8orf37-1	-3.21635	1.46754	0.0137667
lnc-TMEM121-26	-3.19306	2.1499	9.7319e-05
lnc-PSAP-1	-3.18673	3.84682	3.62804e-09
HAPLN4-1	-3.17346	3.31881	6.38844e-05
lnc-COL11A2-2	-3.17226	2.70672	0.000119948
lnc-FBXL7-1	-3.00368	1.45477	0.00535676
lnc-RPIA-39	-2.94826	2.54768	1.68832e-06
SRGAP2C-1	-2.9291	3.08219	0.0289908
lnc-IQSEC3-3	-2.88423	6.86761	1.25191e-10
lnc-OLFM3-1	-2.88153	4.01811	0.0010163
lnc-LAIR1-1	-2.83929	1.81552	0.0274871
RGCC-1	-2.82748	3.82236	0.0281799
lnc-NMBR-9	-2.80391	5.41888	1.61746e-09
lnc-USP9X-9	-2.76082	2.17728	4.55561e-05
lnc-FCGR3B-3	-2.72323	4.84437	0.000435102
lnc-SGCD-1	-2.66999	2.41768	4.04793e-06
lnc-PCDH9-29	-2.63448	1.73562	0.00784464
lnc-FCGR2B-1	-2.52408	2.49445	0.000155479
lnc-SARAF-10	-2.52377	4.05458	0.000252061
lnc-MIOS-1	-2.52299	1.18225	0.0263077
lnc-ASNS-3	-2.52257	1.89044	0.00921888
lnc-STEAP3-2	-2.52196	5.38006	0.0107921
lnc-UBE2Q2L-2	-2.51904	3.56239	0.00010659
TENM4-1	-2.51308	5.98373	0.000326536
lnc-TBX3-19	-2.4866	1.58554	0.0382498
lnc-TAGAP-2	-2.4698	2.64661	0.00595565
lnc-FCGR1A-2	-2.4674	2.46167	0.00253112
lnc-TSEN15-2	-2.46332	2.00458	0.00978676
lnc-FAM135B-5	-2.45622	4.11342	0.00016571
lnc-MSR1-2	-2.43691	3.09935	0.000206834
lnc-ZNF550-1	-2.41226	1.68637	0.00943123
LPAR6-1	-2.39532	8.93786	2.3335e-05
lnc-ZNF562-2	-2.35096	1.37401	0.0444766
lnc-C3orf58-8	-2.34777	6.63665	1.97488e-07
lnc-CALM2-3	-2.34232	1.5599	0.00810755
lnc-PTPRC-7	-2.31035	1.14615	0.0311524
lnc-HIST2H2AA3-3	-2.2964	1.9606	0.0435007
lnc-INSIG1-11	-2.29428	3.31171	0.0013582
lnc-CCDC74A-6	-2.288	1.69014	0.0292959
lnc-NDUFB11-1	-2.2833	5.99607	7.84019e-07
lnc-TRIM21-1	-2.25668	2.98659	1.76463e-06
lnc-HLA-DRB1-3	-2.23919	10.4303	3.22992e-09
TPP1-1	-2.22789	1.44095	0.0364313
lnc-NMBR-10	-2.21794	3.91346	1.86556e-08
lnc-HLA-A-3	-2.18672	7.74351	6.37835e-12
lnc-AF130351.1-6	-2.16576	4.91072	0.0434455
lnc-MAPKAP1-1	-2.16296	2.52275	0.000247389
lnc-TCTN3-1	-2.13965	3.68047	0.00332553
lnc-CMPK2-1	-2.1298	4.33389	6.10812e-07
lnc-TNFRSF10A-1	-2.12547	2.53346	0.0241456
lnc-CDH26-1	-2.11067	2.51844	0.00209085
lnc-CDRT15-1	-2.10167	1.73232	0.0107747
CCL3-1	-2.07919	5.86608	0.00616159
lnc-JPH3-1	-2.05802	1.51692	0.00411959
lnc-AMPH-9	-2.03626	4.41323	7.01919e-06
lnc-PRR18-3	-2.02269	5.84009	6.00497e-08
SORCS2-1	-2.01846	6.68072	7.32008e-07
CDK12-1	-1.98162	3.87173	0.00175895
lnc-LTA4H-2	-1.97065	3.53305	0.037263
CR1-1	-1.96922	2.23086	0.0132593
C8orf37-1	-1.95952	2.64234	0.00973393
EIF2B2-2	-1.95449	1.72221	0.0389296
lnc-ARL17B-3	-1.9457	3.18962	1.1694e-05
lnc-TUNAR-1	-1.92871	2.10364	0.00745395
lnc-PGM2-3	-1.92613	3.13677	0.00196007
lnc-ZSCAN12-1	-1.91266	1.78405	0.0433804
lnc-SEPT7-5	-1.88691	2.74242	0.025071
lnc-RBFOX1-7	-1.88233	3.68104	0.00399586
lnc-WARS2-1	-1.87815	2.81438	6.10683e-05
lnc-CTSD-1	-1.86871	5.3464	0.000246292
lnc-COL11A2-1	-1.85506	2.87188	0.0329936
lnc-GLO1-1	-1.8539	1.35212	0.0288821
TMEM245-1	-1.85142	4.13629	0.00845187
CTDSP1-1	-1.82877	7.39206	0.000182091
lnc-PRCP-1	-1.82785	3.99912	4.83834e-05
lnc-SMN2-1	-1.81502	10.3925	1.34953e-05
lnc-CDH12-5	-1.80458	2.65678	0.0205659
lnc-LPAR5-1	-1.79496	2.85457	0.0250652
lnc-ZBTB18-1	-1.7946	1.80983	0.0216995
lnc-HAAO-4	-1.7865	3.5392	0.011522
lnc-NFAM1-2	-1.78539	2.75165	0.0221335
HLA-A-1	-1.78393	2.75199	0.00200847
STEAP3-1	-1.77802	3.19968	0.00346441
KLHL5-1	-1.77099	2.13032	0.0365094
MICA-1	-1.75696	7.2935	5.86469e-07
lnc-HCRT-1	-1.75663	3.64825	0.000994655
MAP3K5-1	-1.7548	8.41973	0.00017633
lnc-TMSB4X-1	-1.74598	1.98596	0.0274859
SLC35E2-1	-1.74441	6.98679	1.15164e-07
lnc-NPC2-2	-1.72533	1.84798	0.00882961
lnc-AP1B1-1	-1.72399	4.70048	0.00303023
lnc-AC115220.1-22	-1.7231	1.89709	0.00453078
lnc-CXorf49-2	-1.72209	6.65441	1.44773e-05
DHCR7-1	-1.70306	4.85031	0.00608034
lnc-NPC2-1	-1.70069	3.13906	8.36653e-05
lnc-CDYL-7	-1.69224	1.99859	0.000976227
lnc-PRB2-6	-1.68929	4.74525	0.00317412
lnc-PREP-2	-1.68152	1.99298	0.00350167
lnc-TMEM121-10	-1.67765	3.59012	0.0285618
INPPL1-1	-1.6735	3.39391	0.0109623
lnc-OR52K1-1	-1.63531	4.28688	6.01404e-05
lnc-PDE8A-4	-1.63443	4.61818	0.000187591
lnc-CPM-1	-1.62853	4.09606	0.000406003
lnc-GDAP2-2	-1.62634	2.2973	0.00846031
lnc-E2F6-3	-1.61626	1.48336	0.013957
lnc-CCL2-1	-1.61367	4.4512	0.000136574
ZNF248-1	-1.59932	1.86077	0.00850504
lnc-TMPO-6	-1.59267	4.95965	0.0184392
lnc-NBPF26-5	-1.59015	2.19016	0.0031767
MBNL1-1	-1.57991	4.08386	0.0252187
lnc-DUSP4-8	-1.57292	4.34943	0.0109012
lnc-TLR5-3	-1.56562	3.48861	0.000291344
PDE2A-2	-1.56464	4.00328	0.00122689
lnc-TAGAP-1	-1.56361	3.59131	0.0147895
APOL6-1	-1.54657	2.10942	0.0111642
lnc-RNF17-2	-1.54288	4.22064	0.000111354
lnc-TLR4-4	-1.53652	3.84642	0.00383522
lnc-WNK1-1	-1.53124	1.7321	0.0194307
lnc-TUBGCP3-4	-1.51934	3.03844	0.00169872
lnc-AF130351.1-2	-1.51439	7.07149	0.000297171
lnc-UBE2Q2L-3	-1.51059	4.6501	4.1343e-05
SMIM2-1	-1.50619	2.4732	0.0256356
lnc-SNX2-1	-1.50555	2.68684	0.0159364
PPP1R14B-1	1.50129	4.28785	0.0103269
lnc-KCNE1B-20	1.50455	14.9614	0.00543947
lnc-KCNE1B-25	1.50455	14.9614	0.00543947
lnc-KCNE1B-8	1.50455	14.9614	0.00543947
lnc-C19orf48-1	1.50503	3.05221	0.00544668
RAB4B-EGLN2-1	1.51675	3.20858	0.0113251
CTU2-1	1.51906	2.47903	0.0396301
lnc-FRG2C-10	1.51934	3.05764	0.00397936
ST8SIA5-1	1.52572	2.0609	0.012143
PLAC9-1	1.53297	4.78452	0.000942191
AC046185.1-1	1.54187	3.99319	0.00899836
NOSTRIN-1	1.55351	6.27881	0.00233594
lnc-SNX30-1	1.55975	2.85725	0.0170671
SEMA3B-2	1.56127	1.65832	0.0318751
lnc-STARD3NL-1	1.5642	3.58242	0.00812829
ANKRD66-1	1.56837	2.6723	0.0168363
lnc-CSRNP3-1	1.57269	3.79541	0.00226845
lnc-SLC22A23-6	1.57455	2.04325	0.00113507
lnc-EXOC2-3	1.57795	2.30059	0.0384609
lnc-FAM135B-2	1.58081	2.35817	0.0429325
STRN4-1	1.58463	2.10322	0.0283808
lnc-SPRY3-3	1.58748	1.74205	0.00342292
lnc-CDH9-7	1.5983	3.25745	0.000669336
lnc-PAX2-3	1.61024	2.49845	0.012215
lnc-SMN2-6	1.62096	3.9924	5.24189e-08
AKAP8L-1	1.62136	2.40686	0.0111925
lnc-WDR27-2	1.6235	3.40116	0.000957529
lnc-CTNNA2-11	1.62372	2.48909	0.0151664
THY1-1	1.62769	1.63342	0.00785681
lnc-SKOR2-1	1.63008	1.87011	0.0147059
lnc-GOLGA8S-3	1.63036	4.71653	1.57461e-06
lnc-NPIPA7-7	1.64033	1.78975	0.0172783
lnc-DNER-1	1.64324	2.56105	0.00671546
lnc-PSMG1-3	1.64676	4.58476	0.000127329
lnc-PSMF1-4	1.64742	2.88737	0.000770326
RNASE6-1	1.65164	4.57855	0.000508009
lnc-CNN3-1	1.65353	1.67149	0.0288401
TRMT44-2	1.65816	1.63025	0.0276463
lnc-TRA2B-2	1.66837	1.98188	0.00435428
lnc-C21orf33-2	1.66847	6.73895	2.74977e-07
lnc-VAV1-1	1.67029	6.42876	2.1654e-05
lnc-PAG1-1	1.67418	1.88065	0.0315584
lnc-FAM182B-17	1.67545	4.83144	0.000530693
lnc-RNF182-3	1.68317	2.54061	0.00772582
lnc-OR4F6-3	1.70835	2.17258	0.0419227
lnc-AADAT-3	1.71632	1.96823	0.010296
lnc-SMN2-9	1.72448	7.17104	0.000235988
lnc-PCCA-3	1.73411	1.98751	0.0374372
lnc-PTP4A1-1	1.74953	1.92612	0.0261983
lnc-MN1-18	1.75041	3.57844	0.0344278
SNX27-2	1.75762	4.92413	0.0254811
IL16-1	1.76922	2.49769	0.00517368
ABHD2-2	1.76963	6.18162	0.000146708
lnc-ABHD11-1	1.77082	1.71629	0.00499022
lnc-ZSCAN9-1	1.7883	2.74754	0.0159476
lnc-TP53TG3-11	1.81858	2.80354	0.0379057
lnc-MFSD11-2	1.82312	2.38121	0.0110231
lnc-ANKRD26-5	1.82561	2.45411	0.0137144
lnc-KTN1-4	1.83319	3.67753	0.00163834
lnc-CRLF3-2	1.83375	2.04011	0.0186311
lnc-TMEM191B-3	1.84261	2.66743	0.0144021
lnc-TP53TG3C-5	1.84523	3.80034	1.87746e-05
lnc-ZNF746-1	1.84819	3.05675	0.000572749
lnc-FGF9-9	1.88404	3.09985	0.0257145
lnc-NAT8-1	1.8879	1.70913	0.0176086
ABCA1-1	1.90156	3.48811	0.00962034
lnc-RIMKLB-2	1.90321	5.32043	3.92456e-08
PIK3R1-1	1.90559	7.04807	0.000994242
lnc-FP236240.1-6	1.915	3.43028	2.39416e-05
lnc-GPATCH2-1	1.93616	1.50891	0.0136072
lnc-HLA-G-5	1.94662	4.32992	5.42674e-07
lnc-ADARB2-1	1.94787	3.51441	5.1362e-06
lnc-TRA2B-1	1.95919	7.93645	3.7198e-05
lnc-TMEM191B-2	1.96239	8.05374	5.30064e-08
lnc-POLR2J2-1	1.98393	4.16158	0.000759622
lnc-SPON2-2	1.98528	1.58537	0.00544647
lnc-EIF1AY-4	2.00725	2.48378	0.0381528
GRK3-1	2.00985	2.49386	0.0236029
lnc-ARMC2-1	2.01138	1.89362	0.0101781
lnc-TSN-2	2.01169	2.00545	0.00213181
lnc-ZNF330-2	2.01328	5.94028	0.00126416
lnc-GOLGA8O-4	2.01777	3.5991	0.0197453
lnc-FP236240.1-3	2.01779	4.55637	5.59603e-06
lnc-PRRX1-2	2.02383	1.41372	0.0314854
lnc-CEP135-1	2.02458	1.78451	0.0240256
lnc-GTF2H2C-4	2.03233	5.89339	3.46764e-10
MKLN1-2	2.03435	4.64651	3.6853e-05
lnc-ADAR-2	2.05959	1.68812	0.0424402
lnc-LY86-1	2.0805	2.7071	0.00149906
ATP5O-1	2.09428	6.88027	9.69143e-10
lnc-GSTT2B-2	2.0956	2.23713	0.0076499
lnc-MTRNR2L13-2	2.11541	2.36344	0.00328495
lnc-PZP-2	2.11578	1.79244	0.00749693
lnc-TRIM69-4	2.11857	6.59977	2.75406e-07
ZNF426-1	2.125	3.93254	0.0142343
lnc-ANO5-1	2.13759	1.95504	0.0160592
lnc-FAM86B2-8	2.15761	4.39058	0.030189
lnc-ARRDC3-7	2.17027	2.72976	0.0247655
lnc-KCNE1B-7	2.1886	12.3025	0.0029325
lnc-ZC3H3-1	2.2006	3.11689	0.000812196
SKAP2-1	2.20637	5.63942	0.0147445
lnc-EN2-1	2.21765	2.03083	0.0320096
lnc-B3GNT2-3	2.22413	1.91226	0.000652851
lnc-RAB11FIP4-5	2.2269	1.36328	0.0233602
lnc-RNF213-1	2.23167	2.6482	0.0070577
lnc-HLA-A-12	2.24103	3.14338	0.00454097
lnc-BCAT1-7	2.24314	1.90336	0.0356168
lnc-GSTA4-1	2.24603	8.59484	0.0044441
lnc-PPDPF-1	2.26895	1.71343	0.0134473
SUGP2-1	2.27332	6.40997	0.000972086
lnc-SCAF4-2	2.28135	1.80009	0.0402761
lnc-MEIOC-1	2.28314	1.58515	0.0325811
lnc-NIPA1-1	2.29805	10.0051	2.45567e-09
SLC9A3-1	2.29973	7.56807	1.80014e-07
MUC20-1	2.30836	3.68627	0.000538836
lnc-ZNF732-2	2.31159	2.08773	0.0238914
lnc-TMEM105-1	2.31189	1.88779	0.00750515
lnc-FRG2C-3	2.31621	4.11562	7.86653e-07
lnc-CXCL8-3	2.32023	1.61322	0.03474
lnc-H1FX-3	2.33506	1.99478	0.0428431
lnc-TREML2-1	2.33633	3.79607	0.000323711
lnc-FOXD4L1-2	2.40308	2.18517	0.00071126
COLEC12-1	2.40667	5.43512	0.000101797
lnc-SERF1A-3	2.412	6.88641	7.40618e-11
lnc-TP53TG3D-12	2.42313	3.60496	7.61768e-05
lnc-CDC25B-1	2.42501	2.61582	0.00162302
lnc-GTF2H2C-2	2.42566	7.25108	5.23762e-11
lnc-DIO3-5	2.43971	3.34305	0.000851407
SAPCD1-1	2.44343	2.29804	0.0193804
TBCA-1	2.45154	1.86715	0.042517
lnc-CTAGE8-1	2.4612	3.62466	0.0386327
lnc-F1	2.47181	1.37149	0.0117718
TSPEAR-1	2.48084	2.10165	0.0157644
lnc-SCPEP1-1	2.4831	1.48163	0.0174719
lnc-METRNL-9	2.4914	1.53289	0.0102942
DCC-1	2.51878	2.75502	1.1288e-05
lnc-SLC2A9-10	2.55511	2.30785	0.00455577
lnc-TP53TG3D-8	2.60675	4.96921	5.30617e-06
lnc-GSAP-1	2.6107	1.99657	0.00113192
lnc-GPR107-1	2.62547	2.79228	0.0283311
UVSSA-2	2.62586	4.4941	0.000282626
C2CD5-1	2.63746	1.58785	0.018624
lnc-MUC20-2	2.67049	7.08172	1.71604e-10
lnc-PENK-6	2.68324	1.67432	0.000362139
lnc-MID1IP1-13	2.7046	1.76903	0.0449273
lnc-APOD-5	2.7203	4.49873	1.45165e-05
lnc-SEM1-2	2.75425	2.30983	0.000402817
lnc-RCBTB2-1	2.76404	1.92882	0.0351919
lnc-GTF2H2C-1	2.7862	5.36897	6.50076e-08
lnc-ATOX1-2	2.79172	2.10459	0.00913597
LMLN-2	2.81786	2.32607	0.000394527
lnc-KCNJ5-1	2.82305	1.70228	0.00491849
lnc-AKR1C4-2	2.82307	1.30575	0.00918577
lnc-ESS2-1	2.83181	1.5301	0.0100754
lnc-SEPT14-3	2.86658	4.15967	8.93703e-09
lnc-MDM1-2	2.87483	2.63255	0.00158466
KIF25-1	2.89629	2.34723	0.0139498
lnc-EIF2AK3-1	2.90077	1.47717	0.0192381
DBH-1	2.92688	1.58117	0.0229231
lnc-TP53TG3-10	2.92724	3.50369	8.5887e-07
CDAN1-1	2.92795	2.55429	0.0116147
TIFAB-1	2.93724	4.32227	7.26549e-07
lnc-TPRA1-2	2.9612	1.83143	0.00106158
lnc-ZNF366-1	2.98864	2.43314	0.0024964
lnc-SMIM15-3	2.99049	1.96011	0.00186327
MACC1-1	2.99542	3.6288	8.99194e-05
MAP3K5-2	3.03433	2.25265	0.00606844
lnc-MYO16-2	3.07179	2.1479	0.00982531
TMTC4-1	3.09128	1.80062	0.0130697
SLC38A2-2	3.10064	7.69265	0.00341514
lnc-C6orf223-3	3.10572	3.30234	6.83815e-07
ABCG1-1	3.13811	3.20378	0.0237478
lnc-PLS3-7	3.15897	1.39567	0.023508
lnc-ZNF572-1	3.17144	1.47453	0.0333333
lnc-LRP5L-4	3.19573	1.2948	0.0318242
lnc-ZC3H3-2	3.22031	2.86349	3.60575e-05
lnc-ADAM18-2	3.23026	1.43032	0.000988613
lnc-BDH1-3	3.24437	1.66245	0.00478372
lnc-RABL2A-4	3.25389	5.54944	4.23687e-10
DDX6-1	3.31442	6.13117	1.04603e-07
lnc-SPTLC1-6	3.32339	2.77365	2.59805e-05
lnc-MDGA2-2	3.33979	1.62648	0.0387375
MYO9A-1	3.3541	3.98735	2.71699e-05
lnc-SYVN1-1	3.36032	1.49753	0.0198957
lnc-ZNF813-1	3.40721	4.28995	8.88158e-10
NECAP2-1	3.42414	6.02919	0.000431894
lnc-TLR9-1	3.47819	1.15955	0.0208971
lnc-POU3F3-5	3.65635	1.67902	0.0154489
lnc-PDIA6-1	3.7045	2.94313	2.53911e-06
lnc-ERV3-1-6	3.74877	3.64901	6.60228e-08
lnc-USP41-1	3.84303	1.8342	0.00472985
lnc-FCGBP-1	3.98841	3.84688	2.56455e-07
lnc-GOLGA8Q-3	4.0488	3.49052	0.0030964
lnc-DEFB115-24	4.05095	3.12329	9.06237e-07
lnc-RFWD2-3	4.11093	1.17807	0.0390252
lnc-SMIM14-2	4.30915	1.33873	0.021996
CES2-1	4.31226	3.3481	0.030434
lnc-PNMA6A-1	4.60636	4.30052	0.000362193
lnc-NDST3-2	4.73033	1.38275	0.00159854
ATP5L-1	4.74635	5.09944	0.000570774
LRCH3-2	4.77723	2.92754	0.00025648
lnc-TBL1Y-3	4.80753	5.77872	1.78209e-13
lnc-TRIM74-14	4.84765	1.35093	0.0133167
lnc-NUDT4P1-1	4.96327	1.64517	0.00700227
lnc-CRADD-3	4.97437	6.99883	3.91923e-11
lnc-PRPS1-1	4.98875	3.59548	0.000469903
ZFY-1	5.09504	2.77144	7.5745e-06
lnc-HSFY2-4	5.16068	3.64281	9.54177e-09
lnc-GTF2H2-1	5.20321	2.77554	1.43841e-07
lnc-ZFY-3	5.38285	1.6691	5.54098e-05
lnc-INSIG2-3	5.41408	3.66767	1.46339e-09
lnc-USP9Y-1	5.45087	5.97941	2.79073e-12
lnc-DENR-1	5.4524	4.34303	8.09924e-09
POLR3A-1	5.47716	2.02814	0.000642256
lnc-FP236240.1-15	5.85519	1.86732	0.000287896
lnc-SMIM11B-3	5.85519	1.86732	0.000287896
lnc-GTF2H2-10	5.93956	4.39983	3.18801e-09
lnc-NT5M-1	5.97914	4.27059	5.81677e-09
USP31-1	5.98814	2.21636	1.78305e-05
lnc-SERF1B-3	6.02737	6.2721	6.40604e-12
lnc-FOXD4L5-1	6.2624	2.63418	0.00540159
lnc-CDY2B-18	6.48784	2.70549	6.45332e-07
lnc-TMSB4Y-1	6.51556	2.3772	1.83347e-06
lnc-SMN2-5	6.91883	5.30583	6.10877e-11
lnc-SMN2-3	6.99324	2.68634	4.88873e-07
lnc-GTF2H2C-5	7.12303	5.69243	5.03814e-11
lnc-KDM5D-1	7.64057	3.38728	2.28747e-08
lnc-ZFY-2	8.75159	4.19335	4.99361e-10
lnc-GTF2H2C-3	9.8488	8.26987	3.03165e-15
DTX3L-1	10.0772	6.62498	1.81785e-05
lnc-KDM5D-2	10.565	8.32251	1.43441e-16
