# Supplementary material for: Temporal expression dynamics of lncRNAs and cis-target gene interactions in Leishmania major-infected human macrophages
Source: Medicine (Baltimore). 2025 Aug 29;104(35):e44129. doi: 10.1097/MD.0000000000044129 (PMC12401446; doi:10.1097/MD.0000000000044129)
Supplement: Supplementary file 4 [file medi-104-e44129-s004.xlsx]

## Sheet: control-4hpi
source	term_name	term_id	adjusted_p_value	term_size	query_size	intersection_size	intersections
GO:MF	antigen binding	GO:0003823	6.34551e-12	174	1302	43	ENSG00000204525,ENSG00000214063,ENSG00000115232,ENSG00000211695,ENSG00000211699,ENSG00000103257,ENSG00000142748,ENSG00000101017,ENSG00000204516,ENSG00000211890,ENSG00000211891,ENSG00000211892,ENSG00000211893,ENSG00000211895,ENSG00000211896,ENSG00000211899,ENSG00000211933,ENSG00000211934,ENSG00000211935,ENSG00000211937,ENSG00000276775,ENSG00000282122,ENSG00000211938,ENSG00000211941,ENSG00000211942…
GO:MF	immunoglobulin receptor binding	GO:0034987	3.98067e-05	15	1302	9	ENSG00000248385,ENSG00000000938,ENSG00000211890,ENSG00000211891,ENSG00000211892,ENSG00000211893,ENSG00000211895,ENSG00000211896,ENSG00000211899
GO:MF	serine-type endopeptidase inhibitor activity	GO:0004867	0.0172025	103	1302	19	ENSG00000055955,ENSG00000055957,ENSG00000162267,ENSG00000106366,ENSG00000124116,ENSG00000149651,ENSG00000168634,ENSG00000180083,ENSG00000180305,ENSG00000182931,ENSG00000163359,ENSG00000127578,ENSG00000101443,ENSG00000101446,ENSG00000101448,ENSG00000158901,ENSG00000180205,ENSG00000243543,ENSG00000249139
GO:BP	immunoglobulin mediated immune response	GO:0016064	5.30882e-06	204	1404	39	ENSG00000109111,ENSG00000185507,ENSG00000067369,ENSG00000101017,ENSG00000226979,ENSG00000232810,ENSG00000211890,ENSG00000211891,ENSG00000211892,ENSG00000211893,ENSG00000211895,ENSG00000211896,ENSG00000211899,ENSG00000211933,ENSG00000211934,ENSG00000211935,ENSG00000211937,ENSG00000276775,ENSG00000282122,ENSG00000211938,ENSG00000211941,ENSG00000211942,ENSG00000211943,ENSG00000211944,ENSG00000211945…
GO:BP	B cell mediated immunity	GO:0019724	8.19006e-06	207	1404	39	ENSG00000109111,ENSG00000185507,ENSG00000067369,ENSG00000101017,ENSG00000226979,ENSG00000232810,ENSG00000211890,ENSG00000211891,ENSG00000211892,ENSG00000211893,ENSG00000211895,ENSG00000211896,ENSG00000211899,ENSG00000211933,ENSG00000211934,ENSG00000211935,ENSG00000211937,ENSG00000276775,ENSG00000282122,ENSG00000211938,ENSG00000211941,ENSG00000211942,ENSG00000211943,ENSG00000211944,ENSG00000211945…
GO:BP	miRNA-mediated post-transcriptional gene silencing	GO:0035195	3.03918e-05	612	1404	79	ENSG00000221801,ENSG00000207736,ENSG00000211563,ENSG00000283604,ENSG00000199043,ENSG00000270823,ENSG00000199059,ENSG00000207952,ENSG00000207997,ENSG00000264066,ENSG00000283364,ENSG00000283819,ENSG00000284565,ENSG00000142279,ENSG00000207940,ENSG00000199038,ENSG00000207933,ENSG00000221273,ENSG00000207695,ENSG00000137275,ENSG00000207549,ENSG00000207580,ENSG00000207594,ENSG00000207599,ENSG00000207615…
GO:BP	regulatory ncRNA-mediated post-transcriptional gene silencing	GO:0035194	3.33396e-05	624	1404	80	ENSG00000221801,ENSG00000207736,ENSG00000211563,ENSG00000283604,ENSG00000199043,ENSG00000270823,ENSG00000199059,ENSG00000207952,ENSG00000207997,ENSG00000264066,ENSG00000265205,ENSG00000283364,ENSG00000283819,ENSG00000284565,ENSG00000142279,ENSG00000207940,ENSG00000199038,ENSG00000207933,ENSG00000221273,ENSG00000207695,ENSG00000137275,ENSG00000207549,ENSG00000207580,ENSG00000207594,ENSG00000207599…
GO:BP	post-transcriptional gene silencing	GO:0016441	5.86706e-05	632	1404	80	ENSG00000221801,ENSG00000207736,ENSG00000211563,ENSG00000283604,ENSG00000199043,ENSG00000270823,ENSG00000199059,ENSG00000207952,ENSG00000207997,ENSG00000264066,ENSG00000265205,ENSG00000283364,ENSG00000283819,ENSG00000284565,ENSG00000142279,ENSG00000207940,ENSG00000199038,ENSG00000207933,ENSG00000221273,ENSG00000207695,ENSG00000137275,ENSG00000207549,ENSG00000207580,ENSG00000207594,ENSG00000207599…
GO:BP	negative regulation of gene expression	GO:0010629	0.000193928	1641	1404	164	ENSG00000221801,ENSG00000011600,ENSG00000126254,ENSG00000115414,ENSG00000029363,ENSG00000164938,ENSG00000207736,ENSG00000211563,ENSG00000283604,ENSG00000199043,ENSG00000270823,ENSG00000151247,ENSG00000199059,ENSG00000107929,ENSG00000207952,ENSG00000078747,ENSG00000207997,ENSG00000163659,ENSG00000132589,ENSG00000264066,ENSG00000265205,ENSG00000283364,ENSG00000283819,ENSG00000284565,ENSG00000142279…
GO:BP	regulatory ncRNA-mediated gene silencing	GO:0031047	0.000271277	688	1404	83	ENSG00000221801,ENSG00000207736,ENSG00000211563,ENSG00000283604,ENSG00000199043,ENSG00000270823,ENSG00000199059,ENSG00000207952,ENSG00000207997,ENSG00000264066,ENSG00000265205,ENSG00000283364,ENSG00000283819,ENSG00000284565,ENSG00000142279,ENSG00000207940,ENSG00000199038,ENSG00000207933,ENSG00000221273,ENSG00000207695,ENSG00000088038,ENSG00000087087,ENSG00000137275,ENSG00000207549,ENSG00000207580…
GO:BP	post-transcriptional regulation of gene expression	GO:0010608	0.00029322	1092	1404	118	ENSG00000221801,ENSG00000100601,ENSG00000183655,ENSG00000105290,ENSG00000029363,ENSG00000207736,ENSG00000211563,ENSG00000283604,ENSG00000199043,ENSG00000270823,ENSG00000151247,ENSG00000164024,ENSG00000199059,ENSG00000163412,ENSG00000107929,ENSG00000207952,ENSG00000207997,ENSG00000264066,ENSG00000265205,ENSG00000283364,ENSG00000283819,ENSG00000284565,ENSG00000142279,ENSG00000257103,ENSG00000179218…
GO:BP	lymphocyte mediated immunity	GO:0002449	0.00431129	361	1404	49	ENSG00000109111,ENSG00000196230,ENSG00000204525,ENSG00000185507,ENSG00000168040,ENSG00000103811,ENSG00000067369,ENSG00000134321,ENSG00000105205,ENSG00000101017,ENSG00000204475,ENSG00000204516,ENSG00000226979,ENSG00000232810,ENSG00000211890,ENSG00000211891,ENSG00000211892,ENSG00000211893,ENSG00000211895,ENSG00000211896,ENSG00000211899,ENSG00000211933,ENSG00000211934,ENSG00000211935,ENSG00000211937…
GO:BP	adaptive immune response based on somatic recombination of immune receptors built from immunoglobulin superfamily domains	GO:0002460	0.0127262	375	1404	49	ENSG00000167604,ENSG00000109111,ENSG00000204525,ENSG00000174775,ENSG00000185507,ENSG00000196189,ENSG00000168040,ENSG00000103811,ENSG00000067369,ENSG00000134321,ENSG00000105205,ENSG00000101017,ENSG00000204516,ENSG00000226979,ENSG00000232810,ENSG00000211890,ENSG00000211891,ENSG00000211892,ENSG00000211893,ENSG00000211895,ENSG00000211896,ENSG00000211899,ENSG00000211933,ENSG00000211934,ENSG00000211935…
GO:BP	intermediate filament cytoskeleton organization	GO:0045104	0.0299557	94	1404	19	ENSG00000214860,ENSG00000118898,ENSG00000006059,ENSG00000094796,ENSG00000108417,ENSG00000108759,ENSG00000126337,ENSG00000128422,ENSG00000131737,ENSG00000131738,ENSG00000171345,ENSG00000171346,ENSG00000171360,ENSG00000171401,ENSG00000171403,ENSG00000186832,ENSG00000186847,ENSG00000197079,ENSG00000112851
GO:BP	intermediate filament-based process	GO:0045103	0.0351293	95	1404	19	ENSG00000214860,ENSG00000118898,ENSG00000006059,ENSG00000094796,ENSG00000108417,ENSG00000108759,ENSG00000126337,ENSG00000128422,ENSG00000131737,ENSG00000131738,ENSG00000171345,ENSG00000171346,ENSG00000171360,ENSG00000171401,ENSG00000171403,ENSG00000186832,ENSG00000186847,ENSG00000197079,ENSG00000112851
GO:BP	leukocyte mediated immunity	GO:0002443	0.0486906	460	1404	55	ENSG00000011600,ENSG00000109111,ENSG00000196230,ENSG00000204525,ENSG00000185507,ENSG00000168040,ENSG00000103811,ENSG00000092531,ENSG00000067369,ENSG00000134321,ENSG00000105205,ENSG00000000938,ENSG00000163687,ENSG00000128340,ENSG00000101017,ENSG00000204475,ENSG00000204516,ENSG00000226979,ENSG00000232810,ENSG00000179348,ENSG00000211890,ENSG00000211891,ENSG00000211892,ENSG00000211893,ENSG00000211895…
GO:BP	intermediate filament organization	GO:0045109	0.049945	73	1404	16	ENSG00000006059,ENSG00000094796,ENSG00000108417,ENSG00000108759,ENSG00000126337,ENSG00000128422,ENSG00000131737,ENSG00000131738,ENSG00000171345,ENSG00000171346,ENSG00000171360,ENSG00000171401,ENSG00000171403,ENSG00000186832,ENSG00000186847,ENSG00000197079
GO:CC	immunoglobulin complex	GO:0019814	2.12595e-09	152	1421	36	ENSG00000203896,ENSG00000211890,ENSG00000211891,ENSG00000211892,ENSG00000211893,ENSG00000211895,ENSG00000211896,ENSG00000211899,ENSG00000211905,ENSG00000211933,ENSG00000211934,ENSG00000211935,ENSG00000236170,ENSG00000211937,ENSG00000276775,ENSG00000282122,ENSG00000211938,ENSG00000211941,ENSG00000211942,ENSG00000211943,ENSG00000211944,ENSG00000211945,ENSG00000211946,ENSG00000211947,ENSG00000211949…
GO:CC	immunoglobulin complex, circulating	GO:0042571	0.000435483	11	1421	7	ENSG00000211890,ENSG00000211891,ENSG00000211892,ENSG00000211893,ENSG00000211895,ENSG00000211896,ENSG00000211899
GO:CC	extracellular region	GO:0005576	0.00108102	4213	1421	338	ENSG00000055955,ENSG00000055957,ENSG00000162267,ENSG00000163938,ENSG00000063761,ENSG00000136810,ENSG00000204193,ENSG00000132388,ENSG00000167740,ENSG00000185722,ENSG00000004776,ENSG00000105668,ENSG00000105675,ENSG00000161249,ENSG00000161270,ENSG00000188508,ENSG00000189001,ENSG00000115414,ENSG00000138363,ENSG00000176788,ENSG00000175866,ENSG00000176108,ENSG00000091704,ENSG00000106484,ENSG00000128510…
KEGG	Estrogen signaling pathway	KEGG:04915	0.00190437	136	545	23	ENSG00000174775,ENSG00000149782,ENSG00000006059,ENSG00000094796,ENSG00000108417,ENSG00000108759,ENSG00000126337,ENSG00000128422,ENSG00000131737,ENSG00000131738,ENSG00000171345,ENSG00000171346,ENSG00000171360,ENSG00000171401,ENSG00000171403,ENSG00000186832,ENSG00000186847,ENSG00000197079,ENSG00000100985,ENSG00000204388,ENSG00000204389,ENSG00000204390,ENSG00000177885
KEGG	Staphylococcus aureus infection	KEGG:05150	0.0115791	86	545	16	ENSG00000006059,ENSG00000094796,ENSG00000108417,ENSG00000108759,ENSG00000126337,ENSG00000128422,ENSG00000131737,ENSG00000131738,ENSG00000171345,ENSG00000171346,ENSG00000171360,ENSG00000171401,ENSG00000171403,ENSG00000186832,ENSG00000186847,ENSG00000197079
REAC	Immunoregulatory interactions between a Lymphoid and a non-Lymphoid cell	REAC:R-HSA-198933	0.0118204	181	682	27	ENSG00000011600,ENSG00000126264,ENSG00000204525,ENSG00000185885,ENSG00000105609,ENSG00000131042,ENSG00000167613,ENSG00000167618,ENSG00000170909,ENSG00000187116,ENSG00000204577,ENSG00000239961,ENSG00000244482,ENSG00000115232,ENSG00000012124,ENSG00000204475,ENSG00000204516,ENSG00000211934,ENSG00000211937,ENSG00000211938,ENSG00000211941,ENSG00000211942,ENSG00000211949,ENSG00000211955,ENSG00000270550…
TF	Factor: HNRPUL1 motif: NCNCAGN match class: 1	TF:M09746_1	9.18415e-10	7738	1234	598	ENSG00000055957,ENSG00000163938,ENSG00000163939,ENSG00000243696,ENSG00000272305,ENSG00000122304,ENSG00000175643,ENSG00000175646,ENSG00000178257,ENSG00000178279,ENSG00000184602,ENSG00000188897,ENSG00000189067,ENSG00000063761,ENSG00000100603,ENSG00000136810,ENSG00000188959,ENSG00000074370,ENSG00000132388,ENSG00000004776,ENSG00000004777,ENSG00000011600,ENSG00000105668,ENSG00000105675,ENSG00000105679…
TF	Factor: LUMAN motif: CYCAGCYYCY match class: 1	TF:M09729_1	1.13999e-06	4748	1234	385	ENSG00000162267,ENSG00000163935,ENSG00000175646,ENSG00000178279,ENSG00000184602,ENSG00000185338,ENSG00000188959,ENSG00000074370,ENSG00000108405,ENSG00000004776,ENSG00000004777,ENSG00000011600,ENSG00000105270,ENSG00000105290,ENSG00000105672,ENSG00000105675,ENSG00000105679,ENSG00000126246,ENSG00000126259,ENSG00000126267,ENSG00000161249,ENSG00000161265,ENSG00000161270,ENSG00000167595,ENSG00000188223…
TF	Factor: LF-A1 motif: GGGSTCWR match class: 1	TF:M00646_1	2.12764e-06	6464	1234	497	ENSG00000055957,ENSG00000162267,ENSG00000168268,ENSG00000168273,ENSG00000243696,ENSG00000272573,ENSG00000153066,ENSG00000178257,ENSG00000184602,ENSG00000185338,ENSG00000188897,ENSG00000189067,ENSG00000100601,ENSG00000119705,ENSG00000136810,ENSG00000188959,ENSG00000204193,ENSG00000074370,ENSG00000108405,ENSG00000004776,ENSG00000004777,ENSG00000011590,ENSG00000011600,ENSG00000105290,ENSG00000105668…
TF	Factor: ZNF586 motif: CAGGCCYRGAGG match class: 1	TF:M10491_1	4.97564e-06	7841	1234	583	ENSG00000016864,ENSG00000055955,ENSG00000055957,ENSG00000114902,ENSG00000162267,ENSG00000213533,ENSG00000243696,ENSG00000248592,ENSG00000272573,ENSG00000122304,ENSG00000153066,ENSG00000175643,ENSG00000175646,ENSG00000178257,ENSG00000188897,ENSG00000189067,ENSG00000063761,ENSG00000183655,ENSG00000136810,ENSG00000204193,ENSG00000074755,ENSG00000108405,ENSG00000167740,ENSG00000185722,ENSG00000004777…
TF	Factor: PURBETA motif: NCWGRGGCTGGGG	TF:M12726	5.52765e-06	7893	1234	586	ENSG00000162267,ENSG00000243696,ENSG00000122304,ENSG00000175646,ENSG00000184602,ENSG00000185338,ENSG00000188897,ENSG00000189067,ENSG00000183655,ENSG00000188959,ENSG00000074370,ENSG00000108405,ENSG00000185722,ENSG00000004776,ENSG00000004777,ENSG00000105270,ENSG00000105668,ENSG00000105672,ENSG00000105679,ENSG00000126246,ENSG00000126259,ENSG00000126267,ENSG00000161249,ENSG00000161270,ENSG00000167595…
TF	Factor: ZNF586 motif: CAGGCCYRGAGG	TF:M10491	1.87882e-05	14108	1234	956	ENSG00000016864,ENSG00000055955,ENSG00000055957,ENSG00000114902,ENSG00000114904,ENSG00000162267,ENSG00000163935,ENSG00000168268,ENSG00000168273,ENSG00000213533,ENSG00000243696,ENSG00000248592,ENSG00000272305,ENSG00000272573,ENSG00000122304,ENSG00000153066,ENSG00000175643,ENSG00000175646,ENSG00000178257,ENSG00000185338,ENSG00000188897,ENSG00000189067,ENSG00000063761,ENSG00000100601,ENSG00000100603…
TF	Factor: ZNF692 motif: SYNGGSCCCASCCNC match class: 1	TF:M09734_1	2.10529e-05	6498	1234	493	ENSG00000055955,ENSG00000114904,ENSG00000163935,ENSG00000163938,ENSG00000163939,ENSG00000272573,ENSG00000122304,ENSG00000153066,ENSG00000184602,ENSG00000185338,ENSG00000189067,ENSG00000183655,ENSG00000188959,ENSG00000074370,ENSG00000074755,ENSG00000108405,ENSG00000132388,ENSG00000167740,ENSG00000185722,ENSG00000004777,ENSG00000011600,ENSG00000105270,ENSG00000105290,ENSG00000105672,ENSG00000105675…
TF	Factor: GKLF motif: WGGGYGKGGC match class: 1	TF:M09971_1	2.19042e-05	1376	1234	138	ENSG00000055955,ENSG00000185338,ENSG00000136810,ENSG00000188959,ENSG00000004777,ENSG00000105668,ENSG00000167604,ENSG00000115414,ENSG00000029363,ENSG00000141577,ENSG00000181409,ENSG00000106484,ENSG00000069275,ENSG00000162873,ENSG00000141556,ENSG00000141560,ENSG00000129480,ENSG00000129493,ENSG00000203546,ENSG00000198130,ENSG00000101464,ENSG00000125971,ENSG00000004139,ENSG00000109107,ENSG00000132589…
TF	Factor: AP-2gamma motif: NTGSCCTGRGGSNN	TF:M09591	6.0652e-05	8575	1234	622	ENSG00000055957,ENSG00000162267,ENSG00000243696,ENSG00000272573,ENSG00000153066,ENSG00000178257,ENSG00000184602,ENSG00000188897,ENSG00000189067,ENSG00000100601,ENSG00000119705,ENSG00000183655,ENSG00000136810,ENSG00000074370,ENSG00000074755,ENSG00000108405,ENSG00000167740,ENSG00000004776,ENSG00000004777,ENSG00000105270,ENSG00000105290,ENSG00000105672,ENSG00000105677,ENSG00000105679,ENSG00000126243…
TF	Factor: LUMAN motif: CYCAGCYYCY	TF:M09729	0.000117432	10920	1234	764	ENSG00000016864,ENSG00000055955,ENSG00000114902,ENSG00000162267,ENSG00000163935,ENSG00000213533,ENSG00000248592,ENSG00000272305,ENSG00000122304,ENSG00000153066,ENSG00000175646,ENSG00000178257,ENSG00000178279,ENSG00000184602,ENSG00000185338,ENSG00000100603,ENSG00000170776,ENSG00000188959,ENSG00000074370,ENSG00000108405,ENSG00000132388,ENSG00000185722,ENSG00000004776,ENSG00000004777,ENSG00000011600…
TF	Factor: GKLF motif: GCCMCRCCCNNN	TF:M01588	0.000161603	9153	1234	655	ENSG00000055955,ENSG00000055957,ENSG00000114904,ENSG00000162267,ENSG00000163935,ENSG00000163938,ENSG00000163939,ENSG00000168273,ENSG00000213533,ENSG00000248592,ENSG00000122304,ENSG00000153066,ENSG00000175643,ENSG00000184602,ENSG00000185338,ENSG00000188897,ENSG00000189067,ENSG00000063761,ENSG00000183655,ENSG00000136810,ENSG00000188959,ENSG00000074370,ENSG00000108405,ENSG00000132388,ENSG00000004777…
TF	Factor: GKLF motif: NNCCMCRCCCN	TF:M12173	0.00018174	10282	1234	724	ENSG00000163935,ENSG00000163938,ENSG00000163939,ENSG00000168268,ENSG00000168273,ENSG00000213533,ENSG00000248592,ENSG00000122304,ENSG00000153066,ENSG00000175643,ENSG00000184602,ENSG00000185338,ENSG00000188897,ENSG00000189067,ENSG00000063761,ENSG00000183655,ENSG00000136810,ENSG00000074370,ENSG00000108405,ENSG00000132388,ENSG00000185722,ENSG00000004776,ENSG00000004777,ENSG00000011590,ENSG00000105270…
TF	Factor: GKLF motif: NNCCMCRCCCN match class: 1	TF:M12173_1	0.000206708	5130	1234	397	ENSG00000163935,ENSG00000163938,ENSG00000163939,ENSG00000168273,ENSG00000213533,ENSG00000248592,ENSG00000153066,ENSG00000184602,ENSG00000185338,ENSG00000188897,ENSG00000063761,ENSG00000183655,ENSG00000136810,ENSG00000185722,ENSG00000004776,ENSG00000004777,ENSG00000105668,ENSG00000105672,ENSG00000126246,ENSG00000161265,ENSG00000161277,ENSG00000167595,ENSG00000167604,ENSG00000188223,ENSG00000205155…
TF	Factor: LRF motif: NRGGGKCKY match class: 1	TF:M10115_1	0.000225707	2378	1234	208	ENSG00000055957,ENSG00000213533,ENSG00000248592,ENSG00000185338,ENSG00000136810,ENSG00000004777,ENSG00000011590,ENSG00000105290,ENSG00000105672,ENSG00000126259,ENSG00000205138,ENSG00000239382,ENSG00000272333,ENSG00000135525,ENSG00000175866,ENSG00000176108,ENSG00000117266,ENSG00000281406,ENSG00000141568,ENSG00000141580,ENSG00000047056,ENSG00000107929,ENSG00000092148,ENSG00000189362,ENSG00000132953…
TF	Factor: ZEB1 motif: CAGGTGN	TF:M04831	0.000321474	8289	1234	599	ENSG00000055957,ENSG00000163938,ENSG00000163939,ENSG00000168268,ENSG00000168273,ENSG00000213533,ENSG00000248592,ENSG00000272305,ENSG00000122304,ENSG00000153066,ENSG00000175643,ENSG00000175646,ENSG00000184602,ENSG00000185338,ENSG00000188897,ENSG00000063761,ENSG00000136810,ENSG00000188959,ENSG00000204193,ENSG00000074370,ENSG00000074755,ENSG00000132388,ENSG00000167740,ENSG00000185722,ENSG00000011600…
TF	Factor: ZNF532 motif: NGGRGCTGGG	TF:M12732	0.000391278	9424	1234	669	ENSG00000055955,ENSG00000055957,ENSG00000162267,ENSG00000163935,ENSG00000213533,ENSG00000248592,ENSG00000122304,ENSG00000175646,ENSG00000178257,ENSG00000184602,ENSG00000185338,ENSG00000189067,ENSG00000188959,ENSG00000074370,ENSG00000108405,ENSG00000132388,ENSG00000185722,ENSG00000004776,ENSG00000004777,ENSG00000011600,ENSG00000105270,ENSG00000105290,ENSG00000105672,ENSG00000105675,ENSG00000105679…
TF	Factor: E2F-3:FOXI1 motif: NGACACCGCGCCCAC match class: 1	TF:M08208_1	0.000524724	7332	1234	537	ENSG00000055957,ENSG00000163935,ENSG00000163938,ENSG00000163939,ENSG00000168268,ENSG00000168273,ENSG00000272305,ENSG00000153066,ENSG00000184602,ENSG00000185338,ENSG00000188897,ENSG00000063761,ENSG00000136810,ENSG00000074370,ENSG00000074755,ENSG00000132388,ENSG00000167740,ENSG00000004776,ENSG00000004777,ENSG00000105270,ENSG00000105290,ENSG00000105672,ENSG00000105679,ENSG00000126246,ENSG00000161270…
TF	Factor: AP2BETA motif: SCCYCAGGSNN	TF:M13137	0.000625388	10658	1234	743	ENSG00000016864,ENSG00000055957,ENSG00000114902,ENSG00000162267,ENSG00000168268,ENSG00000213533,ENSG00000243696,ENSG00000248592,ENSG00000272573,ENSG00000153066,ENSG00000178257,ENSG00000178279,ENSG00000184602,ENSG00000188897,ENSG00000189067,ENSG00000100601,ENSG00000119705,ENSG00000183655,ENSG00000136810,ENSG00000074370,ENSG00000074755,ENSG00000108405,ENSG00000167740,ENSG00000004776,ENSG00000004777…
TF	Factor: E2F-3:FOXI1 motif: NGACACCGCGCCCAC	TF:M08208	0.000665216	12874	1234	875	ENSG00000055957,ENSG00000163935,ENSG00000163938,ENSG00000163939,ENSG00000168268,ENSG00000168273,ENSG00000213533,ENSG00000248592,ENSG00000272305,ENSG00000122304,ENSG00000153066,ENSG00000175643,ENSG00000178279,ENSG00000184602,ENSG00000185338,ENSG00000188897,ENSG00000189067,ENSG00000063761,ENSG00000100601,ENSG00000100603,ENSG00000119705,ENSG00000136810,ENSG00000074370,ENSG00000074755,ENSG00000108405…
TF	Factor: BTEB2 motif: NCCACRCCCN	TF:M12165	0.00067389	5000	1234	385	ENSG00000163935,ENSG00000163938,ENSG00000163939,ENSG00000168268,ENSG00000168273,ENSG00000213533,ENSG00000248592,ENSG00000153066,ENSG00000185338,ENSG00000188897,ENSG00000189067,ENSG00000063761,ENSG00000136810,ENSG00000185722,ENSG00000004777,ENSG00000105270,ENSG00000105668,ENSG00000105672,ENSG00000126246,ENSG00000126267,ENSG00000161265,ENSG00000167595,ENSG00000167604,ENSG00000188223,ENSG00000205138…
TF	Factor: LF-A1 motif: GGGSTCWR	TF:M00646	0.000726258	12998	1234	882	ENSG00000055957,ENSG00000114904,ENSG00000162267,ENSG00000163935,ENSG00000168268,ENSG00000168273,ENSG00000243696,ENSG00000272305,ENSG00000272573,ENSG00000122304,ENSG00000153066,ENSG00000178257,ENSG00000178279,ENSG00000184602,ENSG00000185338,ENSG00000188897,ENSG00000189067,ENSG00000100601,ENSG00000119705,ENSG00000170776,ENSG00000136810,ENSG00000188959,ENSG00000204193,ENSG00000074370,ENSG00000108405…
TF	Factor: GKLF motif: GCCMCRCCCNNN match class: 1	TF:M01588_1	0.000727106	4076	1234	323	ENSG00000055955,ENSG00000163938,ENSG00000163939,ENSG00000213533,ENSG00000248592,ENSG00000184602,ENSG00000185338,ENSG00000183655,ENSG00000136810,ENSG00000188959,ENSG00000108405,ENSG00000004777,ENSG00000105668,ENSG00000105672,ENSG00000105675,ENSG00000126246,ENSG00000126254,ENSG00000161277,ENSG00000167604,ENSG00000272333,ENSG00000115414,ENSG00000029363,ENSG00000156172,ENSG00000164938,ENSG00000175895…
TF	Factor: BTEB4 motif: NCCACGCCCM	TF:M12186	0.000757111	9361	1234	663	ENSG00000162267,ENSG00000163935,ENSG00000163938,ENSG00000163939,ENSG00000168268,ENSG00000168273,ENSG00000213533,ENSG00000248592,ENSG00000153066,ENSG00000175643,ENSG00000184602,ENSG00000185338,ENSG00000188897,ENSG00000189067,ENSG00000063761,ENSG00000183655,ENSG00000136810,ENSG00000074370,ENSG00000074755,ENSG00000108405,ENSG00000132388,ENSG00000167740,ENSG00000185722,ENSG00000004776,ENSG00000004777…
TF	Factor: Zic3 motif: NGGGKGGTC	TF:M00450	0.00149695	14278	1234	954	ENSG00000016864,ENSG00000055955,ENSG00000055957,ENSG00000114902,ENSG00000114904,ENSG00000162267,ENSG00000163935,ENSG00000168273,ENSG00000213533,ENSG00000243696,ENSG00000248592,ENSG00000272305,ENSG00000272573,ENSG00000122304,ENSG00000153066,ENSG00000175646,ENSG00000178257,ENSG00000178279,ENSG00000184602,ENSG00000185338,ENSG00000188897,ENSG00000189067,ENSG00000100603,ENSG00000183655,ENSG00000136810…
TF	Factor: LRF motif: NRGGGKCKY	TF:M10115	0.00156504	7766	1234	561	ENSG00000055957,ENSG00000168268,ENSG00000213533,ENSG00000243696,ENSG00000248592,ENSG00000272573,ENSG00000122304,ENSG00000153066,ENSG00000184602,ENSG00000185338,ENSG00000188897,ENSG00000063761,ENSG00000100601,ENSG00000119705,ENSG00000136810,ENSG00000074370,ENSG00000074755,ENSG00000108405,ENSG00000167740,ENSG00000004776,ENSG00000004777,ENSG00000011590,ENSG00000105270,ENSG00000105290,ENSG00000105668…
TF	Factor: BTEB2 motif: WGGGTGKGGCNGGN match class: 1	TF:M09972_1	0.00179641	4069	1234	320	ENSG00000055955,ENSG00000162267,ENSG00000163935,ENSG00000163938,ENSG00000163939,ENSG00000272573,ENSG00000122304,ENSG00000184602,ENSG00000185338,ENSG00000136810,ENSG00000188959,ENSG00000074370,ENSG00000108405,ENSG00000132388,ENSG00000185722,ENSG00000004777,ENSG00000011600,ENSG00000105270,ENSG00000105290,ENSG00000105668,ENSG00000105672,ENSG00000105675,ENSG00000161265,ENSG00000161277,ENSG00000167604…
TF	Factor: LRF motif: NGNAGNGGGTYN	TF:M04617	0.00194143	6289	1234	466	ENSG00000055955,ENSG00000163935,ENSG00000163938,ENSG00000163939,ENSG00000168268,ENSG00000213533,ENSG00000248592,ENSG00000122304,ENSG00000175643,ENSG00000178257,ENSG00000184602,ENSG00000185338,ENSG00000136810,ENSG00000188959,ENSG00000204193,ENSG00000074370,ENSG00000074755,ENSG00000108405,ENSG00000132388,ENSG00000167740,ENSG00000004777,ENSG00000105672,ENSG00000105677,ENSG00000105679,ENSG00000126259…
TF	Factor: GKLF motif: WGGGYGKGGC	TF:M09971	0.00201288	5659	1234	425	ENSG00000055955,ENSG00000114904,ENSG00000162267,ENSG00000163938,ENSG00000163939,ENSG00000213533,ENSG00000248592,ENSG00000122304,ENSG00000153066,ENSG00000175646,ENSG00000185338,ENSG00000136810,ENSG00000188959,ENSG00000108405,ENSG00000004777,ENSG00000105270,ENSG00000105668,ENSG00000105675,ENSG00000105677,ENSG00000126254,ENSG00000126267,ENSG00000161277,ENSG00000167604,ENSG00000239382,ENSG00000267796…
TF	Factor: AP-2gamma motif: NTGSCCTGRGGSNN match class: 1	TF:M09591_1	0.0021891	2893	1234	239	ENSG00000162267,ENSG00000243696,ENSG00000272573,ENSG00000184602,ENSG00000189067,ENSG00000183655,ENSG00000074370,ENSG00000108405,ENSG00000004777,ENSG00000105672,ENSG00000105679,ENSG00000161249,ENSG00000161265,ENSG00000167604,ENSG00000239382,ENSG00000267120,ENSG00000141577,ENSG00000157637,ENSG00000175866,ENSG00000225180,ENSG00000091704,ENSG00000174514,ENSG00000141560,ENSG00000178927,ENSG00000092148…
TF	Factor: SP1 motif: RCCMCRCCCMC match class: 1	TF:M03920_1	0.00226343	3125	1234	255	ENSG00000163938,ENSG00000163939,ENSG00000213533,ENSG00000248592,ENSG00000185338,ENSG00000183655,ENSG00000136810,ENSG00000132388,ENSG00000004776,ENSG00000004777,ENSG00000105672,ENSG00000161265,ENSG00000161277,ENSG00000188223,ENSG00000205155,ENSG00000267120,ENSG00000272333,ENSG00000029363,ENSG00000156172,ENSG00000175895,ENSG00000141577,ENSG00000175866,ENSG00000106484,ENSG00000164024,ENSG00000197894…
TF	Factor: BTEB4 motif: NCCACGCCCM match class: 1	TF:M12186_1	0.00232922	4080	1234	320	ENSG00000162267,ENSG00000163935,ENSG00000163938,ENSG00000163939,ENSG00000168273,ENSG00000213533,ENSG00000248592,ENSG00000153066,ENSG00000184602,ENSG00000185338,ENSG00000189067,ENSG00000063761,ENSG00000183655,ENSG00000136810,ENSG00000132388,ENSG00000185722,ENSG00000004777,ENSG00000011590,ENSG00000105668,ENSG00000105672,ENSG00000126246,ENSG00000161265,ENSG00000161277,ENSG00000167595,ENSG00000188223…
TF	Factor: Ikaros motif: TGGGAGN match class: 1	TF:M07260_1	0.00262841	7288	1234	529	ENSG00000055955,ENSG00000055957,ENSG00000114904,ENSG00000162267,ENSG00000168268,ENSG00000168273,ENSG00000272305,ENSG00000122304,ENSG00000153066,ENSG00000175643,ENSG00000175646,ENSG00000178257,ENSG00000188897,ENSG00000063761,ENSG00000183655,ENSG00000074370,ENSG00000074755,ENSG00000167740,ENSG00000004777,ENSG00000011590,ENSG00000011600,ENSG00000105290,ENSG00000105668,ENSG00000105672,ENSG00000126243…
TF	Factor: Pax-5 motif: BCNNNRNGCANBGNTGNRTAGCSGCHNB	TF:M00143	0.00279458	11601	1234	795	ENSG00000016864,ENSG00000055955,ENSG00000055957,ENSG00000114902,ENSG00000162267,ENSG00000163935,ENSG00000163938,ENSG00000163939,ENSG00000168273,ENSG00000213533,ENSG00000243696,ENSG00000248592,ENSG00000272573,ENSG00000122304,ENSG00000153066,ENSG00000178257,ENSG00000178279,ENSG00000184602,ENSG00000185338,ENSG00000188897,ENSG00000189067,ENSG00000063761,ENSG00000100603,ENSG00000183655,ENSG00000188959…
TF	Factor: Sp1 motif: NWRGCCACGCCCMCN	TF:M12152	0.0030478	7548	1234	545	ENSG00000163935,ENSG00000163938,ENSG00000163939,ENSG00000168273,ENSG00000213533,ENSG00000248592,ENSG00000153066,ENSG00000175643,ENSG00000184602,ENSG00000185338,ENSG00000188897,ENSG00000189067,ENSG00000063761,ENSG00000183655,ENSG00000136810,ENSG00000108405,ENSG00000132388,ENSG00000185722,ENSG00000004777,ENSG00000011590,ENSG00000105270,ENSG00000105290,ENSG00000105672,ENSG00000126254,ENSG00000126267…
TF	Factor: LXR, motif: YGAMCTNNASTRACCYN	TF:M00965	0.00328498	3813	1234	301	ENSG00000055957,ENSG00000272305,ENSG00000175646,ENSG00000185338,ENSG00000063761,ENSG00000074755,ENSG00000167740,ENSG00000011600,ENSG00000105672,ENSG00000105675,ENSG00000105677,ENSG00000105679,ENSG00000126246,ENSG00000126267,ENSG00000167595,ENSG00000167604,ENSG00000181392,ENSG00000239382,ENSG00000249115,ENSG00000138363,ENSG00000164938,ENSG00000091704,ENSG00000158623,ENSG00000198099,ENSG00000069275…
TF	Factor: Pax-5 motif: BCNNNRNGCANBGNTGNRTAGCSGCHNB match class: 1	TF:M00143_1	0.00341189	5165	1234	391	ENSG00000016864,ENSG00000055955,ENSG00000168273,ENSG00000272573,ENSG00000122304,ENSG00000178257,ENSG00000189067,ENSG00000074370,ENSG00000004777,ENSG00000011590,ENSG00000011600,ENSG00000105290,ENSG00000105668,ENSG00000105677,ENSG00000105679,ENSG00000126254,ENSG00000126259,ENSG00000161265,ENSG00000161277,ENSG00000188223,ENSG00000205155,ENSG00000250799,ENSG00000267120,ENSG00000272333,ENSG00000268799…
TF	Factor: AP-2alpha motif: NNNGSCCTGRGGSN	TF:M04896	0.00414561	5925	1234	440	ENSG00000055957,ENSG00000162267,ENSG00000243696,ENSG00000272573,ENSG00000153066,ENSG00000184602,ENSG00000189067,ENSG00000183655,ENSG00000136810,ENSG00000074370,ENSG00000074755,ENSG00000167740,ENSG00000004776,ENSG00000105290,ENSG00000105672,ENSG00000105679,ENSG00000126243,ENSG00000126259,ENSG00000161249,ENSG00000161265,ENSG00000167604,ENSG00000181392,ENSG00000188223,ENSG00000188508,ENSG00000205155…
TF	Factor: SALL2 motif: GGGTGGG match class: 1	TF:M04595_1	0.00423632	7613	1234	548	ENSG00000055955,ENSG00000162267,ENSG00000163938,ENSG00000163939,ENSG00000213533,ENSG00000243696,ENSG00000248592,ENSG00000272573,ENSG00000122304,ENSG00000185338,ENSG00000189067,ENSG00000183655,ENSG00000074370,ENSG00000108405,ENSG00000167740,ENSG00000185722,ENSG00000004776,ENSG00000004777,ENSG00000011600,ENSG00000105270,ENSG00000105290,ENSG00000105668,ENSG00000105672,ENSG00000105675,ENSG00000105679…
TF	Factor: ZNF644 motif: TCCWGCCTCTSN match class: 1	TF:M09737_1	0.00464442	1861	1234	164	ENSG00000114904,ENSG00000272305,ENSG00000178257,ENSG00000189067,ENSG00000183655,ENSG00000188959,ENSG00000074755,ENSG00000108405,ENSG00000167740,ENSG00000105672,ENSG00000161270,ENSG00000181392,ENSG00000115414,ENSG00000133639,ENSG00000176108,ENSG00000181409,ENSG00000069275,ENSG00000141580,ENSG00000092148,ENSG00000166483,ENSG00000078804,ENSG00000163659,ENSG00000274529,ENSG00000084110,ENSG00000111144…
TF	Factor: PLAG1 motif: CCCCCKWNNNGGSCCC	TF:M01973	0.0051177	6338	1234	466	ENSG00000114904,ENSG00000163935,ENSG00000213533,ENSG00000248592,ENSG00000272573,ENSG00000153066,ENSG00000184602,ENSG00000185338,ENSG00000189067,ENSG00000183655,ENSG00000136810,ENSG00000188959,ENSG00000074370,ENSG00000108405,ENSG00000185722,ENSG00000004776,ENSG00000004777,ENSG00000105270,ENSG00000105290,ENSG00000105672,ENSG00000126243,ENSG00000126259,ENSG00000161265,ENSG00000161270,ENSG00000161277…
TF	Factor: E2F-3:FOXO6 motif: NAATGACACGCGCCCMC	TF:M08209	0.00516567	13977	1234	933	ENSG00000016864,ENSG00000055955,ENSG00000114904,ENSG00000163935,ENSG00000168268,ENSG00000168273,ENSG00000213533,ENSG00000243696,ENSG00000248592,ENSG00000272305,ENSG00000272573,ENSG00000153066,ENSG00000175643,ENSG00000175646,ENSG00000178257,ENSG00000184602,ENSG00000185338,ENSG00000189067,ENSG00000100601,ENSG00000100603,ENSG00000119705,ENSG00000183655,ENSG00000136810,ENSG00000074370,ENSG00000074755…
TF	Factor: ZNF644 motif: TCCWGCCTCTSN	TF:M09737	0.00587195	7378	1234	532	ENSG00000055955,ENSG00000055957,ENSG00000114904,ENSG00000162267,ENSG00000163935,ENSG00000168273,ENSG00000272305,ENSG00000122304,ENSG00000175646,ENSG00000178257,ENSG00000178279,ENSG00000184602,ENSG00000189067,ENSG00000063761,ENSG00000183655,ENSG00000188959,ENSG00000074370,ENSG00000074755,ENSG00000108405,ENSG00000167740,ENSG00000185722,ENSG00000004777,ENSG00000011590,ENSG00000011600,ENSG00000105270…
TF	Factor: CP2/LBP-1c/LSF motif: GCTGGNTNGNNCYNG	TF:M00947	0.00630662	8542	1234	605	ENSG00000016864,ENSG00000162267,ENSG00000163935,ENSG00000163938,ENSG00000163939,ENSG00000168268,ENSG00000213533,ENSG00000243696,ENSG00000248592,ENSG00000272573,ENSG00000122304,ENSG00000175646,ENSG00000178257,ENSG00000184602,ENSG00000185338,ENSG00000189067,ENSG00000188959,ENSG00000074370,ENSG00000074755,ENSG00000108405,ENSG00000132388,ENSG00000167740,ENSG00000105270,ENSG00000105290,ENSG00000105668…
TF	Factor: TBX2 motif: NNNGTGTSNN match class: 1	TF:M12026_1	0.00636875	1940	1234	169	ENSG00000162267,ENSG00000243696,ENSG00000272573,ENSG00000178257,ENSG00000188959,ENSG00000074755,ENSG00000167740,ENSG00000126267,ENSG00000249115,ENSG00000272333,ENSG00000141577,ENSG00000181409,ENSG00000106484,ENSG00000158715,ENSG00000162877,ENSG00000104763,ENSG00000141560,ENSG00000047056,ENSG00000107929,ENSG00000205339,ENSG00000109079,ENSG00000109083,ENSG00000167525,ENSG00000274529,ENSG00000266953…
TF	Factor: PURBETA motif: NCWGRGGCTGGGG match class: 1	TF:M12726_1	0.00709952	2535	1234	211	ENSG00000175646,ENSG00000185338,ENSG00000188959,ENSG00000108405,ENSG00000004776,ENSG00000105270,ENSG00000105672,ENSG00000161249,ENSG00000161270,ENSG00000167595,ENSG00000181392,ENSG00000188508,ENSG00000268799,ENSG00000133639,ENSG00000158623,ENSG00000164024,ENSG00000281406,ENSG00000167363,ENSG00000132953,ENSG00000101460,ENSG00000125971,ENSG00000076382,ENSG00000076604,ENSG00000167524,ENSG00000167525…
TF	Factor: TR4 motif: ACCCCGS match class: 1	TF:M04934_1	0.00711239	15788	1234	1035	ENSG00000016864,ENSG00000055955,ENSG00000055957,ENSG00000114902,ENSG00000114904,ENSG00000162267,ENSG00000163935,ENSG00000163938,ENSG00000163939,ENSG00000168268,ENSG00000213533,ENSG00000243696,ENSG00000248592,ENSG00000272305,ENSG00000272573,ENSG00000122304,ENSG00000153066,ENSG00000178257,ENSG00000178279,ENSG00000184602,ENSG00000185338,ENSG00000188897,ENSG00000189067,ENSG00000063761,ENSG00000100601…
TF	Factor: PHB motif: NCCCAGCCCCY	TF:M12725	0.00713228	10004	1234	695	ENSG00000055955,ENSG00000162267,ENSG00000163935,ENSG00000168273,ENSG00000213533,ENSG00000248592,ENSG00000122304,ENSG00000175643,ENSG00000175646,ENSG00000178257,ENSG00000184602,ENSG00000185338,ENSG00000189067,ENSG00000063761,ENSG00000183655,ENSG00000136810,ENSG00000188959,ENSG00000074370,ENSG00000108405,ENSG00000132388,ENSG00000004776,ENSG00000004777,ENSG00000011600,ENSG00000105270,ENSG00000105290…
TF	Factor: ZNF670 motif: SNGGGCRGRG	TF:M13124	0.00790077	13091	1234	880	ENSG00000016864,ENSG00000114902,ENSG00000114904,ENSG00000162267,ENSG00000163935,ENSG00000163938,ENSG00000163939,ENSG00000168273,ENSG00000213533,ENSG00000248592,ENSG00000122304,ENSG00000153066,ENSG00000175643,ENSG00000178257,ENSG00000184602,ENSG00000185338,ENSG00000189067,ENSG00000063761,ENSG00000170776,ENSG00000183655,ENSG00000136810,ENSG00000074370,ENSG00000074755,ENSG00000108405,ENSG00000132388…
TF	Factor: RARA motif: ARRGGTCANSNGAGGTCA match class: 1	TF:M04482_1	0.0124627	504	1234	58	ENSG00000055957,ENSG00000175646,ENSG00000178257,ENSG00000132388,ENSG00000011600,ENSG00000181392,ENSG00000138363,ENSG00000141562,ENSG00000148377,ENSG00000064886,ENSG00000137337,ENSG00000228789,ENSG00000158008,ENSG00000185201,ENSG00000214063,ENSG00000132677,ENSG00000176340,ENSG00000167618,ENSG00000101246,ENSG00000197114,ENSG00000273154,ENSG00000128581,ENSG00000169894,ENSG00000140623,ENSG00000168096…
TF	Factor: LRF motif: NGKGGGTSNCN	TF:M07387	0.0136053	5355	1234	399	ENSG00000055955,ENSG00000163935,ENSG00000163938,ENSG00000163939,ENSG00000213533,ENSG00000248592,ENSG00000272573,ENSG00000122304,ENSG00000184602,ENSG00000188897,ENSG00000136810,ENSG00000074370,ENSG00000185722,ENSG00000105270,ENSG00000105677,ENSG00000126243,ENSG00000126259,ENSG00000161277,ENSG00000167595,ENSG00000167604,ENSG00000239382,ENSG00000272333,ENSG00000283758,ENSG00000029363,ENSG00000135525…
TF	Factor: GATAD2A motif: CCTKTG	TF:M09726	0.0145244	15449	1234	1014	ENSG00000016864,ENSG00000055955,ENSG00000055957,ENSG00000114902,ENSG00000162267,ENSG00000163935,ENSG00000163938,ENSG00000163939,ENSG00000168268,ENSG00000168273,ENSG00000213533,ENSG00000243696,ENSG00000248592,ENSG00000272573,ENSG00000122304,ENSG00000153066,ENSG00000175646,ENSG00000178257,ENSG00000178279,ENSG00000185338,ENSG00000189067,ENSG00000063761,ENSG00000100603,ENSG00000183655,ENSG00000136810…
TF	Factor: VDR:RXR-ALPHA motif: NRGGTCANNNGGTTCNN	TF:M08980	0.0148454	10620	1234	730	ENSG00000016864,ENSG00000055955,ENSG00000114902,ENSG00000163935,ENSG00000168268,ENSG00000168273,ENSG00000213533,ENSG00000243696,ENSG00000248592,ENSG00000272573,ENSG00000153066,ENSG00000178257,ENSG00000178279,ENSG00000063761,ENSG00000170776,ENSG00000183655,ENSG00000188959,ENSG00000108405,ENSG00000132388,ENSG00000185722,ENSG00000004776,ENSG00000011590,ENSG00000011600,ENSG00000105270,ENSG00000105290…
TF	Factor: Churchill motif: CGGGNN match class: 1	TF:M00986_1	0.016637	10709	1234	735	ENSG00000016864,ENSG00000055955,ENSG00000114902,ENSG00000114904,ENSG00000162267,ENSG00000163935,ENSG00000168268,ENSG00000213533,ENSG00000248592,ENSG00000122304,ENSG00000175643,ENSG00000184602,ENSG00000185338,ENSG00000189067,ENSG00000100601,ENSG00000119705,ENSG00000183655,ENSG00000136810,ENSG00000074370,ENSG00000108405,ENSG00000132388,ENSG00000004776,ENSG00000004777,ENSG00000011600,ENSG00000105270…
TF	Factor: Tcfap2e motif: TGCCCYNRGGCN	TF:M11474	0.0172042	1435	1234	130	ENSG00000055955,ENSG00000114904,ENSG00000185338,ENSG00000189067,ENSG00000105270,ENSG00000161265,ENSG00000267120,ENSG00000135525,ENSG00000175895,ENSG00000141577,ENSG00000225180,ENSG00000106477,ENSG00000117266,ENSG00000141560,ENSG00000141562,ENSG00000189362,ENSG00000184014,ENSG00000101464,ENSG00000004142,ENSG00000244045,ENSG00000142279,ENSG00000105855,ENSG00000204531,ENSG00000204542,ENSG00000204580…
TF	Factor: AP-2alpha motif: NTNSCCTGRGGSNAN	TF:M09590	0.0179952	5354	1234	398	ENSG00000055957,ENSG00000162267,ENSG00000243696,ENSG00000272573,ENSG00000184602,ENSG00000188897,ENSG00000189067,ENSG00000136810,ENSG00000074370,ENSG00000074755,ENSG00000167740,ENSG00000004776,ENSG00000105290,ENSG00000105672,ENSG00000105679,ENSG00000126243,ENSG00000161249,ENSG00000161265,ENSG00000167604,ENSG00000181392,ENSG00000188223,ENSG00000205155,ENSG00000239382,ENSG00000267120,ENSG00000272333…
TF	Factor: Sp1 motif: NWRGCCMCGCCCMCN	TF:M12151	0.018151	7031	1234	506	ENSG00000163935,ENSG00000163938,ENSG00000163939,ENSG00000168273,ENSG00000213533,ENSG00000248592,ENSG00000272573,ENSG00000122304,ENSG00000153066,ENSG00000175643,ENSG00000184602,ENSG00000185338,ENSG00000188897,ENSG00000189067,ENSG00000063761,ENSG00000183655,ENSG00000136810,ENSG00000108405,ENSG00000132388,ENSG00000004777,ENSG00000011590,ENSG00000105290,ENSG00000105672,ENSG00000126246,ENSG00000126254…
TF	Factor: ZNF532 motif: NGGRGCTGGG match class: 1	TF:M12732_1	0.0182467	3591	1234	281	ENSG00000163935,ENSG00000185338,ENSG00000188959,ENSG00000074370,ENSG00000108405,ENSG00000004777,ENSG00000011600,ENSG00000105270,ENSG00000105290,ENSG00000105672,ENSG00000105679,ENSG00000126246,ENSG00000126259,ENSG00000161249,ENSG00000161270,ENSG00000167595,ENSG00000188508,ENSG00000250799,ENSG00000268799,ENSG00000133639,ENSG00000167302,ENSG00000175866,ENSG00000181409,ENSG00000224877,ENSG00000225180…
TF	Factor: VDR motif: NRGGTCANNGRGKTCA	TF:M10106	0.0191857	7097	1234	510	ENSG00000016864,ENSG00000114902,ENSG00000114904,ENSG00000163935,ENSG00000168268,ENSG00000168273,ENSG00000122304,ENSG00000153066,ENSG00000178257,ENSG00000178279,ENSG00000188897,ENSG00000170776,ENSG00000183655,ENSG00000074755,ENSG00000132388,ENSG00000167740,ENSG00000011590,ENSG00000011600,ENSG00000105270,ENSG00000105672,ENSG00000105677,ENSG00000126246,ENSG00000126259,ENSG00000126264,ENSG00000161270…
TF	Factor: CP2/LBP-1c/LSF motif: GCTGGNTNGNNCYNG match class: 1	TF:M00947_1	0.0191965	2687	1234	219	ENSG00000162267,ENSG00000243696,ENSG00000272573,ENSG00000178257,ENSG00000108405,ENSG00000167740,ENSG00000105270,ENSG00000105290,ENSG00000126243,ENSG00000126259,ENSG00000161270,ENSG00000249115,ENSG00000272333,ENSG00000176788,ENSG00000268799,ENSG00000135525,ENSG00000175895,ENSG00000224877,ENSG00000225180,ENSG00000266074,ENSG00000117266,ENSG00000092148,ENSG00000166483,ENSG00000125971,ENSG00000004139…
TF	Factor: AP-4:Max motif: NCAGCTGNNNNNNNCACGTGN	TF:M08674	0.0203912	11748	1234	797	ENSG00000016864,ENSG00000055955,ENSG00000055957,ENSG00000114902,ENSG00000163935,ENSG00000163938,ENSG00000163939,ENSG00000168268,ENSG00000168273,ENSG00000213533,ENSG00000243696,ENSG00000248592,ENSG00000272305,ENSG00000272573,ENSG00000122304,ENSG00000153066,ENSG00000178257,ENSG00000178279,ENSG00000184602,ENSG00000189067,ENSG00000063761,ENSG00000100603,ENSG00000183655,ENSG00000074370,ENSG00000132388…
TF	Factor: ZNF432 motif: NCAGNRCCNSRGRCAGC match class: 1	TF:M12704_1	0.020929	4858	1234	365	ENSG00000016864,ENSG00000114902,ENSG00000163935,ENSG00000163938,ENSG00000163939,ENSG00000175643,ENSG00000175646,ENSG00000178279,ENSG00000184602,ENSG00000132388,ENSG00000185722,ENSG00000004776,ENSG00000105290,ENSG00000126254,ENSG00000126259,ENSG00000161270,ENSG00000188508,ENSG00000239382,ENSG00000115414,ENSG00000135525,ENSG00000133639,ENSG00000164938,ENSG00000141577,ENSG00000167302,ENSG00000175866…
TF	Factor: Sp1 motif: NWRGCCACGCCCMCN match class: 1	TF:M12152_1	0.0219108	2953	1234	237	ENSG00000163935,ENSG00000168273,ENSG00000213533,ENSG00000248592,ENSG00000153066,ENSG00000184602,ENSG00000185338,ENSG00000136810,ENSG00000004777,ENSG00000105672,ENSG00000126254,ENSG00000161265,ENSG00000161277,ENSG00000188223,ENSG00000205155,ENSG00000239382,ENSG00000267120,ENSG00000272333,ENSG00000029363,ENSG00000175895,ENSG00000141577,ENSG00000157637,ENSG00000175866,ENSG00000176108,ENSG00000158623…
TF	Factor: THAP1 motif: YTGCCCNNA	TF:M07407	0.0236267	11159	1234	761	ENSG00000016864,ENSG00000055955,ENSG00000114902,ENSG00000162267,ENSG00000163935,ENSG00000243696,ENSG00000122304,ENSG00000175646,ENSG00000178257,ENSG00000178279,ENSG00000185338,ENSG00000188897,ENSG00000189067,ENSG00000063761,ENSG00000170776,ENSG00000136810,ENSG00000188959,ENSG00000204193,ENSG00000074755,ENSG00000167740,ENSG00000185722,ENSG00000004776,ENSG00000011590,ENSG00000011600,ENSG00000105270…
TF	Factor: SP1 motif: NRGKGGGCGGGGCN	TF:M09765	0.0289108	7705	1234	547	ENSG00000163935,ENSG00000163938,ENSG00000163939,ENSG00000168273,ENSG00000213533,ENSG00000248592,ENSG00000122304,ENSG00000153066,ENSG00000175643,ENSG00000184602,ENSG00000185338,ENSG00000189067,ENSG00000063761,ENSG00000183655,ENSG00000136810,ENSG00000074370,ENSG00000108405,ENSG00000132388,ENSG00000004776,ENSG00000004777,ENSG00000011590,ENSG00000105290,ENSG00000105672,ENSG00000105675,ENSG00000126243…
TF	Factor: YY1 motif: NNCGCCATTNN match class: 1	TF:M03924_1	0.0315395	3779	1234	292	ENSG00000016864,ENSG00000114902,ENSG00000114904,ENSG00000153066,ENSG00000175643,ENSG00000178279,ENSG00000184602,ENSG00000100601,ENSG00000119705,ENSG00000074755,ENSG00000132388,ENSG00000167740,ENSG00000004777,ENSG00000105290,ENSG00000105679,ENSG00000126243,ENSG00000161277,ENSG00000181392,ENSG00000188508,ENSG00000205138,ENSG00000239382,ENSG00000138363,ENSG00000268799,ENSG00000029363,ENSG00000135525…
TF	Factor: p73 motif: NGRCATGYYTGNRCWTGYYN	TF:M09644	0.0323829	3587	1234	279	ENSG00000055955,ENSG00000163938,ENSG00000163939,ENSG00000168273,ENSG00000243696,ENSG00000272305,ENSG00000272573,ENSG00000175643,ENSG00000175646,ENSG00000185338,ENSG00000063761,ENSG00000188959,ENSG00000105270,ENSG00000105290,ENSG00000105675,ENSG00000126246,ENSG00000126264,ENSG00000161277,ENSG00000250799,ENSG00000267796,ENSG00000272333,ENSG00000167302,ENSG00000224877,ENSG00000106477,ENSG00000128510…
TF	Factor: AP2BETA motif: SCCYCAGGSNN match class: 1	TF:M13137_1	0.032457	4516	1234	341	ENSG00000162267,ENSG00000243696,ENSG00000272573,ENSG00000178279,ENSG00000184602,ENSG00000189067,ENSG00000183655,ENSG00000136810,ENSG00000074370,ENSG00000074755,ENSG00000108405,ENSG00000167740,ENSG00000004777,ENSG00000105290,ENSG00000105672,ENSG00000105679,ENSG00000161249,ENSG00000161265,ENSG00000167604,ENSG00000239382,ENSG00000267120,ENSG00000141577,ENSG00000157637,ENSG00000175866,ENSG00000181409…
TF	Factor: SP4 motif: GGCCCCGCCCCCN	TF:M13135	0.0346441	5758	1234	422	ENSG00000163935,ENSG00000163938,ENSG00000163939,ENSG00000168273,ENSG00000213533,ENSG00000248592,ENSG00000122304,ENSG00000175643,ENSG00000184602,ENSG00000185338,ENSG00000063761,ENSG00000183655,ENSG00000136810,ENSG00000074370,ENSG00000108405,ENSG00000132388,ENSG00000004777,ENSG00000011590,ENSG00000105290,ENSG00000105672,ENSG00000126246,ENSG00000126254,ENSG00000161265,ENSG00000161277,ENSG00000167595…
TF	Factor: LRF motif: GGGGKYNNB	TF:M01100	0.0351465	7780	1234	551	ENSG00000016864,ENSG00000055955,ENSG00000114902,ENSG00000162267,ENSG00000163935,ENSG00000168268,ENSG00000213533,ENSG00000243696,ENSG00000248592,ENSG00000122304,ENSG00000184602,ENSG00000185338,ENSG00000188897,ENSG00000189067,ENSG00000100601,ENSG00000119705,ENSG00000183655,ENSG00000136810,ENSG00000188959,ENSG00000074370,ENSG00000108405,ENSG00000185722,ENSG00000004776,ENSG00000004777,ENSG00000011590…
TF	Factor: PUR1 motif: GGGNCAGNN match class: 1	TF:M01721_1	0.0367486	3489	1234	272	ENSG00000055957,ENSG00000114904,ENSG00000162267,ENSG00000178279,ENSG00000184602,ENSG00000185338,ENSG00000188959,ENSG00000108405,ENSG00000132388,ENSG00000004776,ENSG00000167595,ENSG00000167604,ENSG00000205138,ENSG00000115414,ENSG00000249662,ENSG00000029363,ENSG00000141577,ENSG00000176108,ENSG00000181409,ENSG00000091704,ENSG00000106477,ENSG00000197894,ENSG00000174514,ENSG00000141542,ENSG00000141556…
TF	Factor: MIBP1 motif: WNWCCCCAGCTR	TF:M03878	0.039261	2846	1234	228	ENSG00000055955,ENSG00000162267,ENSG00000122304,ENSG00000175646,ENSG00000178257,ENSG00000184602,ENSG00000185338,ENSG00000100603,ENSG00000204193,ENSG00000074370,ENSG00000108405,ENSG00000004776,ENSG00000105668,ENSG00000126246,ENSG00000126259,ENSG00000161270,ENSG00000181392,ENSG00000176788,ENSG00000133639,ENSG00000225180,ENSG00000091704,ENSG00000106477,ENSG00000128510,ENSG00000151247,ENSG00000186007…
TF	Factor: BTEB2 motif: RGGGNGKGGN	TF:M07277	0.0398447	8762	1234	612	ENSG00000016864,ENSG00000114902,ENSG00000114904,ENSG00000163935,ENSG00000163938,ENSG00000163939,ENSG00000168273,ENSG00000213533,ENSG00000248592,ENSG00000153066,ENSG00000175643,ENSG00000184602,ENSG00000185338,ENSG00000189067,ENSG00000063761,ENSG00000183655,ENSG00000136810,ENSG00000074370,ENSG00000108405,ENSG00000132388,ENSG00000004776,ENSG00000004777,ENSG00000011590,ENSG00000105270,ENSG00000105290…
TF	Factor: HDAC1 motif: KGCARGGTC match class: 1	TF:M07041_1	0.0424178	6437	1234	465	ENSG00000055955,ENSG00000162267,ENSG00000163935,ENSG00000213533,ENSG00000243696,ENSG00000248592,ENSG00000272573,ENSG00000122304,ENSG00000153066,ENSG00000178279,ENSG00000184602,ENSG00000185338,ENSG00000063761,ENSG00000136810,ENSG00000074755,ENSG00000167740,ENSG00000004776,ENSG00000004777,ENSG00000011590,ENSG00000105290,ENSG00000105668,ENSG00000126246,ENSG00000161249,ENSG00000161270,ENSG00000167604…
TF	Factor: ZNF692 motif: SYNGGSCCCASCCNC	TF:M09734	0.0431478	12027	1234	811	ENSG00000055955,ENSG00000114904,ENSG00000162267,ENSG00000163935,ENSG00000163938,ENSG00000163939,ENSG00000168273,ENSG00000213533,ENSG00000243696,ENSG00000248592,ENSG00000272573,ENSG00000122304,ENSG00000153066,ENSG00000175646,ENSG00000178257,ENSG00000178279,ENSG00000184602,ENSG00000185338,ENSG00000189067,ENSG00000183655,ENSG00000136810,ENSG00000188959,ENSG00000074370,ENSG00000074755,ENSG00000108405…
MIRNA	hsa-miR-9500	MIRNA:hsa-miR-9500	0.00281236	201	933	31	ENSG00000138363,ENSG00000163412,ENSG00000109079,ENSG00000198242,ENSG00000008441,ENSG00000148411,ENSG00000177666,ENSG00000116604,ENSG00000107263,ENSG00000101150,ENSG00000130590,ENSG00000091542,ENSG00000137267,ENSG00000103199,ENSG00000153443,ENSG00000125414,ENSG00000125945,ENSG00000103257,ENSG00000128016,ENSG00000110092,ENSG00000158195,ENSG00000173805,ENSG00000125450,ENSG00000177885,ENSG00000182173…
MIRNA	hsa-miR-6813-5p	MIRNA:hsa-miR-6813-5p	0.0101335	74	933	16	ENSG00000272333,ENSG00000109107,ENSG00000174915,ENSG00000177542,ENSG00000116604,ENSG00000160803,ENSG00000189030,ENSG00000151208,ENSG00000162302,ENSG00000168439,ENSG00000103257,ENSG00000172530,ENSG00000176714,ENSG00000213190,ENSG00000008710,ENSG00000131653
MIRNA	hsa-miR-6085	MIRNA:hsa-miR-6085	0.0204369	78	933	16	ENSG00000272333,ENSG00000109107,ENSG00000174915,ENSG00000177542,ENSG00000116604,ENSG00000160803,ENSG00000189030,ENSG00000151208,ENSG00000162302,ENSG00000168439,ENSG00000103257,ENSG00000172530,ENSG00000176714,ENSG00000213190,ENSG00000008710,ENSG00000131653

## Sheet: control-24hpi
																								source	term_name	term_id	adjusted_p_value	term_size	query_size	intersection_size	intersections
																								GO:MF	antigen binding	GO:0003823	1.07094e-16	174	1869	59	ENSG00000101017,ENSG00000204252,ENSG00000223865,ENSG00000231389,ENSG00000231925,ENSG00000259490,ENSG00000204632,ENSG00000204642,ENSG00000206503,ENSG00000274752,ENSG00000278030,ENSG00000211890,ENSG00000211891,ENSG00000211892,ENSG00000211893,ENSG00000211895,ENSG00000211896,ENSG00000211899,ENSG00000211933,ENSG00000211934,ENSG00000211935,ENSG00000211937,ENSG00000211938,ENSG00000276775,ENSG00000282122…
																								GO:MF	sialic acid binding	GO:0033691	0.000402075	21	1869	11	ENSG00000105366,ENSG00000105383,ENSG00000105492,ENSG00000129450,ENSG00000142512,ENSG00000168995,ENSG00000254415,ENSG00000254521,ENSG00000268500,ENSG00000012124,ENSG00000105695
																								GO:MF	mRNA binding	GO:0003729	0.000884191	369	1869	63	ENSG00000261441,ENSG00000115677,ENSG00000011021,ENSG00000275915,ENSG00000276470,ENSG00000278852,ENSG00000187191,ENSG00000205916,ENSG00000110321,ENSG00000189167,ENSG00000107929,ENSG00000224843,ENSG00000130813,ENSG00000174720,ENSG00000122068,ENSG00000067225,ENSG00000140488,ENSG00000101882,ENSG00000125351,ENSG00000259932,ENSG00000260035,ENSG00000135097,ENSG00000159409,ENSG00000065526,ENSG00000246350…
																								GO:BP	B cell mediated immunity	GO:0019724	5.04064e-10	207	2043	57	ENSG00000116670,ENSG00000101017,ENSG00000103522,ENSG00000101916,ENSG00000069399,ENSG00000130202,ENSG00000112936,ENSG00000205403,ENSG00000259490,ENSG00000204632,ENSG00000211890,ENSG00000211891,ENSG00000211892,ENSG00000211893,ENSG00000211895,ENSG00000211896,ENSG00000211899,ENSG00000211933,ENSG00000211934,ENSG00000211935,ENSG00000211937,ENSG00000211938,ENSG00000276775,ENSG00000282122,ENSG00000211941…
																								GO:BP	immunoglobulin mediated immune response	GO:0016064	9.42329e-10	204	2043	56	ENSG00000116670,ENSG00000101017,ENSG00000103522,ENSG00000101916,ENSG00000069399,ENSG00000130202,ENSG00000112936,ENSG00000205403,ENSG00000259490,ENSG00000211890,ENSG00000211891,ENSG00000211892,ENSG00000211893,ENSG00000211895,ENSG00000211896,ENSG00000211899,ENSG00000211933,ENSG00000211934,ENSG00000211935,ENSG00000211937,ENSG00000211938,ENSG00000276775,ENSG00000282122,ENSG00000211941,ENSG00000211942…
																								GO:BP	adaptive immune response	GO:0002250	6.92268e-09	739	2043	132	ENSG00000106546,ENSG00000121594,ENSG00000160654,ENSG00000167286,ENSG00000198851,ENSG00000116670,ENSG00000163251,ENSG00000101017,ENSG00000090339,ENSG00000105397,ENSG00000189403,ENSG00000103522,ENSG00000162711,ENSG00000120217,ENSG00000197646,ENSG00000067606,ENSG00000137078,ENSG00000142512,ENSG00000143365,ENSG00000204252,ENSG00000223865,ENSG00000231389,ENSG00000176083,ENSG00000101916,ENSG00000069399…
																								GO:BP	lymphocyte mediated immunity	GO:0002449	4.12489e-07	361	2043	75	ENSG00000106546,ENSG00000121594,ENSG00000116670,ENSG00000163251,ENSG00000101017,ENSG00000170759,ENSG00000090339,ENSG00000189403,ENSG00000103522,ENSG00000168961,ENSG00000162711,ENSG00000067606,ENSG00000206073,ENSG00000105374,ENSG00000116786,ENSG00000101916,ENSG00000069399,ENSG00000073008,ENSG00000130202,ENSG00000112936,ENSG00000105205,ENSG00000205403,ENSG00000259490,ENSG00000204632,ENSG00000204642…
																								GO:BP	adaptive immune response based on somatic recombination of immune receptors built from immunoglobulin superfamily domains	GO:0002460	2.53871e-06	375	2043	75	ENSG00000106546,ENSG00000121594,ENSG00000116670,ENSG00000163251,ENSG00000101017,ENSG00000090339,ENSG00000105397,ENSG00000189403,ENSG00000103522,ENSG00000162711,ENSG00000120217,ENSG00000067606,ENSG00000143365,ENSG00000101916,ENSG00000069399,ENSG00000073008,ENSG00000104856,ENSG00000130202,ENSG00000112936,ENSG00000105205,ENSG00000205403,ENSG00000259490,ENSG00000204632,ENSG00000204642,ENSG00000206503…
																								GO:BP	leukocyte mediated immunity	GO:0002443	1.11043e-05	460	2043	85	ENSG00000106546,ENSG00000121594,ENSG00000116670,ENSG00000163251,ENSG00000101017,ENSG00000170759,ENSG00000090339,ENSG00000189403,ENSG00000103522,ENSG00000007171,ENSG00000168961,ENSG00000162711,ENSG00000067606,ENSG00000168229,ENSG00000206073,ENSG00000105374,ENSG00000170890,ENSG00000165732,ENSG00000110395,ENSG00000116786,ENSG00000101916,ENSG00000069399,ENSG00000073008,ENSG00000130202,ENSG00000112936…
																								GO:BP	miRNA-mediated post-transcriptional gene silencing	GO:0035195	4.81561e-05	612	2043	103	ENSG00000284329,ENSG00000199023,ENSG00000199043,ENSG00000270823,ENSG00000221628,ENSG00000274705,ENSG00000283450,ENSG00000199102,ENSG00000199145,ENSG00000199169,ENSG00000207927,ENSG00000249532,ENSG00000284463,ENSG00000284146,ENSG00000221697,ENSG00000284386,ENSG00000198972,ENSG00000207550,ENSG00000208008,ENSG00000269959,ENSG00000207606,ENSG00000207547,ENSG00000207757,ENSG00000208036,ENSG00000207701…
																								GO:BP	regulatory ncRNA-mediated post-transcriptional gene silencing	GO:0035194	0.000132541	624	2043	103	ENSG00000284329,ENSG00000199023,ENSG00000199043,ENSG00000270823,ENSG00000221628,ENSG00000274705,ENSG00000283450,ENSG00000199102,ENSG00000199145,ENSG00000199169,ENSG00000207927,ENSG00000249532,ENSG00000284463,ENSG00000284146,ENSG00000221697,ENSG00000284386,ENSG00000198972,ENSG00000207550,ENSG00000208008,ENSG00000269959,ENSG00000207606,ENSG00000207547,ENSG00000207757,ENSG00000208036,ENSG00000207701…
																								GO:BP	post-transcriptional gene silencing	GO:0016441	0.000253751	632	2043	103	ENSG00000284329,ENSG00000199023,ENSG00000199043,ENSG00000270823,ENSG00000221628,ENSG00000274705,ENSG00000283450,ENSG00000199102,ENSG00000199145,ENSG00000199169,ENSG00000207927,ENSG00000249532,ENSG00000284463,ENSG00000284146,ENSG00000221697,ENSG00000284386,ENSG00000198972,ENSG00000207550,ENSG00000208008,ENSG00000269959,ENSG00000207606,ENSG00000207547,ENSG00000207757,ENSG00000208036,ENSG00000207701…
																								GO:BP	mucosal immune response	GO:0002385	0.000635073	39	2043	16	ENSG00000164816,ENSG00000164821,ENSG00000164822,ENSG00000164825,ENSG00000206047,ENSG00000239839,ENSG00000240247,ENSG00000124635,ENSG00000197903,ENSG00000007171,ENSG00000198918,ENSG00000170890,ENSG00000185436,ENSG00000183709,ENSG00000126262,ENSG00000185897
																								GO:BP	post-transcriptional regulation of gene expression	GO:0010608	0.00180192	1092	2043	155	ENSG00000284329,ENSG00000100601,ENSG00000183655,ENSG00000115687,ENSG00000199023,ENSG00000205022,ENSG00000199043,ENSG00000270823,ENSG00000047457,ENSG00000221628,ENSG00000187191,ENSG00000205916,ENSG00000110321,ENSG00000189167,ENSG00000274705,ENSG00000283450,ENSG00000107929,ENSG00000105401,ENSG00000130813,ENSG00000132326,ENSG00000199102,ENSG00000199145,ENSG00000199169,ENSG00000207927,ENSG00000249532…
																								GO:BP	disruption of cellular anatomical structure in another organism	GO:0140975	0.00208694	6	2043	6	ENSG00000164816,ENSG00000164821,ENSG00000164822,ENSG00000206047,ENSG00000239839,ENSG00000240247
																								GO:BP	disruption of plasma membrane integrity in another organism	GO:0051673	0.00208694	6	2043	6	ENSG00000164816,ENSG00000164821,ENSG00000164822,ENSG00000206047,ENSG00000239839,ENSG00000240247
																								GO:BP	regulatory ncRNA-mediated gene silencing	GO:0031047	0.00272419	688	2043	106	ENSG00000284329,ENSG00000199023,ENSG00000199043,ENSG00000270823,ENSG00000221628,ENSG00000274705,ENSG00000283450,ENSG00000199102,ENSG00000199145,ENSG00000199169,ENSG00000207927,ENSG00000249532,ENSG00000284463,ENSG00000284146,ENSG00000221697,ENSG00000284386,ENSG00000198972,ENSG00000207550,ENSG00000208008,ENSG00000269959,ENSG00000182134,ENSG00000207606,ENSG00000207547,ENSG00000207757,ENSG00000208036…
																								GO:BP	organ or tissue specific immune response	GO:0002251	0.00306229	43	2043	16	ENSG00000164816,ENSG00000164821,ENSG00000164822,ENSG00000164825,ENSG00000206047,ENSG00000239839,ENSG00000240247,ENSG00000124635,ENSG00000197903,ENSG00000007171,ENSG00000198918,ENSG00000170890,ENSG00000185436,ENSG00000183709,ENSG00000126262,ENSG00000185897
																								GO:BP	innate immune response in mucosa	GO:0002227	0.011778	28	2043	12	ENSG00000164816,ENSG00000164821,ENSG00000164822,ENSG00000164825,ENSG00000206047,ENSG00000239839,ENSG00000240247,ENSG00000124635,ENSG00000197903,ENSG00000007171,ENSG00000198918,ENSG00000170890
																								GO:BP	immune effector process	GO:0002252	0.0265978	698	2043	103	ENSG00000106546,ENSG00000121594,ENSG00000118058,ENSG00000101336,ENSG00000116670,ENSG00000163251,ENSG00000101017,ENSG00000170759,ENSG00000090339,ENSG00000189403,ENSG00000103522,ENSG00000007171,ENSG00000168961,ENSG00000162711,ENSG00000067606,ENSG00000168229,ENSG00000171522,ENSG00000206073,ENSG00000105374,ENSG00000170890,ENSG00000143365,ENSG00000165732,ENSG00000110395,ENSG00000160703,ENSG00000116786…
																								GO:BP	immune response	GO:0006955	0.0346424	1988	2043	248	ENSG00000106546,ENSG00000121594,ENSG00000118058,ENSG00000160654,ENSG00000167286,ENSG00000198851,ENSG00000164850,ENSG00000051523,ENSG00000158717,ENSG00000101336,ENSG00000116670,ENSG00000163251,ENSG00000164816,ENSG00000164821,ENSG00000164822,ENSG00000164825,ENSG00000206047,ENSG00000239839,ENSG00000240247,ENSG00000159256,ENSG00000101017,ENSG00000170759,ENSG00000176903,ENSG00000124635,ENSG00000197903…
																								GO:BP	antibacterial humoral response	GO:0019731	0.0418286	68	2043	19	ENSG00000164816,ENSG00000164821,ENSG00000164822,ENSG00000164825,ENSG00000206047,ENSG00000239839,ENSG00000240247,ENSG00000124635,ENSG00000197903,ENSG00000198918,ENSG00000170890,ENSG00000206503,ENSG00000211890,ENSG00000211891,ENSG00000211892,ENSG00000211893,ENSG00000211895,ENSG00000211896,ENSG00000211899
																								GO:BP	immune system process	GO:0002376	0.0418731	2776	2043	332	ENSG00000106546,ENSG00000121594,ENSG00000183655,ENSG00000115414,ENSG00000118058,ENSG00000160593,ENSG00000160654,ENSG00000167286,ENSG00000198851,ENSG00000164850,ENSG00000051523,ENSG00000158717,ENSG00000101336,ENSG00000116670,ENSG00000118260,ENSG00000163251,ENSG00000164816,ENSG00000164821,ENSG00000164822,ENSG00000164825,ENSG00000206047,ENSG00000239839,ENSG00000240247,ENSG00000159256,ENSG00000133800…
																								GO:CC	T cell receptor complex	GO:0042101	1.53655e-11	133	2088	44	ENSG00000160654,ENSG00000167286,ENSG00000198851,ENSG00000211706,ENSG00000211707,ENSG00000211710,ENSG00000211713,ENSG00000211714,ENSG00000211715,ENSG00000211716,ENSG00000211717,ENSG00000211720,ENSG00000211721,ENSG00000211724,ENSG00000211725,ENSG00000211727,ENSG00000211728,ENSG00000211731,ENSG00000211734,ENSG00000211745,ENSG00000211746,ENSG00000211747,ENSG00000211749,ENSG00000226660,ENSG00000229769…
																								GO:CC	immunoglobulin complex	GO:0019814	3.68841e-11	152	2088	47	ENSG00000211890,ENSG00000211891,ENSG00000211892,ENSG00000211893,ENSG00000211895,ENSG00000211896,ENSG00000211899,ENSG00000211905,ENSG00000211933,ENSG00000211934,ENSG00000211935,ENSG00000211937,ENSG00000211938,ENSG00000236170,ENSG00000276775,ENSG00000282122,ENSG00000211941,ENSG00000211942,ENSG00000211943,ENSG00000211944,ENSG00000211945,ENSG00000211946,ENSG00000211947,ENSG00000211949,ENSG00000211950…
																								GO:CC	keratin filament	GO:0045095	1.33645e-08	98	2088	33	ENSG00000164850,ENSG00000171396,ENSG00000186395,ENSG00000188581,ENSG00000196156,ENSG00000198090,ENSG00000198271,ENSG00000198443,ENSG00000204880,ENSG00000204887,ENSG00000204897,ENSG00000212721,ENSG00000212722,ENSG00000212724,ENSG00000212725,ENSG00000212899,ENSG00000212900,ENSG00000212901,ENSG00000213416,ENSG00000213417,ENSG00000214518,ENSG00000221852,ENSG00000221880,ENSG00000240542,ENSG00000240871…
																								GO:CC	plasma membrane signaling receptor complex	GO:0098802	1.54027e-07	307	2088	65	ENSG00000160654,ENSG00000167286,ENSG00000198851,ENSG00000101017,ENSG00000105397,ENSG00000132329,ENSG00000259207,ENSG00000259753,ENSG00000140678,ENSG00000156886,ENSG00000161509,ENSG00000138080,ENSG00000185436,ENSG00000182393,ENSG00000163686,ENSG00000164400,ENSG00000178732,ENSG00000204681,ENSG00000135424,ENSG00000134460,ENSG00000211706,ENSG00000211707,ENSG00000211710,ENSG00000211713,ENSG00000211714…
																								GO:CC	intermediate filament	GO:0005882	6.00856e-05	218	2088	46	ENSG00000164850,ENSG00000108244,ENSG00000167916,ENSG00000171396,ENSG00000171431,ENSG00000171446,ENSG00000173908,ENSG00000186393,ENSG00000186395,ENSG00000187242,ENSG00000188581,ENSG00000196156,ENSG00000196859,ENSG00000198090,ENSG00000198271,ENSG00000198443,ENSG00000204880,ENSG00000204887,ENSG00000204889,ENSG00000204897,ENSG00000212721,ENSG00000212722,ENSG00000212724,ENSG00000212725,ENSG00000212899…
																								GO:CC	intermediate filament cytoskeleton	GO:0045111	0.00219969	254	2088	47	ENSG00000144852,ENSG00000164850,ENSG00000108244,ENSG00000167916,ENSG00000171396,ENSG00000171431,ENSG00000171446,ENSG00000173908,ENSG00000186393,ENSG00000186395,ENSG00000187242,ENSG00000188581,ENSG00000196156,ENSG00000196859,ENSG00000198090,ENSG00000198271,ENSG00000198443,ENSG00000204880,ENSG00000204887,ENSG00000204889,ENSG00000204897,ENSG00000212721,ENSG00000212722,ENSG00000212724,ENSG00000212725…
																								GO:CC	immunoglobulin complex, circulating	GO:0042571	0.00604783	11	2088	7	ENSG00000211890,ENSG00000211891,ENSG00000211892,ENSG00000211893,ENSG00000211895,ENSG00000211896,ENSG00000211899
																								GO:CC	plasma membrane protein complex	GO:0098797	0.0120037	718	2088	101	ENSG00000149575,ENSG00000160654,ENSG00000167286,ENSG00000177098,ENSG00000198851,ENSG00000051523,ENSG00000141404,ENSG00000101017,ENSG00000149654,ENSG00000145451,ENSG00000105397,ENSG00000189403,ENSG00000132329,ENSG00000101892,ENSG00000137857,ENSG00000140279,ENSG00000197747,ENSG00000123999,ENSG00000110395,ENSG00000204252,ENSG00000223865,ENSG00000231389,ENSG00000259207,ENSG00000259753,ENSG00000140678…
																								KEGG	Staphylococcus aureus infection	KEGG:05150	0.000371613	86	803	23	ENSG00000164816,ENSG00000164821,ENSG00000164822,ENSG00000164825,ENSG00000206047,ENSG00000239839,ENSG00000240247,ENSG00000090339,ENSG00000108244,ENSG00000167916,ENSG00000171431,ENSG00000171446,ENSG00000173908,ENSG00000186393,ENSG00000186395,ENSG00000187242,ENSG00000196859,ENSG00000204889,ENSG00000204897,ENSG00000204252,ENSG00000223865,ENSG00000231389,ENSG00000205403
																								REAC	Immunoregulatory interactions between a Lymphoid and a non-Lymphoid cell	REAC:R-HSA-198933	8.07867e-10	181	1024	50	ENSG00000160593,ENSG00000160654,ENSG00000167286,ENSG00000198851,ENSG00000076662,ENSG00000090339,ENSG00000105371,ENSG00000105376,ENSG00000105366,ENSG00000105383,ENSG00000105492,ENSG00000129450,ENSG00000142512,ENSG00000168995,ENSG00000254521,ENSG00000268500,ENSG00000085514,ENSG00000121716,ENSG00000133661,ENSG00000073008,ENSG00000130202,ENSG00000167850,ENSG00000167851,ENSG00000178789,ENSG00000186074…
																								REAC	FCGR activation	REAC:R-HSA-2029481	0.00119456	67	1024	20	ENSG00000160654,ENSG00000101336,ENSG00000176105,ENSG00000211892,ENSG00000211893,ENSG00000211896,ENSG00000211934,ENSG00000211937,ENSG00000211938,ENSG00000211941,ENSG00000211942,ENSG00000211949,ENSG00000211955,ENSG00000211956,ENSG00000211959,ENSG00000211962,ENSG00000211964,ENSG00000211967,ENSG00000224373,ENSG00000270550
																								REAC	Classical antibody-mediated complement activation	REAC:R-HSA-173623	0.018746	61	1024	17	ENSG00000211892,ENSG00000211893,ENSG00000211896,ENSG00000211934,ENSG00000211937,ENSG00000211938,ENSG00000211941,ENSG00000211942,ENSG00000211949,ENSG00000211955,ENSG00000211956,ENSG00000211959,ENSG00000211962,ENSG00000211964,ENSG00000211967,ENSG00000224373,ENSG00000270550
																								REAC	FCGR3A-mediated IL10 synthesis	REAC:R-HSA-9664323	0.0232473	93	1024	22	ENSG00000160654,ENSG00000101336,ENSG00000118260,ENSG00000162104,ENSG00000176105,ENSG00000211892,ENSG00000211893,ENSG00000211896,ENSG00000211934,ENSG00000211937,ENSG00000211938,ENSG00000211941,ENSG00000211942,ENSG00000211949,ENSG00000211955,ENSG00000211956,ENSG00000211959,ENSG00000211962,ENSG00000211964,ENSG00000211967,ENSG00000224373,ENSG00000270550
																								REAC	Leishmania phagocytosis	REAC:R-HSA-9664417	0.0239036	113	1024	25	ENSG00000160654,ENSG00000101336,ENSG00000062598,ENSG00000176105,ENSG00000097007,ENSG00000130429,ENSG00000241685,ENSG00000211892,ENSG00000211893,ENSG00000211896,ENSG00000211934,ENSG00000211937,ENSG00000211938,ENSG00000211941,ENSG00000211942,ENSG00000211949,ENSG00000211955,ENSG00000211956,ENSG00000211959,ENSG00000211962,ENSG00000211964,ENSG00000211967,ENSG00000224373,ENSG00000270550,ENSG00000106299
																								REAC	Parasite infection	REAC:R-HSA-9664407	0.0239036	113	1024	25	ENSG00000160654,ENSG00000101336,ENSG00000062598,ENSG00000176105,ENSG00000097007,ENSG00000130429,ENSG00000241685,ENSG00000211892,ENSG00000211893,ENSG00000211896,ENSG00000211934,ENSG00000211937,ENSG00000211938,ENSG00000211941,ENSG00000211942,ENSG00000211949,ENSG00000211955,ENSG00000211956,ENSG00000211959,ENSG00000211962,ENSG00000211964,ENSG00000211967,ENSG00000224373,ENSG00000270550,ENSG00000106299
																								REAC	FCGR3A-mediated phagocytosis	REAC:R-HSA-9664422	0.0239036	113	1024	25	ENSG00000160654,ENSG00000101336,ENSG00000062598,ENSG00000176105,ENSG00000097007,ENSG00000130429,ENSG00000241685,ENSG00000211892,ENSG00000211893,ENSG00000211896,ENSG00000211934,ENSG00000211937,ENSG00000211938,ENSG00000211941,ENSG00000211942,ENSG00000211949,ENSG00000211955,ENSG00000211956,ENSG00000211959,ENSG00000211962,ENSG00000211964,ENSG00000211967,ENSG00000224373,ENSG00000270550,ENSG00000106299
																								REAC	Role of phospholipids in phagocytosis	REAC:R-HSA-2029485	0.0268698	81	1024	20	ENSG00000160654,ENSG00000051382,ENSG00000166428,ENSG00000211892,ENSG00000211893,ENSG00000211896,ENSG00000211934,ENSG00000211937,ENSG00000211938,ENSG00000211941,ENSG00000211942,ENSG00000211949,ENSG00000211955,ENSG00000211956,ENSG00000211959,ENSG00000211962,ENSG00000211964,ENSG00000211967,ENSG00000224373,ENSG00000270550
																								REAC	Keratinization	REAC:R-HSA-6805567	0.0281441	215	1024	39	ENSG00000108244,ENSG00000167916,ENSG00000171396,ENSG00000171431,ENSG00000171446,ENSG00000173908,ENSG00000186393,ENSG00000186395,ENSG00000187242,ENSG00000188581,ENSG00000196156,ENSG00000196859,ENSG00000198090,ENSG00000198271,ENSG00000198443,ENSG00000204880,ENSG00000204887,ENSG00000204889,ENSG00000204897,ENSG00000212721,ENSG00000212722,ENSG00000212724,ENSG00000212725,ENSG00000212899,ENSG00000212900…
																								REAC	Adaptive Immune System	REAC:R-HSA-1280218	0.0376305	809	1024	109	ENSG00000121594,ENSG00000183655,ENSG00000110344,ENSG00000160593,ENSG00000160654,ENSG00000167286,ENSG00000198851,ENSG00000051523,ENSG00000116661,ENSG00000116663,ENSG00000132879,ENSG00000170759,ENSG00000076662,ENSG00000079999,ENSG00000090339,ENSG00000105371,ENSG00000105376,ENSG00000189403,ENSG00000065802,ENSG00000184182,ENSG00000120217,ENSG00000197646,ENSG00000105366,ENSG00000105383,ENSG00000105492…
																								WP	2q11 2 copy number variation syndrome	WP:WP5221	0.0034301	33	747	12	ENSG00000103310,ENSG00000196576,ENSG00000084090,ENSG00000121152,ENSG00000135956,ENSG00000144021,ENSG00000144028,ENSG00000158050,ENSG00000163121,ENSG00000188886,ENSG00000198885,ENSG00000274286
																								TF	Factor: ZNF28 motif: NGGGGCGGCAGC match class: 1	TF:M06115_1	9.93677e-09	11	1777	11	ENSG00000171396,ENSG00000196156,ENSG00000198090,ENSG00000198271,ENSG00000198443,ENSG00000204880,ENSG00000212721,ENSG00000212722,ENSG00000213416,ENSG00000240871,ENSG00000244537
																								TF	Factor: ZNF28 motif: NGGGGCGGCAGC	TF:M06115	2.65125e-06	56	1777	22	ENSG00000164825,ENSG00000133961,ENSG00000171396,ENSG00000196156,ENSG00000198090,ENSG00000198271,ENSG00000198443,ENSG00000204880,ENSG00000212721,ENSG00000212722,ENSG00000212724,ENSG00000212725,ENSG00000213416,ENSG00000213417,ENSG00000214518,ENSG00000240871,ENSG00000241241,ENSG00000244537,ENSG00000184887,ENSG00000196576,ENSG00000136436,ENSG00000115232
																								TF	Factor: ASCL1 motif: NNAGCAGCTGSNN match class: 1	TF:M09767_1	4.95527e-05	64	1777	22	ENSG00000171396,ENSG00000188581,ENSG00000196156,ENSG00000198090,ENSG00000198271,ENSG00000198443,ENSG00000204880,ENSG00000212721,ENSG00000212722,ENSG00000213416,ENSG00000221852,ENSG00000221880,ENSG00000240542,ENSG00000240871,ENSG00000241241,ENSG00000244537,ENSG00000187272,ENSG00000198083,ENSG00000204873,ENSG00000212659,ENSG00000239886,ENSG00000241595
																								TF	Factor: Tal-1 motif: TCCAKCTGNY match class: 1	TF:M00993_1	0.000470261	166	1777	37	ENSG00000164822,ENSG00000147533,ENSG00000145451,ENSG00000171396,ENSG00000188581,ENSG00000196156,ENSG00000198090,ENSG00000198271,ENSG00000198443,ENSG00000204880,ENSG00000212721,ENSG00000212722,ENSG00000213416,ENSG00000221852,ENSG00000221880,ENSG00000240542,ENSG00000240871,ENSG00000241241,ENSG00000244537,ENSG00000187272,ENSG00000198083,ENSG00000204873,ENSG00000212659,ENSG00000239886,ENSG00000241595…
																								TF	Factor: BHLHA15 motif: SNAGCAGCTGG match class: 1	TF:M09875_1	0.0050912	87	1777	23	ENSG00000171396,ENSG00000188581,ENSG00000196156,ENSG00000198090,ENSG00000198271,ENSG00000198443,ENSG00000204880,ENSG00000212721,ENSG00000212722,ENSG00000213416,ENSG00000221852,ENSG00000221880,ENSG00000240542,ENSG00000240871,ENSG00000241241,ENSG00000244537,ENSG00000187272,ENSG00000198083,ENSG00000204873,ENSG00000212659,ENSG00000239886,ENSG00000241595,ENSG00000167173
																								TF	Factor: MASH-1 motif: NNNCASCTGCYNYN match class: 1	TF:M09865_1	0.0058295	37	1777	14	ENSG00000171396,ENSG00000196156,ENSG00000198090,ENSG00000198271,ENSG00000204880,ENSG00000212721,ENSG00000212724,ENSG00000212725,ENSG00000213416,ENSG00000213417,ENSG00000214518,ENSG00000240542,ENSG00000241241,ENSG00000244537
																								TF	Factor: E47 motif: VSNGCAGGTGKNCNN match class: 1	TF:M00002_1	0.00747969	237	1777	44	ENSG00000149582,ENSG00000129993,ENSG00000011021,ENSG00000171396,ENSG00000196156,ENSG00000198090,ENSG00000198271,ENSG00000198443,ENSG00000204880,ENSG00000212721,ENSG00000212722,ENSG00000212725,ENSG00000213416,ENSG00000214518,ENSG00000240542,ENSG00000240871,ENSG00000241241,ENSG00000244537,ENSG00000187272,ENSG00000198083,ENSG00000204873,ENSG00000212659,ENSG00000239886,ENSG00000241595,ENSG00000266265…
																								TF	Factor: TBX2 motif: NNNGTGTSNN match class: 1	TF:M12026_1	0.00915404	1940	1777	229	ENSG00000140521,ENSG00000188959,ENSG00000108932,ENSG00000141337,ENSG00000115677,ENSG00000168385,ENSG00000019144,ENSG00000118094,ENSG00000149575,ENSG00000149582,ENSG00000157617,ENSG00000178381,ENSG00000124391,ENSG00000101306,ENSG00000101331,ENSG00000126003,ENSG00000106484,ENSG00000141401,ENSG00000181626,ENSG00000255112,ENSG00000116661,ENSG00000175206,ENSG00000159231,ENSG00000110321,ENSG00000198185…
																								TF	Factor: T3RALPHA motif: TGWCCTNRNNTGACCYN	TF:M12672	0.00921507	1645	1777	199	ENSG00000140522,ENSG00000063761,ENSG00000138363,ENSG00000149575,ENSG00000149582,ENSG00000160593,ENSG00000141956,ENSG00000124391,ENSG00000205022,ENSG00000106477,ENSG00000181626,ENSG00000116670,ENSG00000116688,ENSG00000116691,ENSG00000177000,ENSG00000163754,ENSG00000159256,ENSG00000198730,ENSG00000062598,ENSG00000101017,ENSG00000148377,ENSG00000187105,ENSG00000274997,ENSG00000076662,ENSG00000267303…
																								TF	Factor: RORA motif: CCYTGNCCTN match class: 1	TF:M12659_1	0.0151286	2314	1777	265	ENSG00000146205,ENSG00000226321,ENSG00000118094,ENSG00000073067,ENSG00000164849,ENSG00000239857,ENSG00000051523,ENSG00000124391,ENSG00000129993,ENSG00000167513,ENSG00000198931,ENSG00000101331,ENSG00000101336,ENSG00000101337,ENSG00000131044,ENSG00000149599,ENSG00000158516,ENSG00000181626,ENSG00000116685,ENSG00000162490,ENSG00000177674,ENSG00000164822,ENSG00000072952,ENSG00000080189,ENSG00000149654…
																								TF	Factor: TF3C-beta motif: CCNGGAGGGCTTCCTGGAGGAG	TF:M04863	0.023976	13938	1777	1316	ENSG00000140521,ENSG00000140522,ENSG00000140526,ENSG00000106546,ENSG00000283321,ENSG00000063761,ENSG00000113845,ENSG00000121577,ENSG00000144843,ENSG00000163389,ENSG00000176142,ENSG00000183833,ENSG00000183655,ENSG00000136810,ENSG00000188959,ENSG00000070540,ENSG00000108932,ENSG00000141337,ENSG00000186665,ENSG00000006607,ENSG00000115677,ENSG00000115685,ENSG00000115687,ENSG00000122085,ENSG00000146205…
																								TF	Factor: TBX2 motif: NNNGTGTSNN	TF:M12026	0.0266513	7582	1777	758	ENSG00000140521,ENSG00000140525,ENSG00000113845,ENSG00000121594,ENSG00000163389,ENSG00000176142,ENSG00000183655,ENSG00000188959,ENSG00000204193,ENSG00000108932,ENSG00000141337,ENSG00000182481,ENSG00000115677,ENSG00000122085,ENSG00000146205,ENSG00000168385,ENSG00000226321,ENSG00000019144,ENSG00000095139,ENSG00000118094,ENSG00000149575,ENSG00000149582,ENSG00000160588,ENSG00000268799,ENSG00000157617…
																								TF	Factor: ZXDA motif: NAGGGTG	TF:M06203	0.0314236	7612	1777	760	ENSG00000140519,ENSG00000140521,ENSG00000106546,ENSG00000283321,ENSG00000121594,ENSG00000144843,ENSG00000183655,ENSG00000136810,ENSG00000070540,ENSG00000108932,ENSG00000141337,ENSG00000196704,ENSG00000122085,ENSG00000146205,ENSG00000162804,ENSG00000226321,ENSG00000019144,ENSG00000110344,ENSG00000118058,ENSG00000118094,ENSG00000118096,ENSG00000149573,ENSG00000160588,ENSG00000177098,ENSG00000198851…
																								TF	Factor: ZXDB motif: NAGGGTG	TF:M06202	0.0314236	7612	1777	760	ENSG00000140519,ENSG00000140521,ENSG00000106546,ENSG00000283321,ENSG00000121594,ENSG00000144843,ENSG00000183655,ENSG00000136810,ENSG00000070540,ENSG00000108932,ENSG00000141337,ENSG00000196704,ENSG00000122085,ENSG00000146205,ENSG00000162804,ENSG00000226321,ENSG00000019144,ENSG00000110344,ENSG00000118058,ENSG00000118094,ENSG00000118096,ENSG00000149573,ENSG00000160588,ENSG00000177098,ENSG00000198851…
																								TF	Factor: AP-2gamma motif: GCCYNNGGS	TF:M00470	0.0444402	9660	1777	942	ENSG00000140521,ENSG00000140522,ENSG00000063761,ENSG00000031081,ENSG00000138495,ENSG00000136810,ENSG00000188959,ENSG00000070540,ENSG00000108932,ENSG00000141337,ENSG00000182481,ENSG00000196704,ENSG00000006607,ENSG00000115677,ENSG00000115685,ENSG00000115687,ENSG00000122085,ENSG00000146205,ENSG00000162804,ENSG00000168385,ENSG00000226321,ENSG00000115414,ENSG00000138363,ENSG00000019144,ENSG00000110344…
																								CORUM	BRMS1-SIN3-HDAC complex	CORUM:696	0.0424724	8	304	5	ENSG00000164105,ENSG00000169375,ENSG00000196591,ENSG00000174744,ENSG00000127511

## Sheet: control-48hpi
source	term_name	term_id	adjusted_p_value	term_size	query_size	intersection_size	intersections
GO:MF	inhibitory MHC class I receptor activity	GO:0032396	0.00110794	7	1636	6	ENSG00000104974,ENSG00000131042,ENSG00000186818,ENSG00000187116,ENSG00000239961,ENSG00000239998
GO:MF	testosterone 6-beta-hydroxylase activity	GO:0050649	0.0260848	4	1636	4	ENSG00000021461,ENSG00000106258,ENSG00000160868,ENSG00000160870
GO:MF	antigen binding	GO:0003823	0.0377471	174	1636	30	ENSG00000168394,ENSG00000204252,ENSG00000204257,ENSG00000204267,ENSG00000223865,ENSG00000231389,ENSG00000231925,ENSG00000241106,ENSG00000242574,ENSG00000204592,ENSG00000211658,ENSG00000211659,ENSG00000211660,ENSG00000211662,ENSG00000211663,ENSG00000211666,ENSG00000211668,ENSG00000211673,ENSG00000211677,ENSG00000211679,ENSG00000254709,ENSG00000278196,ENSG00000214063,ENSG00000159674,ENSG00000103257…
GO:BP	miRNA-mediated post-transcriptional gene silencing	GO:0035195	1.4806e-05	612	1791	95	ENSG00000284329,ENSG00000221081,ENSG00000207948,ENSG00000284203,ENSG00000284214,ENSG00000221628,ENSG00000207547,ENSG00000207757,ENSG00000208036,ENSG00000228526,ENSG00000284357,ENSG00000208033,ENSG00000283788,ENSG00000199036,ENSG00000216101,ENSG00000220891,ENSG00000284049,ENSG00000284146,ENSG00000199038,ENSG00000221697,ENSG00000198984,ENSG00000199082,ENSG00000141510,ENSG00000199032,ENSG00000207605…
GO:BP	post-transcriptional gene silencing	GO:0016441	1.84348e-05	632	1791	97	ENSG00000284329,ENSG00000221081,ENSG00000207948,ENSG00000284203,ENSG00000284214,ENSG00000221628,ENSG00000207547,ENSG00000207757,ENSG00000208036,ENSG00000228526,ENSG00000284357,ENSG00000208033,ENSG00000283788,ENSG00000199036,ENSG00000216101,ENSG00000220891,ENSG00000284049,ENSG00000284146,ENSG00000103363,ENSG00000199038,ENSG00000221697,ENSG00000198984,ENSG00000199082,ENSG00000141510,ENSG00000199032…
GO:BP	regulatory ncRNA-mediated post-transcriptional gene silencing	GO:0035194	3.95432e-05	624	1791	95	ENSG00000284329,ENSG00000221081,ENSG00000207948,ENSG00000284203,ENSG00000284214,ENSG00000221628,ENSG00000207547,ENSG00000207757,ENSG00000208036,ENSG00000228526,ENSG00000284357,ENSG00000208033,ENSG00000283788,ENSG00000199036,ENSG00000216101,ENSG00000220891,ENSG00000284049,ENSG00000284146,ENSG00000199038,ENSG00000221697,ENSG00000198984,ENSG00000199082,ENSG00000141510,ENSG00000199032,ENSG00000207605…
GO:BP	regulatory ncRNA-mediated gene silencing	GO:0031047	9.21964e-05	688	1791	101	ENSG00000284329,ENSG00000221081,ENSG00000207948,ENSG00000284203,ENSG00000284214,ENSG00000221628,ENSG00000100403,ENSG00000207547,ENSG00000207757,ENSG00000208036,ENSG00000228526,ENSG00000284357,ENSG00000208033,ENSG00000283788,ENSG00000199036,ENSG00000216101,ENSG00000220891,ENSG00000284049,ENSG00000284146,ENSG00000103363,ENSG00000199038,ENSG00000221697,ENSG00000198984,ENSG00000199082,ENSG00000141510…
GO:BP	disruption of cellular anatomical structure in another organism	GO:0140975	0.000860261	6	1791	6	ENSG00000164816,ENSG00000164821,ENSG00000164822,ENSG00000206047,ENSG00000239839,ENSG00000240247
GO:BP	disruption of plasma membrane integrity in another organism	GO:0051673	0.000860261	6	1791	6	ENSG00000164816,ENSG00000164821,ENSG00000164822,ENSG00000206047,ENSG00000239839,ENSG00000240247
GO:BP	regulation of eye photoreceptor cell development	GO:0042478	0.0101276	5	1791	5	ENSG00000253352,ENSG00000275307,ENSG00000276057,ENSG00000276664,ENSG00000276965
GO:BP	post-transcriptional regulation of gene expression	GO:0010608	0.0207466	1092	1791	134	ENSG00000284329,ENSG00000100601,ENSG00000183655,ENSG00000221081,ENSG00000207948,ENSG00000099622,ENSG00000047457,ENSG00000284203,ENSG00000284214,ENSG00000221628,ENSG00000100403,ENSG00000172346,ENSG00000207547,ENSG00000207757,ENSG00000208036,ENSG00000228526,ENSG00000284357,ENSG00000208033,ENSG00000283788,ENSG00000199036,ENSG00000204574,ENSG00000216101,ENSG00000220891,ENSG00000284049,ENSG00000179218…
GO:CC	MHC class II protein complex	GO:0042613	0.00826762	17	1804	8	ENSG00000204252,ENSG00000204257,ENSG00000223865,ENSG00000231389,ENSG00000241106,ENSG00000242574,ENSG00000248993,ENSG00000250264
GO:CC	transferase complex, transferring phosphorus-containing groups	GO:0061695	0.0152408	325	1804	48	ENSG00000140521,ENSG00000123395,ENSG00000135503,ENSG00000100603,ENSG00000087152,ENSG00000249662,ENSG00000284042,ENSG00000284234,ENSG00000284283,ENSG00000284373,ENSG00000284439,ENSG00000090581,ENSG00000099817,ENSG00000118046,ENSG00000100413,ENSG00000196419,ENSG00000106290,ENSG00000213780,ENSG00000162063,ENSG00000177700,ENSG00000145675,ENSG00000181222,ENSG00000166337,ENSG00000185324,ENSG00000114302…
GO:CC	intracellular protein-containing complex	GO:0140535	0.0169012	951	1804	112	ENSG00000140521,ENSG00000183655,ENSG00000043093,ENSG00000110344,ENSG00000087152,ENSG00000249662,ENSG00000284042,ENSG00000284234,ENSG00000284283,ENSG00000284373,ENSG00000284439,ENSG00000261609,ENSG00000135722,ENSG00000166595,ENSG00000100726,ENSG00000099817,ENSG00000118046,ENSG00000163755,ENSG00000100413,ENSG00000196419,ENSG00000101407,ENSG00000166295,ENSG00000135108,ENSG00000174989,ENSG00000106290…
GO:CC	catalytic complex	GO:1902494	0.0178399	1776	1804	190	ENSG00000140521,ENSG00000140525,ENSG00000123395,ENSG00000135503,ENSG00000100603,ENSG00000183655,ENSG00000043093,ENSG00000078070,ENSG00000110344,ENSG00000118058,ENSG00000167283,ENSG00000143882,ENSG00000087152,ENSG00000108840,ENSG00000249662,ENSG00000284042,ENSG00000284234,ENSG00000284283,ENSG00000284373,ENSG00000284439,ENSG00000140905,ENSG00000260643,ENSG00000261609,ENSG00000284512,ENSG00000135720…
GO:CC	MHC protein complex	GO:0042611	0.0228195	24	1804	9	ENSG00000204252,ENSG00000204257,ENSG00000223865,ENSG00000231389,ENSG00000241106,ENSG00000242574,ENSG00000248993,ENSG00000250264,ENSG00000204592
GO:CC	transferase complex	GO:1990234	0.0269826	890	1804	105	ENSG00000140521,ENSG00000123395,ENSG00000135503,ENSG00000100603,ENSG00000183655,ENSG00000043093,ENSG00000110344,ENSG00000118058,ENSG00000087152,ENSG00000249662,ENSG00000284042,ENSG00000284234,ENSG00000284283,ENSG00000284373,ENSG00000284439,ENSG00000261609,ENSG00000135722,ENSG00000090581,ENSG00000103275,ENSG00000099817,ENSG00000118046,ENSG00000100413,ENSG00000196419,ENSG00000166295,ENSG00000135108…
GO:CC	keratin filament	GO:0045095	0.0373541	98	1804	20	ENSG00000135480,ENSG00000167767,ENSG00000205426,ENSG00000135443,ENSG00000170442,ENSG00000170523,ENSG00000187175,ENSG00000187766,ENSG00000188155,ENSG00000189169,ENSG00000205439,ENSG00000205445,ENSG00000212935,ENSG00000215454,ENSG00000221837,ENSG00000221859,ENSG00000221864,ENSG00000241123,ENSG00000243489,ENSG00000272804
KEGG	B cell receptor signaling pathway	KEGG:04662	0.0056908	81	735	19	ENSG00000117322,ENSG00000102882,ENSG00000174775,ENSG00000185885,ENSG00000145675,ENSG00000051382,ENSG00000177606,ENSG00000104972,ENSG00000104974,ENSG00000105609,ENSG00000131042,ENSG00000186818,ENSG00000187116,ENSG00000204577,ENSG00000239961,ENSG00000239998,ENSG00000244482,ENSG00000254087,ENSG00000177455
KEGG	Hematopoietic cell lineage	KEGG:04640	0.0346108	92	735	19	ENSG00000160654,ENSG00000167286,ENSG00000198851,ENSG00000005961,ENSG00000117322,ENSG00000196352,ENSG00000197721,ENSG00000203710,ENSG00000204252,ENSG00000204257,ENSG00000223865,ENSG00000231389,ENSG00000241106,ENSG00000242574,ENSG00000177455,ENSG00000164399,ENSG00000164400,ENSG00000095752,ENSG00000115232
KEGG	Phagosome	KEGG:04145	0.0410054	147	735	26	ENSG00000143882,ENSG00000073060,ENSG00000135720,ENSG00000250565,ENSG00000168394,ENSG00000204252,ENSG00000204257,ENSG00000204267,ENSG00000223865,ENSG00000231389,ENSG00000241106,ENSG00000242574,ENSG00000196230,ENSG00000204592,ENSG00000138448,ENSG00000179218,ENSG00000102879,ENSG00000185883,ENSG00000160255,ENSG00000258947,ENSG00000136888,ENSG00000113732,ENSG00000137267,ENSG00000137285,ENSG00000186431…
KEGG	Staphylococcus aureus infection	KEGG:05150	0.0418275	86	735	18	ENSG00000197766,ENSG00000164816,ENSG00000164821,ENSG00000164822,ENSG00000164825,ENSG00000206047,ENSG00000239839,ENSG00000240247,ENSG00000204252,ENSG00000204257,ENSG00000223865,ENSG00000231389,ENSG00000241106,ENSG00000242574,ENSG00000160255,ENSG00000169403,ENSG00000205403,ENSG00000186431
REAC	Immunoregulatory interactions between a Lymphoid and a non-Lymphoid cell	REAC:R-HSA-198933	4.03595e-06	181	940	41	ENSG00000160593,ENSG00000160654,ENSG00000167286,ENSG00000198851,ENSG00000065618,ENSG00000204592,ENSG00000211658,ENSG00000211659,ENSG00000211660,ENSG00000211662,ENSG00000211663,ENSG00000211666,ENSG00000211668,ENSG00000211673,ENSG00000211677,ENSG00000211679,ENSG00000278196,ENSG00000185885,ENSG00000160255,ENSG00000002586,ENSG00000104974,ENSG00000105609,ENSG00000131042,ENSG00000167613,ENSG00000167618…
REAC	Adaptive Immune System	REAC:R-HSA-1280218	0.000248187	809	940	111	ENSG00000183655,ENSG00000132388,ENSG00000110344,ENSG00000160593,ENSG00000160654,ENSG00000167286,ENSG00000198851,ENSG00000161664,ENSG00000261609,ENSG00000150991,ENSG00000064726,ENSG00000135720,ENSG00000135722,ENSG00000059145,ENSG00000122705,ENSG00000135108,ENSG00000174989,ENSG00000146833,ENSG00000171621,ENSG00000065618,ENSG00000168394,ENSG00000204252,ENSG00000204257,ENSG00000204264,ENSG00000204267…
REAC	Immune System	REAC:R-HSA-168256	0.00111122	2052	940	233	ENSG00000138071,ENSG00000183655,ENSG00000136810,ENSG00000108405,ENSG00000132388,ENSG00000115414,ENSG00000058063,ENSG00000110344,ENSG00000160593,ENSG00000160654,ENSG00000167286,ENSG00000198851,ENSG00000143882,ENSG00000030582,ENSG00000161664,ENSG00000261609,ENSG00000150991,ENSG00000064726,ENSG00000135720,ENSG00000135722,ENSG00000059145,ENSG00000122705,ENSG00000064666,ENSG00000099817,ENSG00000172232…
REAC	Alpha-defensins	REAC:R-HSA-1462054	0.0367684	10	940	6	ENSG00000164816,ENSG00000164821,ENSG00000164822,ENSG00000206047,ENSG00000239839,ENSG00000240247
WP	16p11 2 proximal deletion syndrome	WP:WP4949	1.69056e-08	76	725	27	ENSG00000166226,ENSG00000013364,ENSG00000090238,ENSG00000102879,ENSG00000102882,ENSG00000102886,ENSG00000103502,ENSG00000149922,ENSG00000149923,ENSG00000149925,ENSG00000149926,ENSG00000149927,ENSG00000149929,ENSG00000149930,ENSG00000149932,ENSG00000167194,ENSG00000169592,ENSG00000174938,ENSG00000174939,ENSG00000174943,ENSG00000280789,ENSG00000154845,ENSG00000112640,ENSG00000141510,ENSG00000150753…
WP	1p36 copy number variation syndrome	WP:WP5345	3.21971e-08	94	725	30	ENSG00000050165,ENSG00000008128,ENSG00000008130,ENSG00000078808,ENSG00000107404,ENSG00000127054,ENSG00000131584,ENSG00000160075,ENSG00000160087,ENSG00000162572,ENSG00000162576,ENSG00000169962,ENSG00000169972,ENSG00000175756,ENSG00000176022,ENSG00000184163,ENSG00000186827,ENSG00000186891,ENSG00000205116,ENSG00000215915,ENSG00000221978,ENSG00000224051,ENSG00000224870,ENSG00000235098,ENSG00000242485…
WP	15q25 copy number variation	WP:WP5408	2.88622e-06	45	725	18	ENSG00000064726,ENSG00000103942,ENSG00000136404,ENSG00000156232,ENSG00000169594,ENSG00000169609,ENSG00000169612,ENSG00000186628,ENSG00000263643,ENSG00000103723,ENSG00000138798,ENSG00000136383,ENSG00000140612,ENSG00000156222,ENSG00000166716,ENSG00000176371,ENSG00000177082,ENSG00000197696
TF	Factor: TF3C-beta motif: CCNGGAGGGCTTCCTGGAGGAG	TF:M04863	6.09602e-11	13938	1621	1259	ENSG00000140521,ENSG00000140522,ENSG00000140526,ENSG00000011523,ENSG00000115902,ENSG00000138069,ENSG00000138071,ENSG00000123358,ENSG00000123395,ENSG00000135480,ENSG00000135503,ENSG00000139567,ENSG00000161835,ENSG00000167612,ENSG00000167767,ENSG00000205426,ENSG00000261308,ENSG00000284730,ENSG00000063761,ENSG00000183655,ENSG00000136810,ENSG00000188959,ENSG00000170893,ENSG00000251287,ENSG00000074370…
TF	Factor: TF3C-beta motif: CCNGGAGGGCTTCCTGGAGGAG match class: 1	TF:M04863_1	1.34319e-09	8785	1621	849	ENSG00000140521,ENSG00000140526,ENSG00000115902,ENSG00000138069,ENSG00000138071,ENSG00000123358,ENSG00000135480,ENSG00000135503,ENSG00000139567,ENSG00000161835,ENSG00000167612,ENSG00000167767,ENSG00000261308,ENSG00000284730,ENSG00000183655,ENSG00000136810,ENSG00000170893,ENSG00000074370,ENSG00000132388,ENSG00000138363,ENSG00000043093,ENSG00000019144,ENSG00000095139,ENSG00000118058,ENSG00000118094…
TF	Factor: PURBETA motif: NCWGRGGCTGGGG	TF:M12726	4.82404e-09	7893	1621	772	ENSG00000140522,ENSG00000140526,ENSG00000115902,ENSG00000138069,ENSG00000198369,ENSG00000135480,ENSG00000139567,ENSG00000167612,ENSG00000167767,ENSG00000261308,ENSG00000284730,ENSG00000183655,ENSG00000188959,ENSG00000251287,ENSG00000074370,ENSG00000108405,ENSG00000185722,ENSG00000043093,ENSG00000019144,ENSG00000095139,ENSG00000118094,ENSG00000149575,ENSG00000149582,ENSG00000160654,ENSG00000177098…
TF	Factor: LRF motif: NRGGGKCKY match class: 1	TF:M10115_1	7.76497e-09	2378	1621	284	ENSG00000140526,ENSG00000135480,ENSG00000135503,ENSG00000161835,ENSG00000167612,ENSG00000261308,ENSG00000284730,ENSG00000136810,ENSG00000118058,ENSG00000143870,ENSG00000143882,ENSG00000162975,ENSG00000108840,ENSG00000140905,ENSG00000260643,ENSG00000284512,ENSG00000150990,ENSG00000136404,ENSG00000227234,ENSG00000166595,ENSG00000172824,ENSG00000007516,ENSG00000007520,ENSG00000007545,ENSG00000059145…
TF	Factor: AP2BETA motif: SCCYCAGGSNN match class: 1	TF:M13137_1	1.66328e-08	4516	1621	479	ENSG00000011523,ENSG00000115902,ENSG00000135480,ENSG00000161835,ENSG00000261308,ENSG00000284730,ENSG00000183655,ENSG00000136810,ENSG00000074370,ENSG00000074755,ENSG00000108405,ENSG00000167740,ENSG00000170442,ENSG00000078070,ENSG00000019144,ENSG00000095139,ENSG00000118058,ENSG00000143870,ENSG00000143882,ENSG00000004939,ENSG00000087152,ENSG00000108312,ENSG00000108849,ENSG00000131096,ENSG00000284042…
TF	Factor: Ikaros motif: TGGGAGN	TF:M07260	1.52169e-07	13743	1621	1226	ENSG00000140519,ENSG00000140522,ENSG00000140525,ENSG00000011523,ENSG00000115902,ENSG00000138069,ENSG00000138071,ENSG00000198369,ENSG00000123358,ENSG00000139567,ENSG00000161835,ENSG00000167612,ENSG00000167767,ENSG00000205426,ENSG00000261308,ENSG00000284730,ENSG00000063761,ENSG00000100603,ENSG00000170776,ENSG00000183655,ENSG00000136810,ENSG00000188959,ENSG00000204193,ENSG00000170893,ENSG00000251287…
TF	Factor: Sp1 motif: NWRGCCACGCCCMCN match class: 1	TF:M12152_1	1.53965e-07	2953	1621	332	ENSG00000140526,ENSG00000011523,ENSG00000135503,ENSG00000161835,ENSG00000261308,ENSG00000136810,ENSG00000019144,ENSG00000143870,ENSG00000013306,ENSG00000108309,ENSG00000141349,ENSG00000161653,ENSG00000168591,ENSG00000140905,ENSG00000166454,ENSG00000166455,ENSG00000260643,ENSG00000261609,ENSG00000284512,ENSG00000073060,ENSG00000081760,ENSG00000166503,ENSG00000134595,ENSG00000102871,ENSG00000102878…
TF	Factor: AP-2gamma motif: NTGSCCTGRGGSNN match class: 1	TF:M09591_1	1.86587e-07	2893	1621	326	ENSG00000161835,ENSG00000205426,ENSG00000261308,ENSG00000183655,ENSG00000074370,ENSG00000108405,ENSG00000170442,ENSG00000078070,ENSG00000019144,ENSG00000095139,ENSG00000143870,ENSG00000004939,ENSG00000108849,ENSG00000131096,ENSG00000284042,ENSG00000284234,ENSG00000284283,ENSG00000284439,ENSG00000073060,ENSG00000136404,ENSG00000125149,ENSG00000140939,ENSG00000166589,ENSG00000166592,ENSG00000196123…
TF	Factor: HNRPUL1 motif: NCNCAGN match class: 1	TF:M09746_1	3.64312e-07	7738	1621	747	ENSG00000140522,ENSG00000011523,ENSG00000115902,ENSG00000138071,ENSG00000123395,ENSG00000135480,ENSG00000161835,ENSG00000167612,ENSG00000167767,ENSG00000261308,ENSG00000063761,ENSG00000100603,ENSG00000136810,ENSG00000188959,ENSG00000074370,ENSG00000132388,ENSG00000138363,ENSG00000043093,ENSG00000078081,ENSG00000095139,ENSG00000149575,ENSG00000115761,ENSG00000143870,ENSG00000013306,ENSG00000030582…
TF	Factor: PURBETA motif: NCWGRGGCTGGGG match class: 1	TF:M12726_1	3.73089e-07	2535	1621	291	ENSG00000140522,ENSG00000115902,ENSG00000139567,ENSG00000167767,ENSG00000188959,ENSG00000251287,ENSG00000108405,ENSG00000118094,ENSG00000177098,ENSG00000004939,ENSG00000013306,ENSG00000087152,ENSG00000108309,ENSG00000108849,ENSG00000131096,ENSG00000161653,ENSG00000161664,ENSG00000161682,ENSG00000268799,ENSG00000261609,ENSG00000073060,ENSG00000102890,ENSG00000166589,ENSG00000179044,ENSG00000007545…
TF	Factor: GKLF motif: GCCMCRCCCNNN	TF:M01588	4.20195e-07	9153	1621	863	ENSG00000140519,ENSG00000140521,ENSG00000140526,ENSG00000123358,ENSG00000135480,ENSG00000135503,ENSG00000139567,ENSG00000161835,ENSG00000167612,ENSG00000167767,ENSG00000261308,ENSG00000284730,ENSG00000063761,ENSG00000183655,ENSG00000136810,ENSG00000188959,ENSG00000074370,ENSG00000108405,ENSG00000132388,ENSG00000170442,ENSG00000115414,ENSG00000138363,ENSG00000058063,ENSG00000078070,ENSG00000019144…
TF	Factor: ZNF670 motif: SNGGGCRGRG match class: 1	TF:M13124_1	4.69212e-07	8436	1621	804	ENSG00000140519,ENSG00000140526,ENSG00000011523,ENSG00000138069,ENSG00000138071,ENSG00000123358,ENSG00000135480,ENSG00000135503,ENSG00000139567,ENSG00000161835,ENSG00000167612,ENSG00000261308,ENSG00000284730,ENSG00000063761,ENSG00000170776,ENSG00000183655,ENSG00000136810,ENSG00000074370,ENSG00000108405,ENSG00000132388,ENSG00000135443,ENSG00000170523,ENSG00000115414,ENSG00000138363,ENSG00000043093…
TF	Factor: TR4 motif: ACCCCGS match class: 1	TF:M04934_1	6.594e-07	15788	1621	1373	ENSG00000140519,ENSG00000140521,ENSG00000140522,ENSG00000140525,ENSG00000140526,ENSG00000115902,ENSG00000138069,ENSG00000138071,ENSG00000198369,ENSG00000123358,ENSG00000123395,ENSG00000135480,ENSG00000135503,ENSG00000139567,ENSG00000161835,ENSG00000167612,ENSG00000167767,ENSG00000205426,ENSG00000261308,ENSG00000284730,ENSG00000063761,ENSG00000100601,ENSG00000100603,ENSG00000119705,ENSG00000170776…
TF	Factor: HA95 motif: CCSNSSCCNSCNCCWSCCNS	TF:M13127	2.21571e-06	12581	1621	1130	ENSG00000140519,ENSG00000140521,ENSG00000140522,ENSG00000115902,ENSG00000138069,ENSG00000138071,ENSG00000123358,ENSG00000135480,ENSG00000135503,ENSG00000139567,ENSG00000161835,ENSG00000167767,ENSG00000261308,ENSG00000284730,ENSG00000063761,ENSG00000183655,ENSG00000136810,ENSG00000188959,ENSG00000204193,ENSG00000170893,ENSG00000074370,ENSG00000074755,ENSG00000108405,ENSG00000132388,ENSG00000167740…
TF	Factor: Sp1 motif: GGGGCGGGGT match class: 1	TF:M00008_1	2.75186e-06	5124	1621	519	ENSG00000140526,ENSG00000011523,ENSG00000123358,ENSG00000161835,ENSG00000167612,ENSG00000261308,ENSG00000183655,ENSG00000136810,ENSG00000170893,ENSG00000074755,ENSG00000108405,ENSG00000132388,ENSG00000167740,ENSG00000115414,ENSG00000078081,ENSG00000019144,ENSG00000118058,ENSG00000177098,ENSG00000143870,ENSG00000143882,ENSG00000013306,ENSG00000108309,ENSG00000131096,ENSG00000141349,ENSG00000161653…
TF	Factor: AP-2gamma motif: GCCYNNGGS	TF:M00470	3.13904e-06	9660	1621	898	ENSG00000140521,ENSG00000140522,ENSG00000011523,ENSG00000115902,ENSG00000138071,ENSG00000123358,ENSG00000123395,ENSG00000135480,ENSG00000135503,ENSG00000139567,ENSG00000161835,ENSG00000167612,ENSG00000167767,ENSG00000205426,ENSG00000261308,ENSG00000284730,ENSG00000063761,ENSG00000136810,ENSG00000188959,ENSG00000074370,ENSG00000108405,ENSG00000132388,ENSG00000135443,ENSG00000170442,ENSG00000170523…
TF	Factor: GKLF motif: GCCMCRCCCNNN match class: 1	TF:M01588_1	3.82798e-06	4076	1621	426	ENSG00000140526,ENSG00000135503,ENSG00000161835,ENSG00000261308,ENSG00000183655,ENSG00000136810,ENSG00000188959,ENSG00000108405,ENSG00000115414,ENSG00000058063,ENSG00000019144,ENSG00000095139,ENSG00000118094,ENSG00000149582,ENSG00000013306,ENSG00000087152,ENSG00000141349,ENSG00000161653,ENSG00000168591,ENSG00000166455,ENSG00000073060,ENSG00000081760,ENSG00000150991,ENSG00000184992,ENSG00000136404…
TF	Factor: ZNF670 motif: SNGGGCRGRG	TF:M13124	4.82082e-06	13091	1621	1167	ENSG00000140519,ENSG00000140521,ENSG00000140522,ENSG00000140525,ENSG00000140526,ENSG00000011523,ENSG00000115902,ENSG00000138069,ENSG00000138071,ENSG00000123358,ENSG00000123395,ENSG00000135480,ENSG00000135503,ENSG00000139567,ENSG00000161835,ENSG00000167612,ENSG00000205426,ENSG00000261308,ENSG00000284730,ENSG00000063761,ENSG00000170776,ENSG00000183655,ENSG00000136810,ENSG00000170893,ENSG00000074370…
TF	Factor: BTEB2 motif: WGGGTGKGGCNGGN	TF:M09972	5.27611e-06	9470	1621	881	ENSG00000140521,ENSG00000140522,ENSG00000140526,ENSG00000138069,ENSG00000138071,ENSG00000123358,ENSG00000135480,ENSG00000135503,ENSG00000139567,ENSG00000167612,ENSG00000167767,ENSG00000261308,ENSG00000284730,ENSG00000183655,ENSG00000136810,ENSG00000188959,ENSG00000251287,ENSG00000074370,ENSG00000108405,ENSG00000132388,ENSG00000167740,ENSG00000185722,ENSG00000170442,ENSG00000170523,ENSG00000115414…
TF	Factor: CPBP motif: SNCCCNN match class: 1	TF:M01822_1	5.93178e-06	18998	1621	1583	ENSG00000140519,ENSG00000140521,ENSG00000140522,ENSG00000140525,ENSG00000140526,ENSG00000011523,ENSG00000115902,ENSG00000138069,ENSG00000138071,ENSG00000198369,ENSG00000123358,ENSG00000123395,ENSG00000135480,ENSG00000135503,ENSG00000139567,ENSG00000161835,ENSG00000167612,ENSG00000167767,ENSG00000205426,ENSG00000261308,ENSG00000284730,ENSG00000063761,ENSG00000100601,ENSG00000100603,ENSG00000119705…
TF	Factor: ZNF253 motif: SNGNSCGNGGNGCKGNN	TF:M13147	7.10677e-06	11358	1621	1031	ENSG00000140519,ENSG00000140522,ENSG00000140526,ENSG00000011523,ENSG00000115902,ENSG00000138069,ENSG00000138071,ENSG00000123358,ENSG00000123395,ENSG00000135480,ENSG00000135503,ENSG00000139567,ENSG00000161835,ENSG00000167767,ENSG00000205426,ENSG00000261308,ENSG00000284730,ENSG00000063761,ENSG00000183655,ENSG00000136810,ENSG00000170893,ENSG00000074370,ENSG00000074755,ENSG00000108405,ENSG00000132388…
TF	Factor: AP-2alpha motif: NNNGSCCTGRGGSN	TF:M04896	7.75794e-06	5925	1621	585	ENSG00000140519,ENSG00000138069,ENSG00000138071,ENSG00000135480,ENSG00000139567,ENSG00000161835,ENSG00000167612,ENSG00000205426,ENSG00000261308,ENSG00000284730,ENSG00000183655,ENSG00000136810,ENSG00000074370,ENSG00000074755,ENSG00000167740,ENSG00000170442,ENSG00000115414,ENSG00000078070,ENSG00000019144,ENSG00000095139,ENSG00000118058,ENSG00000198851,ENSG00000143870,ENSG00000143882,ENSG00000004939…
TF	Factor: Zic1 motif: KGGGTGGTC match class: 1	TF:M00448_1	9.69156e-06	4444	1621	456	ENSG00000140521,ENSG00000138071,ENSG00000135480,ENSG00000135503,ENSG00000161835,ENSG00000167612,ENSG00000167767,ENSG00000183655,ENSG00000251287,ENSG00000108405,ENSG00000115414,ENSG00000149582,ENSG00000177098,ENSG00000115761,ENSG00000143882,ENSG00000004939,ENSG00000005961,ENSG00000087152,ENSG00000108309,ENSG00000108840,ENSG00000131096,ENSG00000161664,ENSG00000249662,ENSG00000140905,ENSG00000260643…
TF	Factor: TIEG1 motif: NCCCNSNCCCCGCCCCC	TF:M12351	1.15381e-05	12696	1621	1134	ENSG00000140519,ENSG00000140521,ENSG00000140522,ENSG00000140526,ENSG00000011523,ENSG00000115902,ENSG00000138069,ENSG00000138071,ENSG00000123358,ENSG00000123395,ENSG00000135480,ENSG00000135503,ENSG00000139567,ENSG00000161835,ENSG00000167612,ENSG00000167767,ENSG00000261308,ENSG00000284730,ENSG00000063761,ENSG00000170776,ENSG00000183655,ENSG00000136810,ENSG00000170893,ENSG00000251287,ENSG00000074370…
TF	Factor: TFAP2A motif: NGCCCYNNGGGCN	TF:M04148	1.29423e-05	10275	1621	943	ENSG00000140519,ENSG00000140521,ENSG00000140525,ENSG00000011523,ENSG00000115902,ENSG00000138069,ENSG00000138071,ENSG00000123358,ENSG00000123395,ENSG00000135480,ENSG00000135503,ENSG00000161835,ENSG00000205426,ENSG00000261308,ENSG00000284730,ENSG00000170893,ENSG00000074370,ENSG00000074755,ENSG00000132388,ENSG00000167740,ENSG00000185722,ENSG00000135443,ENSG00000138363,ENSG00000043093,ENSG00000058063…
TF	Factor: SP1 motif: RCCMCRCCCMC match class: 1	TF:M03920_1	1.46817e-05	3125	1621	337	ENSG00000140526,ENSG00000161835,ENSG00000261308,ENSG00000183655,ENSG00000136810,ENSG00000132388,ENSG00000058063,ENSG00000143882,ENSG00000013306,ENSG00000108309,ENSG00000141349,ENSG00000161653,ENSG00000168591,ENSG00000166455,ENSG00000073060,ENSG00000081760,ENSG00000150990,ENSG00000184992,ENSG00000103723,ENSG00000102890,ENSG00000168701,ENSG00000237172,ENSG00000141401,ENSG00000181626,ENSG00000007516…
TF	Factor: MED8 motif: CYYNSCYYCCTSCNCC	TF:M13128	1.68239e-05	13100	1621	1164	ENSG00000140519,ENSG00000140521,ENSG00000140525,ENSG00000011523,ENSG00000115902,ENSG00000138069,ENSG00000138071,ENSG00000198369,ENSG00000123358,ENSG00000123395,ENSG00000135480,ENSG00000135503,ENSG00000139567,ENSG00000161835,ENSG00000167767,ENSG00000205426,ENSG00000261308,ENSG00000284730,ENSG00000100603,ENSG00000170776,ENSG00000183655,ENSG00000136810,ENSG00000188959,ENSG00000204193,ENSG00000170893…
TF	Factor: ZNFPT1 motif: YCNNCNCWGCCNY match class: 1	TF:M12721_1	1.73292e-05	3295	1621	352	ENSG00000139567,ENSG00000161835,ENSG00000167767,ENSG00000188959,ENSG00000251287,ENSG00000108405,ENSG00000043093,ENSG00000095139,ENSG00000013306,ENSG00000108309,ENSG00000108840,ENSG00000108849,ENSG00000131096,ENSG00000268799,ENSG00000081760,ENSG00000102890,ENSG00000140939,ENSG00000166589,ENSG00000168748,ENSG00000172824,ENSG00000205250,ENSG00000181626,ENSG00000236396,ENSG00000059145,ENSG00000095917…
TF	Factor: AP-2gamma motif: NTGSCCTGRGGSNN	TF:M09591	1.85045e-05	8575	1621	804	ENSG00000140519,ENSG00000140526,ENSG00000011523,ENSG00000115902,ENSG00000138069,ENSG00000138071,ENSG00000135480,ENSG00000139567,ENSG00000161835,ENSG00000167612,ENSG00000205426,ENSG00000261308,ENSG00000284730,ENSG00000100601,ENSG00000119705,ENSG00000183655,ENSG00000136810,ENSG00000074370,ENSG00000074755,ENSG00000108405,ENSG00000167740,ENSG00000170442,ENSG00000115414,ENSG00000078070,ENSG00000019144…
TF	Factor: TIEG1 motif: NCCCNSNCCCCGCCCCC match class: 1	TF:M12351_1	1.87161e-05	8478	1621	796	ENSG00000140526,ENSG00000011523,ENSG00000115902,ENSG00000138069,ENSG00000138071,ENSG00000135480,ENSG00000135503,ENSG00000139567,ENSG00000161835,ENSG00000167767,ENSG00000261308,ENSG00000284730,ENSG00000183655,ENSG00000136810,ENSG00000074370,ENSG00000132388,ENSG00000135443,ENSG00000170442,ENSG00000043093,ENSG00000058063,ENSG00000019144,ENSG00000095139,ENSG00000118058,ENSG00000149575,ENSG00000149582…
TF	Factor: E2F-4 motif: SNGGGCGGGAANN match class: 1	TF:M09894_1	2.09509e-05	14345	1621	1258	ENSG00000140519,ENSG00000140521,ENSG00000140525,ENSG00000140526,ENSG00000011523,ENSG00000115902,ENSG00000138069,ENSG00000138071,ENSG00000123358,ENSG00000123395,ENSG00000135480,ENSG00000135503,ENSG00000139567,ENSG00000161835,ENSG00000167612,ENSG00000167767,ENSG00000261308,ENSG00000284730,ENSG00000063761,ENSG00000100601,ENSG00000100603,ENSG00000119705,ENSG00000183655,ENSG00000136810,ENSG00000170893…
TF	Factor: AP2BETA motif: SCCYCAGGSNN	TF:M13137	2.13171e-05	10658	1621	972	ENSG00000140519,ENSG00000140521,ENSG00000140522,ENSG00000140526,ENSG00000011523,ENSG00000115902,ENSG00000138069,ENSG00000138071,ENSG00000135480,ENSG00000139567,ENSG00000161835,ENSG00000167612,ENSG00000205426,ENSG00000261308,ENSG00000284730,ENSG00000100601,ENSG00000119705,ENSG00000183655,ENSG00000136810,ENSG00000074370,ENSG00000074755,ENSG00000108405,ENSG00000167740,ENSG00000135443,ENSG00000170442…
TF	Factor: GKLF motif: WGGGYGKGGC	TF:M09971	2.2446e-05	5659	1621	559	ENSG00000140526,ENSG00000135503,ENSG00000161835,ENSG00000167612,ENSG00000167767,ENSG00000284730,ENSG00000136810,ENSG00000188959,ENSG00000108405,ENSG00000115414,ENSG00000138363,ENSG00000078070,ENSG00000019144,ENSG00000095139,ENSG00000118058,ENSG00000149582,ENSG00000013306,ENSG00000087152,ENSG00000108849,ENSG00000131096,ENSG00000161653,ENSG00000161654,ENSG00000168591,ENSG00000166455,ENSG00000261609…
TF	Factor: LUMAN motif: CYCAGCYYCY match class: 1	TF:M09729_1	2.42312e-05	4748	1621	480	ENSG00000140522,ENSG00000115902,ENSG00000139567,ENSG00000161835,ENSG00000167767,ENSG00000261308,ENSG00000284730,ENSG00000188959,ENSG00000074370,ENSG00000108405,ENSG00000110344,ENSG00000118058,ENSG00000118094,ENSG00000177098,ENSG00000143870,ENSG00000004939,ENSG00000013306,ENSG00000030582,ENSG00000087152,ENSG00000091947,ENSG00000108312,ENSG00000108840,ENSG00000108849,ENSG00000131096,ENSG00000161653…
TF	Factor: ZGPAT motif: GRGGCWGNGGNG match class: 1	TF:M09739_1	2.98848e-05	2827	1621	308	ENSG00000123358,ENSG00000139567,ENSG00000167767,ENSG00000261308,ENSG00000074370,ENSG00000108405,ENSG00000043093,ENSG00000095139,ENSG00000177098,ENSG00000143882,ENSG00000013306,ENSG00000108309,ENSG00000108312,ENSG00000108840,ENSG00000108849,ENSG00000161682,ENSG00000166503,ENSG00000169594,ENSG00000134595,ENSG00000102890,ENSG00000181626,ENSG00000236396,ENSG00000059145,ENSG00000095917,ENSG00000103249…
TF	Factor: HA95 motif: CCSNSSCCNSCNCCWSCCNS match class: 1	TF:M13127_1	3.00486e-05	8631	1621	807	ENSG00000140521,ENSG00000115902,ENSG00000138069,ENSG00000123358,ENSG00000135480,ENSG00000135503,ENSG00000139567,ENSG00000161835,ENSG00000167767,ENSG00000261308,ENSG00000284730,ENSG00000063761,ENSG00000183655,ENSG00000136810,ENSG00000188959,ENSG00000170893,ENSG00000074370,ENSG00000074755,ENSG00000108405,ENSG00000132388,ENSG00000167740,ENSG00000115414,ENSG00000043093,ENSG00000058063,ENSG00000095139…
TF	Factor: MAZ motif: GGGMGGGGSSGGGGGGGGGGGG match class: 1	TF:M09636_1	3.1031e-05	14493	1621	1268	ENSG00000140519,ENSG00000140521,ENSG00000140522,ENSG00000140526,ENSG00000011523,ENSG00000115902,ENSG00000138069,ENSG00000138071,ENSG00000123358,ENSG00000123395,ENSG00000135480,ENSG00000135503,ENSG00000139567,ENSG00000161835,ENSG00000167612,ENSG00000167767,ENSG00000261308,ENSG00000284730,ENSG00000100603,ENSG00000170776,ENSG00000183655,ENSG00000136810,ENSG00000188959,ENSG00000204193,ENSG00000170893…
TF	Factor: LRF motif: GGGGKYNNB match class: 1	TF:M01100_1	3.60311e-05	2843	1621	309	ENSG00000123358,ENSG00000135480,ENSG00000161835,ENSG00000183655,ENSG00000108405,ENSG00000185722,ENSG00000043093,ENSG00000118058,ENSG00000108840,ENSG00000108849,ENSG00000131096,ENSG00000161653,ENSG00000161682,ENSG00000261609,ENSG00000150991,ENSG00000064726,ENSG00000102871,ENSG00000102890,ENSG00000135722,ENSG00000166589,ENSG00000166592,ENSG00000237172,ENSG00000007516,ENSG00000059145,ENSG00000095917…
TF	Factor: Sp1 motif: NWRGCCMCGCCCMCN match class: 1	TF:M12151_1	3.81741e-05	2627	1621	289	ENSG00000140526,ENSG00000135503,ENSG00000161835,ENSG00000261308,ENSG00000136810,ENSG00000019144,ENSG00000143870,ENSG00000013306,ENSG00000108309,ENSG00000141349,ENSG00000161653,ENSG00000168591,ENSG00000166454,ENSG00000166455,ENSG00000073060,ENSG00000081760,ENSG00000102871,ENSG00000102878,ENSG00000135722,ENSG00000168701,ENSG00000168748,ENSG00000237172,ENSG00000141401,ENSG00000141404,ENSG00000007516…
TF	Factor: E2F1 motif: GSGCGGGAAN	TF:M12597	5.3117e-05	14407	1621	1260	ENSG00000140521,ENSG00000140522,ENSG00000140525,ENSG00000140526,ENSG00000011523,ENSG00000115902,ENSG00000138069,ENSG00000138071,ENSG00000123358,ENSG00000123395,ENSG00000135480,ENSG00000135503,ENSG00000139567,ENSG00000161835,ENSG00000167767,ENSG00000261308,ENSG00000284730,ENSG00000063761,ENSG00000183655,ENSG00000136810,ENSG00000170893,ENSG00000074370,ENSG00000074755,ENSG00000132388,ENSG00000167740…
TF	Factor: Zfx motif: SNSCAGGCCKCGSCSS	TF:M01593	5.61783e-05	4285	1621	437	ENSG00000140525,ENSG00000115902,ENSG00000138069,ENSG00000138071,ENSG00000161835,ENSG00000167767,ENSG00000205426,ENSG00000261308,ENSG00000284730,ENSG00000063761,ENSG00000183655,ENSG00000170893,ENSG00000132388,ENSG00000058063,ENSG00000019144,ENSG00000118058,ENSG00000013306,ENSG00000030582,ENSG00000108309,ENSG00000108312,ENSG00000131096,ENSG00000141349,ENSG00000161654,ENSG00000140905,ENSG00000166451…
TF	Factor: E2F4 motif: YCCCGCCNCNNSSNNSNN match class: 1	TF:M12599_1	5.94973e-05	16076	1621	1383	ENSG00000140519,ENSG00000140521,ENSG00000140522,ENSG00000140525,ENSG00000140526,ENSG00000011523,ENSG00000115902,ENSG00000138069,ENSG00000138071,ENSG00000123358,ENSG00000123395,ENSG00000135480,ENSG00000135503,ENSG00000139567,ENSG00000161835,ENSG00000167612,ENSG00000167767,ENSG00000205426,ENSG00000261308,ENSG00000284730,ENSG00000063761,ENSG00000100601,ENSG00000100603,ENSG00000119705,ENSG00000183655…
TF	Factor: SP1 motif: GGCCCCGCCCCCN	TF:M12666	6.07521e-05	8941	1621	830	ENSG00000140519,ENSG00000140526,ENSG00000011523,ENSG00000115902,ENSG00000138069,ENSG00000138071,ENSG00000123358,ENSG00000123395,ENSG00000135480,ENSG00000135503,ENSG00000139567,ENSG00000161835,ENSG00000167612,ENSG00000261308,ENSG00000284730,ENSG00000063761,ENSG00000183655,ENSG00000136810,ENSG00000074370,ENSG00000108405,ENSG00000132388,ENSG00000135443,ENSG00000170442,ENSG00000115414,ENSG00000138363…
TF	Factor: EKLF motif: NGGGYGKGGCNNGG	TF:M09969	6.55431e-05	4736	1621	476	ENSG00000123358,ENSG00000135503,ENSG00000161835,ENSG00000167767,ENSG00000261308,ENSG00000063761,ENSG00000183655,ENSG00000136810,ENSG00000074370,ENSG00000108405,ENSG00000115414,ENSG00000058063,ENSG00000149582,ENSG00000143870,ENSG00000143882,ENSG00000013306,ENSG00000087152,ENSG00000108849,ENSG00000141349,ENSG00000161654,ENSG00000168591,ENSG00000140905,ENSG00000260643,ENSG00000284512,ENSG00000073060…
TF	Factor: PAX5 motif: RNGCGTGACCNN	TF:M09817	6.6305e-05	12766	1621	1134	ENSG00000140519,ENSG00000140521,ENSG00000140525,ENSG00000140526,ENSG00000011523,ENSG00000138069,ENSG00000138071,ENSG00000198369,ENSG00000123358,ENSG00000123395,ENSG00000135480,ENSG00000135503,ENSG00000139567,ENSG00000167612,ENSG00000167767,ENSG00000261308,ENSG00000284730,ENSG00000063761,ENSG00000100601,ENSG00000100603,ENSG00000119705,ENSG00000183655,ENSG00000136810,ENSG00000170893,ENSG00000074370…
TF	Factor: Zic3 motif: NGGGKGGTC match class: 1	TF:M00450_1	6.67436e-05	8092	1621	760	ENSG00000140519,ENSG00000140521,ENSG00000011523,ENSG00000115902,ENSG00000138069,ENSG00000135503,ENSG00000139567,ENSG00000161835,ENSG00000167612,ENSG00000167767,ENSG00000205426,ENSG00000261308,ENSG00000100603,ENSG00000183655,ENSG00000188959,ENSG00000251287,ENSG00000074370,ENSG00000074755,ENSG00000108405,ENSG00000167740,ENSG00000135443,ENSG00000170442,ENSG00000043093,ENSG00000019144,ENSG00000118058…
TF	Factor: ZNF532 motif: NGGRGCTGGG match class: 1	TF:M12732_1	6.69719e-05	3591	1621	375	ENSG00000140522,ENSG00000115902,ENSG00000135480,ENSG00000139567,ENSG00000161835,ENSG00000167767,ENSG00000261308,ENSG00000284730,ENSG00000188959,ENSG00000074370,ENSG00000108405,ENSG00000135443,ENSG00000118094,ENSG00000177098,ENSG00000013306,ENSG00000030582,ENSG00000087152,ENSG00000091947,ENSG00000108312,ENSG00000108840,ENSG00000108849,ENSG00000161653,ENSG00000161682,ENSG00000168591,ENSG00000268799…
TF	Factor: LUMAN motif: CYCAGCYYCY	TF:M09729	9.25954e-05	10920	1621	988	ENSG00000140522,ENSG00000011523,ENSG00000115902,ENSG00000138069,ENSG00000138071,ENSG00000198369,ENSG00000123358,ENSG00000135480,ENSG00000135503,ENSG00000139567,ENSG00000161835,ENSG00000167612,ENSG00000167767,ENSG00000205426,ENSG00000261308,ENSG00000284730,ENSG00000100603,ENSG00000170776,ENSG00000188959,ENSG00000170893,ENSG00000251287,ENSG00000074370,ENSG00000108405,ENSG00000132388,ENSG00000185722…
TF	Factor: GKLF motif: NNCCMCRCCCN match class: 1	TF:M12173_1	9.57504e-05	5130	1621	509	ENSG00000140526,ENSG00000011523,ENSG00000135503,ENSG00000161835,ENSG00000261308,ENSG00000063761,ENSG00000183655,ENSG00000136810,ENSG00000185722,ENSG00000115414,ENSG00000043093,ENSG00000058063,ENSG00000019144,ENSG00000095139,ENSG00000118094,ENSG00000149582,ENSG00000143870,ENSG00000143882,ENSG00000013306,ENSG00000108309,ENSG00000141349,ENSG00000161653,ENSG00000168591,ENSG00000140905,ENSG00000166455…
TF	Factor: KLF17 motif: NGMCMCRCCCTN	TF:M12188	9.78608e-05	3760	1621	389	ENSG00000140526,ENSG00000138071,ENSG00000123358,ENSG00000135503,ENSG00000139567,ENSG00000136810,ENSG00000188959,ENSG00000115414,ENSG00000078070,ENSG00000019144,ENSG00000095139,ENSG00000118058,ENSG00000149582,ENSG00000013306,ENSG00000087152,ENSG00000108309,ENSG00000108849,ENSG00000131096,ENSG00000141349,ENSG00000161653,ENSG00000161654,ENSG00000168591,ENSG00000166455,ENSG00000261609,ENSG00000081760…
TF	Factor: E2F-3:TBR2 motif: ANGTGYKANGGCGCSTTNNCRNNT match class: 1	TF:M08207_1	9.82665e-05	15846	1621	1365	ENSG00000140519,ENSG00000140521,ENSG00000140522,ENSG00000140525,ENSG00000011523,ENSG00000115902,ENSG00000138069,ENSG00000123358,ENSG00000123395,ENSG00000135480,ENSG00000135503,ENSG00000139567,ENSG00000161835,ENSG00000167612,ENSG00000167767,ENSG00000205426,ENSG00000261308,ENSG00000284730,ENSG00000063761,ENSG00000100601,ENSG00000100603,ENSG00000119705,ENSG00000183655,ENSG00000136810,ENSG00000188959…
TF	Factor: GKLF motif: WGGGYGKGGC match class: 1	TF:M09971_1	0.000106328	1376	1621	168	ENSG00000140526,ENSG00000135503,ENSG00000136810,ENSG00000188959,ENSG00000115414,ENSG00000087152,ENSG00000168591,ENSG00000150991,ENSG00000102871,ENSG00000102890,ENSG00000135722,ENSG00000166589,ENSG00000196123,ENSG00000237172,ENSG00000141401,ENSG00000059145,ENSG00000099622,ENSG00000099812,ENSG00000175221,ENSG00000167074,ENSG00000166295,ENSG00000106261,ENSG00000106290,ENSG00000166997,ENSG00000171621…
TF	Factor: ETF motif: CCCCGCCCCYN match class: 1	TF:M07039_1	0.00013461	13994	1621	1226	ENSG00000140522,ENSG00000140526,ENSG00000011523,ENSG00000115902,ENSG00000138069,ENSG00000138071,ENSG00000123358,ENSG00000123395,ENSG00000135480,ENSG00000135503,ENSG00000139567,ENSG00000161835,ENSG00000167612,ENSG00000167767,ENSG00000205426,ENSG00000261308,ENSG00000284730,ENSG00000063761,ENSG00000170776,ENSG00000183655,ENSG00000136810,ENSG00000188959,ENSG00000204193,ENSG00000170893,ENSG00000074370…
TF	Factor: c-Ets-1(p54) motif: NCMGGAWGYN match class: 1	TF:M00032_1	0.000134897	2218	1621	248	ENSG00000138071,ENSG00000123395,ENSG00000284730,ENSG00000170776,ENSG00000074755,ENSG00000167740,ENSG00000138363,ENSG00000110344,ENSG00000160588,ENSG00000005961,ENSG00000108309,ENSG00000161654,ENSG00000168591,ENSG00000166454,ENSG00000081760,ENSG00000184992,ENSG00000064726,ENSG00000136404,ENSG00000169594,ENSG00000186628,ENSG00000205250,ENSG00000249961,ENSG00000141404,ENSG00000103275,ENSG00000131634…
TF	Factor: Kaiso motif: GCMGGGRGCRGS	TF:M03876	0.000146123	13971	1621	1224	ENSG00000140519,ENSG00000140521,ENSG00000140522,ENSG00000140525,ENSG00000140526,ENSG00000011523,ENSG00000115902,ENSG00000138071,ENSG00000198369,ENSG00000123358,ENSG00000123395,ENSG00000135480,ENSG00000135503,ENSG00000139567,ENSG00000161835,ENSG00000167767,ENSG00000261308,ENSG00000284730,ENSG00000063761,ENSG00000100603,ENSG00000183655,ENSG00000136810,ENSG00000170893,ENSG00000074370,ENSG00000108405…
TF	Factor: AP-2beta motif: NSCCYNRGGSN match class: 1	TF:M11477_1	0.000146472	7101	1621	675	ENSG00000140519,ENSG00000140526,ENSG00000011523,ENSG00000115902,ENSG00000138069,ENSG00000138071,ENSG00000123358,ENSG00000135480,ENSG00000161835,ENSG00000284730,ENSG00000100601,ENSG00000119705,ENSG00000183655,ENSG00000136810,ENSG00000188959,ENSG00000074370,ENSG00000115414,ENSG00000078070,ENSG00000019144,ENSG00000095139,ENSG00000118058,ENSG00000118094,ENSG00000118096,ENSG00000149582,ENSG00000167286…
TF	Factor: PHB motif: NCCCAGCCCCY	TF:M12725	0.000152497	10004	1621	913	ENSG00000140519,ENSG00000140522,ENSG00000140526,ENSG00000011523,ENSG00000115902,ENSG00000138069,ENSG00000138071,ENSG00000198369,ENSG00000123358,ENSG00000135480,ENSG00000135503,ENSG00000139567,ENSG00000161835,ENSG00000261308,ENSG00000284730,ENSG00000063761,ENSG00000183655,ENSG00000136810,ENSG00000188959,ENSG00000251287,ENSG00000074370,ENSG00000108405,ENSG00000132388,ENSG00000135443,ENSG00000170523…
TF	Factor: TFAP2A motif: NGCCCYNNGGGCN match class: 1	TF:M04148_1	0.000174132	9836	1621	899	ENSG00000140519,ENSG00000140521,ENSG00000140525,ENSG00000011523,ENSG00000115902,ENSG00000138069,ENSG00000138071,ENSG00000123358,ENSG00000123395,ENSG00000135480,ENSG00000161835,ENSG00000205426,ENSG00000261308,ENSG00000284730,ENSG00000170893,ENSG00000074370,ENSG00000074755,ENSG00000132388,ENSG00000167740,ENSG00000185722,ENSG00000135443,ENSG00000138363,ENSG00000043093,ENSG00000058063,ENSG00000078081…
TF	Factor: BTEB4 motif: NCCACGCCCM	TF:M12186	0.000204519	9361	1621	860	ENSG00000140519,ENSG00000140521,ENSG00000140525,ENSG00000140526,ENSG00000011523,ENSG00000138071,ENSG00000123358,ENSG00000135480,ENSG00000139567,ENSG00000161835,ENSG00000261308,ENSG00000063761,ENSG00000183655,ENSG00000136810,ENSG00000251287,ENSG00000074370,ENSG00000074755,ENSG00000108405,ENSG00000132388,ENSG00000167740,ENSG00000185722,ENSG00000170442,ENSG00000115414,ENSG00000043093,ENSG00000058063…
TF	Factor: AP-2alpha motif: NNNGSCCTGRGGSN match class: 1	TF:M04896_1	0.000213222	1390	1621	168	ENSG00000261308,ENSG00000183655,ENSG00000074370,ENSG00000095139,ENSG00000143870,ENSG00000004939,ENSG00000108849,ENSG00000131096,ENSG00000284042,ENSG00000284234,ENSG00000284283,ENSG00000284439,ENSG00000073060,ENSG00000140939,ENSG00000095917,ENSG00000116176,ENSG00000172236,ENSG00000197253,ENSG00000159921,ENSG00000099622,ENSG00000099812,ENSG00000167470,ENSG00000175221,ENSG00000182087,ENSG00000118263…
TF	Factor: BTEB2 motif: WGGGTGKGGCNGGN match class: 1	TF:M09972_1	0.000218364	4069	1621	414	ENSG00000138069,ENSG00000123358,ENSG00000135480,ENSG00000135503,ENSG00000139567,ENSG00000167767,ENSG00000261308,ENSG00000136810,ENSG00000188959,ENSG00000074370,ENSG00000108405,ENSG00000132388,ENSG00000185722,ENSG00000170442,ENSG00000170523,ENSG00000115414,ENSG00000043093,ENSG00000058063,ENSG00000118096,ENSG00000149582,ENSG00000143870,ENSG00000004939,ENSG00000087152,ENSG00000108309,ENSG00000108840…
TF	Factor: ZFP14 motif: SCNNYCCNGNNSCTSCNC	TF:M12694	0.000288706	10944	1621	986	ENSG00000140526,ENSG00000115902,ENSG00000138069,ENSG00000138071,ENSG00000123358,ENSG00000123395,ENSG00000135480,ENSG00000135503,ENSG00000139567,ENSG00000161835,ENSG00000167612,ENSG00000167767,ENSG00000205426,ENSG00000261308,ENSG00000284730,ENSG00000063761,ENSG00000183655,ENSG00000136810,ENSG00000188959,ENSG00000170893,ENSG00000074370,ENSG00000074755,ENSG00000108405,ENSG00000167740,ENSG00000185722…
TF	Factor: TCF-1 motif: ACATCGRGRCGCTGW match class: 1	TF:M11603_1	0.000311835	13544	1621	1189	ENSG00000140519,ENSG00000140521,ENSG00000140525,ENSG00000140526,ENSG00000011523,ENSG00000115902,ENSG00000138069,ENSG00000138071,ENSG00000135480,ENSG00000135503,ENSG00000139567,ENSG00000161835,ENSG00000167612,ENSG00000167767,ENSG00000205426,ENSG00000261308,ENSG00000284730,ENSG00000063761,ENSG00000100603,ENSG00000183655,ENSG00000136810,ENSG00000170893,ENSG00000074370,ENSG00000074755,ENSG00000132388…
TF	Factor: AP-2alpha motif: NGCCYSNNGSN match class: 1	TF:M01857_1	0.000313479	4757	1621	473	ENSG00000115902,ENSG00000123358,ENSG00000123395,ENSG00000135503,ENSG00000161835,ENSG00000167612,ENSG00000167767,ENSG00000261308,ENSG00000284730,ENSG00000183655,ENSG00000074370,ENSG00000043093,ENSG00000058063,ENSG00000019144,ENSG00000118058,ENSG00000143870,ENSG00000162975,ENSG00000013306,ENSG00000087152,ENSG00000108312,ENSG00000141349,ENSG00000161653,ENSG00000166454,ENSG00000073060,ENSG00000184992…
TF	Factor: MAZ motif: GGGMGGGGSSGGGGGGGGGGGG	TF:M09636	0.000325251	16635	1621	1419	ENSG00000140519,ENSG00000140521,ENSG00000140522,ENSG00000140525,ENSG00000140526,ENSG00000011523,ENSG00000115902,ENSG00000138069,ENSG00000138071,ENSG00000123358,ENSG00000123395,ENSG00000135480,ENSG00000135503,ENSG00000139567,ENSG00000161835,ENSG00000167612,ENSG00000167767,ENSG00000205426,ENSG00000261308,ENSG00000284730,ENSG00000063761,ENSG00000100603,ENSG00000170776,ENSG00000183655,ENSG00000136810…
TF	Factor: SP4 motif: NWRGCCACGCCCMCTYN match class: 1	TF:M03922_1	0.00034851	2221	1621	246	ENSG00000140526,ENSG00000123358,ENSG00000135503,ENSG00000161835,ENSG00000261308,ENSG00000136810,ENSG00000118058,ENSG00000143870,ENSG00000013306,ENSG00000141349,ENSG00000168591,ENSG00000140905,ENSG00000166454,ENSG00000166455,ENSG00000260643,ENSG00000284512,ENSG00000073060,ENSG00000081760,ENSG00000102871,ENSG00000135720,ENSG00000135722,ENSG00000168701,ENSG00000237172,ENSG00000141401,ENSG00000007516…
TF	Factor: ZXDL motif: GSGSCNNGGGMRGCNCCGGGS	TF:M12722	0.000381962	10881	1621	980	ENSG00000140519,ENSG00000140521,ENSG00000115902,ENSG00000138069,ENSG00000123358,ENSG00000123395,ENSG00000135480,ENSG00000135503,ENSG00000139567,ENSG00000161835,ENSG00000167767,ENSG00000205426,ENSG00000261308,ENSG00000284730,ENSG00000183655,ENSG00000136810,ENSG00000170893,ENSG00000074370,ENSG00000074755,ENSG00000132388,ENSG00000167740,ENSG00000185722,ENSG00000170442,ENSG00000115414,ENSG00000138363…
TF	Factor: ZNF300 motif: SWGGGGGSN match class: 1	TF:M07486_1	0.000382676	7597	1621	713	ENSG00000140526,ENSG00000011523,ENSG00000115902,ENSG00000138071,ENSG00000123358,ENSG00000135503,ENSG00000139567,ENSG00000161835,ENSG00000167612,ENSG00000167767,ENSG00000261308,ENSG00000284730,ENSG00000063761,ENSG00000183655,ENSG00000251287,ENSG00000074370,ENSG00000074755,ENSG00000108405,ENSG00000132388,ENSG00000167740,ENSG00000185722,ENSG00000170442,ENSG00000043093,ENSG00000058063,ENSG00000019144…
TF	Factor: ZNF586 motif: CAGGCCYRGAGG match class: 1	TF:M10491_1	0.000407229	7841	1621	733	ENSG00000140519,ENSG00000115902,ENSG00000138071,ENSG00000123358,ENSG00000135480,ENSG00000135503,ENSG00000139567,ENSG00000167612,ENSG00000167767,ENSG00000063761,ENSG00000183655,ENSG00000136810,ENSG00000204193,ENSG00000170893,ENSG00000251287,ENSG00000074755,ENSG00000108405,ENSG00000167740,ENSG00000185722,ENSG00000135443,ENSG00000058063,ENSG00000095139,ENSG00000118094,ENSG00000167286,ENSG00000172425…
TF	Factor: ZNF614 motif: NCYCWGCCYYNNN	TF:M09862	0.000423221	9615	1621	878	ENSG00000140519,ENSG00000011523,ENSG00000115902,ENSG00000138069,ENSG00000138071,ENSG00000123358,ENSG00000135503,ENSG00000139567,ENSG00000161835,ENSG00000167612,ENSG00000167767,ENSG00000261308,ENSG00000284730,ENSG00000063761,ENSG00000136810,ENSG00000188959,ENSG00000074370,ENSG00000074755,ENSG00000108405,ENSG00000167740,ENSG00000135443,ENSG00000170523,ENSG00000138363,ENSG00000043093,ENSG00000058063…
TF	Factor: NR1B1 motif: NRGGNCRTGACCTN match class: 1	TF:M11796_1	0.00042867	4965	1621	490	ENSG00000140525,ENSG00000123358,ENSG00000161835,ENSG00000167612,ENSG00000205426,ENSG00000261308,ENSG00000136810,ENSG00000074370,ENSG00000074755,ENSG00000108405,ENSG00000167740,ENSG00000170523,ENSG00000043093,ENSG00000149582,ENSG00000172425,ENSG00000004939,ENSG00000087152,ENSG00000091947,ENSG00000108309,ENSG00000108312,ENSG00000131096,ENSG00000073060,ENSG00000081760,ENSG00000064726,ENSG00000136404…
TF	Factor: Sp1 motif: GGNDGGRGGCGGGG	TF:M04953	0.000434446	8927	1621	822	ENSG00000140519,ENSG00000140521,ENSG00000140522,ENSG00000140526,ENSG00000011523,ENSG00000115902,ENSG00000138069,ENSG00000123358,ENSG00000135480,ENSG00000135503,ENSG00000139567,ENSG00000167767,ENSG00000205426,ENSG00000261308,ENSG00000284730,ENSG00000063761,ENSG00000183655,ENSG00000136810,ENSG00000074370,ENSG00000132388,ENSG00000170442,ENSG00000115414,ENSG00000043093,ENSG00000058063,ENSG00000019144…
TF	Factor: ESE-1 motif: NSMGGAARTN match class: 1	TF:M01214_1	0.000472039	2229	1621	246	ENSG00000140525,ENSG00000123395,ENSG00000100601,ENSG00000119705,ENSG00000074755,ENSG00000167740,ENSG00000138363,ENSG00000095139,ENSG00000110344,ENSG00000160588,ENSG00000167283,ENSG00000115761,ENSG00000108309,ENSG00000103121,ENSG00000166454,ENSG00000184992,ENSG00000064726,ENSG00000169594,ENSG00000169612,ENSG00000166595,ENSG00000168701,ENSG00000205250,ENSG00000249961,ENSG00000141401,ENSG00000100726…
TF	Factor: ESE-1 motif: NSMGGAARTN match class: 1	TF:M02055_1	0.000472039	2229	1621	246	ENSG00000140525,ENSG00000123395,ENSG00000100601,ENSG00000119705,ENSG00000074755,ENSG00000167740,ENSG00000138363,ENSG00000095139,ENSG00000110344,ENSG00000160588,ENSG00000167283,ENSG00000115761,ENSG00000108309,ENSG00000103121,ENSG00000166454,ENSG00000184992,ENSG00000064726,ENSG00000169594,ENSG00000169612,ENSG00000166595,ENSG00000168701,ENSG00000205250,ENSG00000249961,ENSG00000141401,ENSG00000100726…
TF	Factor: AP-2 motif: SNNNCCNCAGGCN	TF:M00915	0.000473921	9880	1621	899	ENSG00000140519,ENSG00000140521,ENSG00000140526,ENSG00000011523,ENSG00000115902,ENSG00000138069,ENSG00000123358,ENSG00000135503,ENSG00000139567,ENSG00000161835,ENSG00000167612,ENSG00000167767,ENSG00000205426,ENSG00000261308,ENSG00000284730,ENSG00000063761,ENSG00000100601,ENSG00000119705,ENSG00000183655,ENSG00000136810,ENSG00000170893,ENSG00000074370,ENSG00000108405,ENSG00000132388,ENSG00000135443…
TF	Factor: ZNF614 motif: NCYCWGCCYYNNN match class: 1	TF:M09862_1	0.000486971	4302	1621	432	ENSG00000011523,ENSG00000123358,ENSG00000139567,ENSG00000167767,ENSG00000261308,ENSG00000074370,ENSG00000108405,ENSG00000043093,ENSG00000058063,ENSG00000149582,ENSG00000177098,ENSG00000004939,ENSG00000013306,ENSG00000030582,ENSG00000087152,ENSG00000108309,ENSG00000108312,ENSG00000108840,ENSG00000108849,ENSG00000161653,ENSG00000161664,ENSG00000161682,ENSG00000168591,ENSG00000166454,ENSG00000261609…
TF	Factor: PUR1 motif: GGGNCAGNN	TF:M01721	0.000511123	9315	1621	853	ENSG00000140522,ENSG00000140525,ENSG00000011523,ENSG00000115902,ENSG00000123358,ENSG00000123395,ENSG00000135480,ENSG00000139567,ENSG00000161835,ENSG00000167767,ENSG00000261308,ENSG00000284730,ENSG00000170776,ENSG00000188959,ENSG00000170893,ENSG00000074370,ENSG00000074755,ENSG00000108405,ENSG00000132388,ENSG00000167740,ENSG00000170442,ENSG00000170523,ENSG00000115414,ENSG00000043093,ENSG00000019144…
TF	Factor: AP-2beta motif: NSCCYNRGGSN	TF:M11477	0.000543876	8436	1621	781	ENSG00000140519,ENSG00000140521,ENSG00000140526,ENSG00000011523,ENSG00000115902,ENSG00000138069,ENSG00000138071,ENSG00000123358,ENSG00000135480,ENSG00000161835,ENSG00000167612,ENSG00000284730,ENSG00000100601,ENSG00000119705,ENSG00000183655,ENSG00000136810,ENSG00000188959,ENSG00000074370,ENSG00000108405,ENSG00000115414,ENSG00000078070,ENSG00000019144,ENSG00000095139,ENSG00000118058,ENSG00000118094…
TF	Factor: BTEB4 motif: NCCACGCCCM match class: 1	TF:M12186_1	0.000582089	4080	1621	412	ENSG00000140526,ENSG00000011523,ENSG00000161835,ENSG00000261308,ENSG00000063761,ENSG00000183655,ENSG00000136810,ENSG00000132388,ENSG00000185722,ENSG00000058063,ENSG00000019144,ENSG00000095139,ENSG00000118094,ENSG00000149582,ENSG00000143870,ENSG00000143882,ENSG00000004939,ENSG00000013306,ENSG00000030582,ENSG00000108309,ENSG00000141349,ENSG00000161653,ENSG00000168591,ENSG00000140905,ENSG00000166455…
TF	Factor: PHB motif: NCCCAGCCCCY match class: 1	TF:M12725_1	0.000585098	4515	1621	450	ENSG00000011523,ENSG00000115902,ENSG00000138069,ENSG00000123358,ENSG00000135503,ENSG00000161835,ENSG00000261308,ENSG00000284730,ENSG00000183655,ENSG00000188959,ENSG00000074370,ENSG00000108405,ENSG00000118094,ENSG00000149575,ENSG00000177098,ENSG00000143870,ENSG00000013306,ENSG00000087152,ENSG00000091947,ENSG00000108309,ENSG00000108312,ENSG00000108840,ENSG00000108849,ENSG00000161653,ENSG00000168591…
TF	Factor: AP-2rep motif: NGGGGCGGGGC	TF:M09967	0.000585326	4160	1621	419	ENSG00000140519,ENSG00000123358,ENSG00000135480,ENSG00000161835,ENSG00000261308,ENSG00000063761,ENSG00000183655,ENSG00000136810,ENSG00000074370,ENSG00000132388,ENSG00000170442,ENSG00000058063,ENSG00000095139,ENSG00000143870,ENSG00000143882,ENSG00000013306,ENSG00000108309,ENSG00000141349,ENSG00000161653,ENSG00000168591,ENSG00000140905,ENSG00000166454,ENSG00000166455,ENSG00000260643,ENSG00000284512…
TF	Factor: ZNF692 motif: SYNGGSCCCASCCNC	TF:M09734	0.000604718	12027	1621	1069	ENSG00000140519,ENSG00000140521,ENSG00000140522,ENSG00000140525,ENSG00000140526,ENSG00000011523,ENSG00000115902,ENSG00000138069,ENSG00000138071,ENSG00000198369,ENSG00000135480,ENSG00000139567,ENSG00000167612,ENSG00000167767,ENSG00000261308,ENSG00000183655,ENSG00000136810,ENSG00000188959,ENSG00000170893,ENSG00000251287,ENSG00000074370,ENSG00000074755,ENSG00000108405,ENSG00000132388,ENSG00000167740…
TF	Factor: ctcf motif: CCRSCAGGGGGCGCN	TF:M10426	0.000619984	9595	1621	875	ENSG00000140519,ENSG00000140521,ENSG00000140522,ENSG00000140525,ENSG00000140526,ENSG00000115902,ENSG00000138069,ENSG00000138071,ENSG00000123358,ENSG00000123395,ENSG00000135503,ENSG00000139567,ENSG00000161835,ENSG00000167767,ENSG00000205426,ENSG00000261308,ENSG00000284730,ENSG00000063761,ENSG00000100601,ENSG00000119705,ENSG00000183655,ENSG00000170893,ENSG00000074370,ENSG00000108405,ENSG00000132388…
TF	Factor: PEA3 motif: NACCGGAAGTN match class: 1	TF:M11430_1	0.000624953	5014	1621	493	ENSG00000140521,ENSG00000140525,ENSG00000011523,ENSG00000138071,ENSG00000198369,ENSG00000123395,ENSG00000161835,ENSG00000167767,ENSG00000284730,ENSG00000063761,ENSG00000100601,ENSG00000119705,ENSG00000136810,ENSG00000074370,ENSG00000074755,ENSG00000167740,ENSG00000185722,ENSG00000043093,ENSG00000095139,ENSG00000110344,ENSG00000149575,ENSG00000160588,ENSG00000167283,ENSG00000115761,ENSG00000143870…
TF	Factor: TFAP2A motif: NNNGCCTCAGGCNN	TF:M12485	0.000644552	6459	1621	616	ENSG00000140519,ENSG00000140521,ENSG00000140526,ENSG00000011523,ENSG00000135480,ENSG00000139567,ENSG00000167767,ENSG00000100603,ENSG00000074370,ENSG00000170442,ENSG00000115414,ENSG00000078070,ENSG00000019144,ENSG00000095139,ENSG00000118094,ENSG00000177098,ENSG00000198851,ENSG00000143870,ENSG00000004939,ENSG00000005961,ENSG00000087152,ENSG00000108849,ENSG00000141349,ENSG00000161653,ENSG00000168591…
TF	Factor: ER-beta motif: RGGTCASCNTGMCCY	TF:M09910	0.000647826	9733	1621	886	ENSG00000140519,ENSG00000140521,ENSG00000140522,ENSG00000140526,ENSG00000011523,ENSG00000115902,ENSG00000138069,ENSG00000135480,ENSG00000139567,ENSG00000161835,ENSG00000167612,ENSG00000167767,ENSG00000261308,ENSG00000284730,ENSG00000100601,ENSG00000119705,ENSG00000183655,ENSG00000136810,ENSG00000108405,ENSG00000132388,ENSG00000135443,ENSG00000170442,ENSG00000115414,ENSG00000043093,ENSG00000058063…
TF	Factor: E2F-3:FOXO6 motif: NAATGACACGCGCCCMC	TF:M08209	0.000819059	13977	1621	1219	ENSG00000140519,ENSG00000140521,ENSG00000140522,ENSG00000140525,ENSG00000140526,ENSG00000011523,ENSG00000115902,ENSG00000138071,ENSG00000123358,ENSG00000135480,ENSG00000135503,ENSG00000139567,ENSG00000161835,ENSG00000167612,ENSG00000205426,ENSG00000261308,ENSG00000284730,ENSG00000100601,ENSG00000100603,ENSG00000119705,ENSG00000183655,ENSG00000136810,ENSG00000074370,ENSG00000074755,ENSG00000108405…
TF	Factor: E2F-4 motif: NTTTCSCGCC	TF:M07380	0.000911648	13369	1621	1172	ENSG00000140522,ENSG00000140525,ENSG00000140526,ENSG00000011523,ENSG00000115902,ENSG00000138069,ENSG00000123358,ENSG00000123395,ENSG00000135480,ENSG00000135503,ENSG00000161835,ENSG00000167612,ENSG00000167767,ENSG00000261308,ENSG00000284730,ENSG00000100601,ENSG00000119705,ENSG00000183655,ENSG00000136810,ENSG00000170893,ENSG00000074370,ENSG00000074755,ENSG00000132388,ENSG00000167740,ENSG00000135443…
TF	Factor: ZNF692 motif: SYNGGSCCCASCCNC match class: 1	TF:M09734_1	0.000928398	6498	1621	618	ENSG00000138069,ENSG00000138071,ENSG00000135480,ENSG00000139567,ENSG00000167612,ENSG00000167767,ENSG00000261308,ENSG00000183655,ENSG00000188959,ENSG00000074370,ENSG00000074755,ENSG00000108405,ENSG00000132388,ENSG00000167740,ENSG00000185722,ENSG00000115414,ENSG00000043093,ENSG00000118058,ENSG00000118094,ENSG00000118096,ENSG00000149575,ENSG00000167286,ENSG00000177098,ENSG00000143870,ENSG00000013306…
TF	Factor: Sp2 motif: NYSGCCCCGCCCCCY match class: 1	TF:M03567_1	0.000942422	3756	1621	382	ENSG00000140526,ENSG00000123358,ENSG00000135480,ENSG00000135503,ENSG00000261308,ENSG00000183655,ENSG00000136810,ENSG00000132388,ENSG00000115414,ENSG00000043093,ENSG00000058063,ENSG00000019144,ENSG00000118058,ENSG00000149582,ENSG00000013306,ENSG00000108309,ENSG00000108312,ENSG00000125319,ENSG00000141349,ENSG00000161653,ENSG00000168591,ENSG00000140905,ENSG00000166455,ENSG00000260643,ENSG00000284512…
TF	Factor: ER-beta motif: NRGGTCANKSTGACCTNN	TF:M09610	0.0010025	5945	1621	571	ENSG00000140519,ENSG00000140526,ENSG00000011523,ENSG00000115902,ENSG00000138069,ENSG00000135480,ENSG00000135503,ENSG00000161835,ENSG00000167767,ENSG00000261308,ENSG00000284730,ENSG00000100601,ENSG00000119705,ENSG00000183655,ENSG00000136810,ENSG00000108405,ENSG00000135443,ENSG00000170442,ENSG00000115414,ENSG00000043093,ENSG00000078070,ENSG00000078081,ENSG00000019144,ENSG00000118094,ENSG00000149582…
TF	Factor: ZNF219 motif: SNNCAGCACCNNGGNCAGCGSC	TF:M13149	0.0010241	11695	1621	1041	ENSG00000140519,ENSG00000140521,ENSG00000140525,ENSG00000140526,ENSG00000011523,ENSG00000115902,ENSG00000138069,ENSG00000138071,ENSG00000123358,ENSG00000123395,ENSG00000135480,ENSG00000135503,ENSG00000139567,ENSG00000161835,ENSG00000167767,ENSG00000205426,ENSG00000261308,ENSG00000284730,ENSG00000063761,ENSG00000183655,ENSG00000136810,ENSG00000170893,ENSG00000074370,ENSG00000074755,ENSG00000108405…
TF	Factor: Sp1 motif: GGGGCGGGGT	TF:M00008	0.00105677	10364	1621	935	ENSG00000140519,ENSG00000140525,ENSG00000140526,ENSG00000011523,ENSG00000115902,ENSG00000138069,ENSG00000138071,ENSG00000123358,ENSG00000135480,ENSG00000139567,ENSG00000161835,ENSG00000167612,ENSG00000167767,ENSG00000261308,ENSG00000284730,ENSG00000063761,ENSG00000183655,ENSG00000136810,ENSG00000170893,ENSG00000074370,ENSG00000074755,ENSG00000108405,ENSG00000132388,ENSG00000167740,ENSG00000135443…
TF	Factor: NR1B1 motif: NRGGNCRTGACCTN	TF:M11796	0.00114417	10893	1621	977	ENSG00000140519,ENSG00000140522,ENSG00000140525,ENSG00000140526,ENSG00000011523,ENSG00000123358,ENSG00000123395,ENSG00000161835,ENSG00000167612,ENSG00000167767,ENSG00000205426,ENSG00000261308,ENSG00000284730,ENSG00000100603,ENSG00000183655,ENSG00000136810,ENSG00000188959,ENSG00000170893,ENSG00000251287,ENSG00000074370,ENSG00000074755,ENSG00000108405,ENSG00000167740,ENSG00000185722,ENSG00000170523…
TF	Factor: E2F-1 motif: NGGGCGGGARV	TF:M07206	0.00122007	14971	1621	1293	ENSG00000140519,ENSG00000140521,ENSG00000140522,ENSG00000140525,ENSG00000140526,ENSG00000011523,ENSG00000115902,ENSG00000138069,ENSG00000138071,ENSG00000123358,ENSG00000123395,ENSG00000135480,ENSG00000135503,ENSG00000139567,ENSG00000161835,ENSG00000167612,ENSG00000167767,ENSG00000205426,ENSG00000261308,ENSG00000284730,ENSG00000063761,ENSG00000100603,ENSG00000183655,ENSG00000136810,ENSG00000188959…
TF	Factor: E2F-3:HES-7 motif: NNNSGCGCSNNNNNCRCGYGNN match class: 1	TF:M08526_1	0.00123212	15386	1621	1324	ENSG00000140519,ENSG00000140521,ENSG00000140525,ENSG00000140526,ENSG00000011523,ENSG00000115902,ENSG00000138069,ENSG00000138071,ENSG00000123358,ENSG00000123395,ENSG00000135480,ENSG00000135503,ENSG00000139567,ENSG00000161835,ENSG00000167612,ENSG00000261308,ENSG00000284730,ENSG00000063761,ENSG00000100601,ENSG00000100603,ENSG00000119705,ENSG00000183655,ENSG00000136810,ENSG00000170893,ENSG00000251287…
TF	Factor: E2F-2 motif: GCGCGCGCNCS	TF:M11529	0.00144623	16674	1621	1418	ENSG00000140519,ENSG00000140522,ENSG00000140525,ENSG00000140526,ENSG00000011523,ENSG00000115902,ENSG00000138069,ENSG00000138071,ENSG00000123358,ENSG00000123395,ENSG00000135480,ENSG00000135503,ENSG00000139567,ENSG00000161835,ENSG00000167612,ENSG00000167767,ENSG00000205426,ENSG00000261308,ENSG00000284730,ENSG00000063761,ENSG00000100601,ENSG00000100603,ENSG00000119705,ENSG00000170776,ENSG00000183655…
TF	Factor: Sp3 motif: NGCCACGCCCMCN match class: 1	TF:M12153_1	0.0014489	1990	1621	221	ENSG00000140526,ENSG00000161835,ENSG00000261308,ENSG00000136810,ENSG00000043093,ENSG00000118058,ENSG00000108309,ENSG00000168591,ENSG00000081760,ENSG00000166503,ENSG00000102871,ENSG00000135720,ENSG00000135722,ENSG00000168748,ENSG00000237172,ENSG00000007516,ENSG00000007545,ENSG00000059145,ENSG00000187535,ENSG00000196557,ENSG00000122707,ENSG00000137075,ENSG00000064932,ENSG00000099625,ENSG00000116017…
TF	Factor: ZNF515 motif: WNSCCCCCWGCNG match class: 1	TF:M08835_1	0.0014699	541	1621	78	ENSG00000161835,ENSG00000063761,ENSG00000043093,ENSG00000162975,ENSG00000108309,ENSG00000131096,ENSG00000161682,ENSG00000166454,ENSG00000102890,ENSG00000197599,ENSG00000118046,ENSG00000214309,ENSG00000204256,ENSG00000128266,ENSG00000039987,ENSG00000104903,ENSG00000102886,ENSG00000005001,ENSG00000162062,ENSG00000172382,ENSG00000184363,ENSG00000205439,ENSG00000212935,ENSG00000215454,ENSG00000243489…
TF	Factor: BTEB2 motif: GCCCCRCCCH	TF:M07409	0.00151061	5363	1621	520	ENSG00000140519,ENSG00000123358,ENSG00000135480,ENSG00000139567,ENSG00000161835,ENSG00000167767,ENSG00000261308,ENSG00000063761,ENSG00000183655,ENSG00000136810,ENSG00000074370,ENSG00000108405,ENSG00000132388,ENSG00000170442,ENSG00000115414,ENSG00000138363,ENSG00000058063,ENSG00000019144,ENSG00000095139,ENSG00000143870,ENSG00000143882,ENSG00000013306,ENSG00000108309,ENSG00000141349,ENSG00000161653…
TF	Factor: AP-2gamma:Elk-1 motif: NGCCKNRGGSGRCGGAAGTG match class: 1	TF:M08441_1	0.00151309	13081	1621	1148	ENSG00000140521,ENSG00000140525,ENSG00000140526,ENSG00000011523,ENSG00000115902,ENSG00000138069,ENSG00000138071,ENSG00000123358,ENSG00000123395,ENSG00000135480,ENSG00000135503,ENSG00000139567,ENSG00000161835,ENSG00000205426,ENSG00000261308,ENSG00000063761,ENSG00000100601,ENSG00000100603,ENSG00000119705,ENSG00000136810,ENSG00000170893,ENSG00000074370,ENSG00000074755,ENSG00000108405,ENSG00000132388…
TF	Factor: HDAC1 motif: KGCARGGTC	TF:M07041	0.0015432	12760	1621	1123	ENSG00000140519,ENSG00000140521,ENSG00000011523,ENSG00000115902,ENSG00000138069,ENSG00000138071,ENSG00000198369,ENSG00000123358,ENSG00000123395,ENSG00000135503,ENSG00000139567,ENSG00000167612,ENSG00000167767,ENSG00000261308,ENSG00000284730,ENSG00000063761,ENSG00000136810,ENSG00000170893,ENSG00000251287,ENSG00000074755,ENSG00000108405,ENSG00000132388,ENSG00000167740,ENSG00000185722,ENSG00000170523…
TF	Factor: ZF5 motif: GGSGCGCGS	TF:M10438	0.00154672	16621	1621	1414	ENSG00000140519,ENSG00000140521,ENSG00000140525,ENSG00000140526,ENSG00000011523,ENSG00000115902,ENSG00000138069,ENSG00000138071,ENSG00000123358,ENSG00000123395,ENSG00000135480,ENSG00000135503,ENSG00000139567,ENSG00000161835,ENSG00000167612,ENSG00000167767,ENSG00000205426,ENSG00000261308,ENSG00000284730,ENSG00000063761,ENSG00000100601,ENSG00000100603,ENSG00000119705,ENSG00000183655,ENSG00000136810…
TF	Factor: NF-KAPPAB1 motif: NGGKRNTTYCCCN	TF:M08952	0.00157904	7937	1621	736	ENSG00000140519,ENSG00000140521,ENSG00000140522,ENSG00000140525,ENSG00000140526,ENSG00000011523,ENSG00000123358,ENSG00000123395,ENSG00000135480,ENSG00000135503,ENSG00000161835,ENSG00000167612,ENSG00000261308,ENSG00000063761,ENSG00000183655,ENSG00000170893,ENSG00000074370,ENSG00000108405,ENSG00000135443,ENSG00000170442,ENSG00000043093,ENSG00000058063,ENSG00000019144,ENSG00000118058,ENSG00000177098…
TF	Factor: TFAP2A motif: NGCCYSAGGCN	TF:M04147	0.00161981	5214	1621	507	ENSG00000140519,ENSG00000115902,ENSG00000138069,ENSG00000123358,ENSG00000161835,ENSG00000100601,ENSG00000119705,ENSG00000183655,ENSG00000136810,ENSG00000188959,ENSG00000019144,ENSG00000095139,ENSG00000118058,ENSG00000118096,ENSG00000167286,ENSG00000143870,ENSG00000013306,ENSG00000108309,ENSG00000108312,ENSG00000108849,ENSG00000125319,ENSG00000141349,ENSG00000168591,ENSG00000284042,ENSG00000284234…
TF	Factor: SP2 motif: GGGCGGGAC match class: 1	TF:M01783_1	0.00167322	4485	1621	444	ENSG00000115902,ENSG00000135503,ENSG00000161835,ENSG00000261308,ENSG00000183655,ENSG00000136810,ENSG00000132388,ENSG00000167740,ENSG00000115414,ENSG00000058063,ENSG00000019144,ENSG00000095139,ENSG00000149582,ENSG00000143870,ENSG00000013306,ENSG00000087152,ENSG00000108309,ENSG00000141349,ENSG00000161653,ENSG00000168591,ENSG00000176788,ENSG00000140905,ENSG00000166454,ENSG00000166455,ENSG00000260643…
TF	Factor: E2F-3:TBR2 motif: ANGTGYKANGGCGCSTTNNCRNNT	TF:M08207	0.00168917	17410	1621	1470	ENSG00000140519,ENSG00000140521,ENSG00000140522,ENSG00000140525,ENSG00000140526,ENSG00000011523,ENSG00000115902,ENSG00000138069,ENSG00000198369,ENSG00000123358,ENSG00000123395,ENSG00000135480,ENSG00000135503,ENSG00000139567,ENSG00000161835,ENSG00000167612,ENSG00000167767,ENSG00000205426,ENSG00000261308,ENSG00000284730,ENSG00000063761,ENSG00000100601,ENSG00000100603,ENSG00000119705,ENSG00000183655…
TF	Factor: HNRPUL1 motif: NCNCAGN	TF:M09746	0.00180535	13972	1621	1216	ENSG00000140522,ENSG00000011523,ENSG00000115902,ENSG00000138069,ENSG00000138071,ENSG00000198369,ENSG00000123395,ENSG00000135480,ENSG00000161835,ENSG00000167612,ENSG00000167767,ENSG00000261308,ENSG00000284730,ENSG00000063761,ENSG00000100603,ENSG00000183655,ENSG00000136810,ENSG00000188959,ENSG00000170893,ENSG00000251287,ENSG00000074370,ENSG00000074755,ENSG00000132388,ENSG00000167740,ENSG00000185722…
TF	Factor: Sp1 motif: CCCCGCCCCN match class: 1	TF:M00933_1	0.00182734	5359	1621	519	ENSG00000140526,ENSG00000011523,ENSG00000138069,ENSG00000123358,ENSG00000135480,ENSG00000135503,ENSG00000139567,ENSG00000161835,ENSG00000261308,ENSG00000183655,ENSG00000136810,ENSG00000132388,ENSG00000170442,ENSG00000115414,ENSG00000043093,ENSG00000058063,ENSG00000019144,ENSG00000118058,ENSG00000149582,ENSG00000143882,ENSG00000013306,ENSG00000108309,ENSG00000108312,ENSG00000125319,ENSG00000131096…
TF	Factor: AP2 motif: GCCYGSGGSN	TF:M08867	0.00183975	10315	1621	929	ENSG00000140525,ENSG00000140526,ENSG00000115902,ENSG00000138069,ENSG00000123358,ENSG00000135480,ENSG00000135503,ENSG00000161835,ENSG00000167767,ENSG00000261308,ENSG00000284730,ENSG00000100601,ENSG00000119705,ENSG00000183655,ENSG00000136810,ENSG00000188959,ENSG00000074370,ENSG00000108405,ENSG00000132388,ENSG00000170523,ENSG00000115414,ENSG00000138363,ENSG00000043093,ENSG00000058063,ENSG00000019144…
TF	Factor: NF-E4 motif: GTGAGGS	TF:M08826	0.00188653	11546	1621	1027	ENSG00000140519,ENSG00000140522,ENSG00000140525,ENSG00000115902,ENSG00000138069,ENSG00000138071,ENSG00000123358,ENSG00000135480,ENSG00000135503,ENSG00000167612,ENSG00000167767,ENSG00000205426,ENSG00000284730,ENSG00000063761,ENSG00000188959,ENSG00000170893,ENSG00000251287,ENSG00000074370,ENSG00000132388,ENSG00000135443,ENSG00000170442,ENSG00000170523,ENSG00000138363,ENSG00000043093,ENSG00000058063…
TF	Factor: Sp1 motif: NWRGCCACGCCCMCN	TF:M12152	0.00196024	7548	1621	703	ENSG00000140519,ENSG00000140521,ENSG00000140526,ENSG00000011523,ENSG00000123358,ENSG00000135480,ENSG00000135503,ENSG00000161835,ENSG00000167612,ENSG00000205426,ENSG00000261308,ENSG00000063761,ENSG00000183655,ENSG00000136810,ENSG00000108405,ENSG00000132388,ENSG00000185722,ENSG00000170442,ENSG00000043093,ENSG00000078070,ENSG00000019144,ENSG00000095139,ENSG00000118058,ENSG00000149582,ENSG00000115761…
TF	Factor: TR4 motif: NCCCTGACCYB	TF:M08906	0.0020939	4632	1621	456	ENSG00000135480,ENSG00000139567,ENSG00000161835,ENSG00000167767,ENSG00000063761,ENSG00000170893,ENSG00000074755,ENSG00000167740,ENSG00000078081,ENSG00000118058,ENSG00000118094,ENSG00000177098,ENSG00000013306,ENSG00000091947,ENSG00000108309,ENSG00000125319,ENSG00000141349,ENSG00000161654,ENSG00000161664,ENSG00000166473,ENSG00000081760,ENSG00000103723,ENSG00000102878,ENSG00000102890,ENSG00000140939…
TF	Factor: AP-2 motif: MKCCCSCNGGCG match class: 1	TF:M00189_1	0.00216914	6273	1621	596	ENSG00000140521,ENSG00000140525,ENSG00000011523,ENSG00000115902,ENSG00000138071,ENSG00000123358,ENSG00000135480,ENSG00000135503,ENSG00000139567,ENSG00000161835,ENSG00000261308,ENSG00000074370,ENSG00000108405,ENSG00000132388,ENSG00000135443,ENSG00000170442,ENSG00000170523,ENSG00000115414,ENSG00000138363,ENSG00000058063,ENSG00000019144,ENSG00000118058,ENSG00000149582,ENSG00000115761,ENSG00000162975…
TF	Factor: SALL2 motif: GGGTGGG match class: 1	TF:M04595_1	0.00217485	7613	1621	708	ENSG00000140519,ENSG00000140521,ENSG00000140522,ENSG00000011523,ENSG00000138069,ENSG00000138071,ENSG00000198369,ENSG00000123358,ENSG00000135503,ENSG00000139567,ENSG00000167612,ENSG00000167767,ENSG00000261308,ENSG00000183655,ENSG00000251287,ENSG00000074370,ENSG00000108405,ENSG00000167740,ENSG00000185722,ENSG00000170442,ENSG00000170523,ENSG00000115414,ENSG00000043093,ENSG00000058063,ENSG00000019144…
TF	Factor: SP4 motif: NWRGCCACGCCCMCTYN	TF:M03922	0.00245161	6219	1621	591	ENSG00000140519,ENSG00000140526,ENSG00000123358,ENSG00000135480,ENSG00000135503,ENSG00000161835,ENSG00000167612,ENSG00000261308,ENSG00000063761,ENSG00000183655,ENSG00000136810,ENSG00000108405,ENSG00000132388,ENSG00000185722,ENSG00000170442,ENSG00000043093,ENSG00000019144,ENSG00000095139,ENSG00000118058,ENSG00000115761,ENSG00000143870,ENSG00000013306,ENSG00000108309,ENSG00000131096,ENSG00000141349…
TF	Factor: Sp1 motif: NWRGCCMCGCCCMCN	TF:M12151	0.0025489	7031	1621	659	ENSG00000140519,ENSG00000140521,ENSG00000140526,ENSG00000123358,ENSG00000135480,ENSG00000135503,ENSG00000139567,ENSG00000161835,ENSG00000167612,ENSG00000205426,ENSG00000261308,ENSG00000284730,ENSG00000063761,ENSG00000183655,ENSG00000136810,ENSG00000108405,ENSG00000132388,ENSG00000170442,ENSG00000078070,ENSG00000019144,ENSG00000095139,ENSG00000118058,ENSG00000149582,ENSG00000143870,ENSG00000013306…
TF	Factor: SKIL motif: NNCTGNCCYTKNCCCNN	TF:M13117	0.00257179	6828	1621	642	ENSG00000140526,ENSG00000011523,ENSG00000115902,ENSG00000138069,ENSG00000198369,ENSG00000123358,ENSG00000123395,ENSG00000135503,ENSG00000284730,ENSG00000063761,ENSG00000170776,ENSG00000136810,ENSG00000188959,ENSG00000074370,ENSG00000108405,ENSG00000185722,ENSG00000115414,ENSG00000043093,ENSG00000078081,ENSG00000118058,ENSG00000118096,ENSG00000167283,ENSG00000167286,ENSG00000172425,ENSG00000177098…
TF	Factor: AP-2gamma:Elk-1 motif: NGCCKNRGGSGRCGGAAGTG	TF:M08441	0.00273137	16725	1621	1420	ENSG00000140521,ENSG00000140525,ENSG00000140526,ENSG00000011523,ENSG00000115902,ENSG00000138069,ENSG00000138071,ENSG00000123358,ENSG00000123395,ENSG00000135480,ENSG00000135503,ENSG00000139567,ENSG00000161835,ENSG00000167767,ENSG00000205426,ENSG00000261308,ENSG00000284730,ENSG00000063761,ENSG00000100601,ENSG00000100603,ENSG00000119705,ENSG00000183655,ENSG00000136810,ENSG00000188959,ENSG00000170893…
TF	Factor: ER81 motif: NNCCGGAAGYG	TF:M09913	0.00280024	2950	1621	307	ENSG00000138071,ENSG00000123395,ENSG00000167767,ENSG00000063761,ENSG00000074370,ENSG00000132388,ENSG00000138363,ENSG00000095139,ENSG00000110344,ENSG00000160588,ENSG00000143870,ENSG00000087152,ENSG00000125319,ENSG00000168591,ENSG00000103121,ENSG00000140905,ENSG00000166454,ENSG00000166455,ENSG00000260643,ENSG00000284512,ENSG00000081760,ENSG00000064726,ENSG00000169609,ENSG00000169612,ENSG00000186628…
TF	Factor: SP1 motif: GGCCCCGCCCCCN match class: 1	TF:M12666_1	0.00296621	4530	1621	446	ENSG00000140526,ENSG00000123358,ENSG00000123395,ENSG00000135503,ENSG00000139567,ENSG00000161835,ENSG00000261308,ENSG00000183655,ENSG00000136810,ENSG00000074370,ENSG00000132388,ENSG00000115414,ENSG00000058063,ENSG00000019144,ENSG00000095139,ENSG00000118058,ENSG00000149582,ENSG00000143870,ENSG00000013306,ENSG00000141349,ENSG00000161653,ENSG00000168591,ENSG00000140905,ENSG00000166454,ENSG00000166455…
TF	Factor: CACCC-binding motif: CANCCNNWGGGTGDGG	TF:M00721	0.00309629	3009	1621	312	ENSG00000140522,ENSG00000139567,ENSG00000205426,ENSG00000170442,ENSG00000118096,ENSG00000167286,ENSG00000177098,ENSG00000143882,ENSG00000004939,ENSG00000005961,ENSG00000087152,ENSG00000108309,ENSG00000108312,ENSG00000108849,ENSG00000125319,ENSG00000161653,ENSG00000161664,ENSG00000168591,ENSG00000249662,ENSG00000284042,ENSG00000284234,ENSG00000284283,ENSG00000284439,ENSG00000102871,ENSG00000135722…
TF	Factor: Elf-1 motif: AWCCCGGAAGTN match class: 1	TF:M07415_1	0.00332118	2436	1621	260	ENSG00000138071,ENSG00000123395,ENSG00000167767,ENSG00000100601,ENSG00000119705,ENSG00000074755,ENSG00000167740,ENSG00000138363,ENSG00000110344,ENSG00000160588,ENSG00000115761,ENSG00000143870,ENSG00000108309,ENSG00000161654,ENSG00000168591,ENSG00000103121,ENSG00000140905,ENSG00000260643,ENSG00000284512,ENSG00000081760,ENSG00000184992,ENSG00000064726,ENSG00000136404,ENSG00000169609,ENSG00000169612…
TF	Factor: LRF motif: NRGGGKCKY	TF:M10115	0.00337421	7766	1621	719	ENSG00000140525,ENSG00000140526,ENSG00000115902,ENSG00000135480,ENSG00000135503,ENSG00000139567,ENSG00000161835,ENSG00000167612,ENSG00000167767,ENSG00000261308,ENSG00000284730,ENSG00000063761,ENSG00000100601,ENSG00000119705,ENSG00000136810,ENSG00000170893,ENSG00000074370,ENSG00000074755,ENSG00000108405,ENSG00000167740,ENSG00000043093,ENSG00000110344,ENSG00000118058,ENSG00000118096,ENSG00000149582…
TF	Factor: E2F-3:FOXI1 motif: NGACACCGCGCCCAC match class: 1	TF:M08208_1	0.00338933	7332	1621	683	ENSG00000140525,ENSG00000140526,ENSG00000011523,ENSG00000115902,ENSG00000138069,ENSG00000138071,ENSG00000123358,ENSG00000123395,ENSG00000135503,ENSG00000161835,ENSG00000261308,ENSG00000063761,ENSG00000136810,ENSG00000170893,ENSG00000074370,ENSG00000074755,ENSG00000132388,ENSG00000167740,ENSG00000043093,ENSG00000058063,ENSG00000019144,ENSG00000095139,ENSG00000118094,ENSG00000118096,ENSG00000177098…
TF	Factor: HDAC1 motif: KGCARGGTC match class: 1	TF:M07041_1	0.00355241	6437	1621	608	ENSG00000140521,ENSG00000011523,ENSG00000115902,ENSG00000138069,ENSG00000198369,ENSG00000123358,ENSG00000167612,ENSG00000167767,ENSG00000261308,ENSG00000284730,ENSG00000063761,ENSG00000136810,ENSG00000251287,ENSG00000074755,ENSG00000167740,ENSG00000170523,ENSG00000115414,ENSG00000138363,ENSG00000043093,ENSG00000078081,ENSG00000118058,ENSG00000149582,ENSG00000172425,ENSG00000115761,ENSG00000143882…
TF	Factor: Elf-1 motif: NAANCMGGAAGTGN match class: 1	TF:M09605_1	0.00374776	1338	1621	157	ENSG00000138071,ENSG00000167767,ENSG00000138363,ENSG00000110344,ENSG00000160588,ENSG00000115761,ENSG00000108309,ENSG00000081760,ENSG00000064726,ENSG00000169609,ENSG00000169612,ENSG00000249961,ENSG00000103275,ENSG00000122705,ENSG00000011304,ENSG00000064932,ENSG00000099622,ENSG00000099624,ENSG00000119729,ENSG00000250565,ENSG00000284701,ENSG00000106261,ENSG00000146833,ENSG00000166526,ENSG00000204220…
TF	Factor: ZNF515 motif: WNSCCCCCWGCNG	TF:M08835	0.00387528	3613	1621	365	ENSG00000140522,ENSG00000115902,ENSG00000123358,ENSG00000135503,ENSG00000161835,ENSG00000167612,ENSG00000261308,ENSG00000063761,ENSG00000043093,ENSG00000058063,ENSG00000160654,ENSG00000143870,ENSG00000143882,ENSG00000162975,ENSG00000087152,ENSG00000108309,ENSG00000131096,ENSG00000141349,ENSG00000161682,ENSG00000284042,ENSG00000284234,ENSG00000284283,ENSG00000284373,ENSG00000284439,ENSG00000140905…
TF	Factor: ZF5 motif: GSGCGCGR	TF:M00716	0.00388378	16490	1621	1402	ENSG00000140519,ENSG00000140521,ENSG00000140525,ENSG00000140526,ENSG00000011523,ENSG00000115902,ENSG00000138069,ENSG00000138071,ENSG00000123358,ENSG00000123395,ENSG00000135480,ENSG00000135503,ENSG00000139567,ENSG00000161835,ENSG00000167612,ENSG00000167767,ENSG00000205426,ENSG00000261308,ENSG00000284730,ENSG00000063761,ENSG00000100601,ENSG00000100603,ENSG00000119705,ENSG00000170776,ENSG00000183655…
TF	Factor: CPBP motif: GNNRGGGHGGGGNNGGGRN match class: 1	TF:M09973_1	0.00393182	6847	1621	642	ENSG00000115902,ENSG00000138069,ENSG00000123358,ENSG00000135480,ENSG00000135503,ENSG00000161835,ENSG00000261308,ENSG00000183655,ENSG00000136810,ENSG00000170893,ENSG00000074370,ENSG00000108405,ENSG00000132388,ENSG00000167740,ENSG00000185722,ENSG00000170442,ENSG00000115414,ENSG00000043093,ENSG00000058063,ENSG00000078081,ENSG00000019144,ENSG00000095139,ENSG00000118058,ENSG00000118094,ENSG00000118096…
TF	Factor: E2F-4 motif: NGGCGGGAARN	TF:M07084	0.00411669	11167	1621	994	ENSG00000140522,ENSG00000140525,ENSG00000140526,ENSG00000011523,ENSG00000115902,ENSG00000138069,ENSG00000123358,ENSG00000123395,ENSG00000135480,ENSG00000135503,ENSG00000139567,ENSG00000161835,ENSG00000167767,ENSG00000261308,ENSG00000284730,ENSG00000183655,ENSG00000136810,ENSG00000170893,ENSG00000074370,ENSG00000132388,ENSG00000167740,ENSG00000185722,ENSG00000115414,ENSG00000138363,ENSG00000043093…
TF	Factor: BTEB3 motif: BNRNGGGAGGNGT match class: 1	TF:M01865_1	0.0046585	4340	1621	428	ENSG00000140521,ENSG00000115902,ENSG00000123358,ENSG00000123395,ENSG00000135480,ENSG00000135503,ENSG00000161835,ENSG00000261308,ENSG00000284730,ENSG00000136810,ENSG00000188959,ENSG00000132388,ENSG00000185722,ENSG00000170523,ENSG00000115414,ENSG00000043093,ENSG00000019144,ENSG00000118058,ENSG00000143870,ENSG00000005961,ENSG00000108312,ENSG00000108840,ENSG00000161653,ENSG00000176788,ENSG00000166454…
TF	Factor: ZXDA motif: NAGGGTG	TF:M06203	0.00467532	7612	1621	705	ENSG00000140519,ENSG00000140521,ENSG00000011523,ENSG00000138069,ENSG00000123358,ENSG00000123395,ENSG00000135503,ENSG00000161835,ENSG00000167612,ENSG00000167767,ENSG00000205426,ENSG00000261308,ENSG00000183655,ENSG00000136810,ENSG00000170893,ENSG00000251287,ENSG00000074370,ENSG00000108405,ENSG00000170442,ENSG00000170523,ENSG00000078081,ENSG00000019144,ENSG00000110344,ENSG00000118058,ENSG00000118094…
TF	Factor: ZXDB motif: NAGGGTG	TF:M06202	0.00467532	7612	1621	705	ENSG00000140519,ENSG00000140521,ENSG00000011523,ENSG00000138069,ENSG00000123358,ENSG00000123395,ENSG00000135503,ENSG00000161835,ENSG00000167612,ENSG00000167767,ENSG00000205426,ENSG00000261308,ENSG00000183655,ENSG00000136810,ENSG00000170893,ENSG00000251287,ENSG00000074370,ENSG00000108405,ENSG00000170442,ENSG00000170523,ENSG00000078081,ENSG00000019144,ENSG00000110344,ENSG00000118058,ENSG00000118094…
TF	Factor: SP4 motif: GGCCCCGCCCCCN match class: 1	TF:M13135_1	0.0046769	2293	1621	246	ENSG00000135503,ENSG00000161835,ENSG00000261308,ENSG00000183655,ENSG00000136810,ENSG00000013306,ENSG00000141349,ENSG00000168591,ENSG00000166455,ENSG00000073060,ENSG00000081760,ENSG00000184992,ENSG00000103723,ENSG00000102890,ENSG00000168701,ENSG00000141401,ENSG00000007516,ENSG00000059145,ENSG00000100726,ENSG00000103275,ENSG00000187535,ENSG00000196557,ENSG00000122707,ENSG00000137075,ENSG00000064932…
TF	Factor: AP-2gamma motif: GCCYNCRGSN	TF:M03811	0.00467714	9061	1621	824	ENSG00000140519,ENSG00000140521,ENSG00000140525,ENSG00000011523,ENSG00000115902,ENSG00000138071,ENSG00000123358,ENSG00000135480,ENSG00000139567,ENSG00000161835,ENSG00000167612,ENSG00000167767,ENSG00000205426,ENSG00000261308,ENSG00000063761,ENSG00000136810,ENSG00000170893,ENSG00000074370,ENSG00000074755,ENSG00000108405,ENSG00000167740,ENSG00000185722,ENSG00000135443,ENSG00000170442,ENSG00000170523…
TF	Factor: p300 motif: ACNTCCG match class: 1	TF:M04826_1	0.00505538	15605	1621	1336	ENSG00000140521,ENSG00000140525,ENSG00000140526,ENSG00000011523,ENSG00000115902,ENSG00000138069,ENSG00000138071,ENSG00000123358,ENSG00000123395,ENSG00000135480,ENSG00000135503,ENSG00000139567,ENSG00000161835,ENSG00000205426,ENSG00000261308,ENSG00000284730,ENSG00000063761,ENSG00000100601,ENSG00000100603,ENSG00000119705,ENSG00000183655,ENSG00000136810,ENSG00000170893,ENSG00000251287,ENSG00000074370…
TF	Factor: BTEB1 motif: GGGGGCGGGGCNGSGGGNGS match class: 1	TF:M09723_1	0.00524877	6193	1621	586	ENSG00000140526,ENSG00000011523,ENSG00000138069,ENSG00000123358,ENSG00000135480,ENSG00000135503,ENSG00000139567,ENSG00000161835,ENSG00000261308,ENSG00000183655,ENSG00000136810,ENSG00000170893,ENSG00000108405,ENSG00000132388,ENSG00000167740,ENSG00000115414,ENSG00000043093,ENSG00000058063,ENSG00000019144,ENSG00000095139,ENSG00000118058,ENSG00000118096,ENSG00000149582,ENSG00000177098,ENSG00000143870…
TF	Factor: GCMa:Erg motif: ATGCGGGCGGAARKG match class: 1	TF:M08487_1	0.00543672	9056	1621	823	ENSG00000140521,ENSG00000140522,ENSG00000140525,ENSG00000011523,ENSG00000115902,ENSG00000138071,ENSG00000123395,ENSG00000135480,ENSG00000135503,ENSG00000139567,ENSG00000161835,ENSG00000261308,ENSG00000284730,ENSG00000063761,ENSG00000100603,ENSG00000170776,ENSG00000108405,ENSG00000132388,ENSG00000167740,ENSG00000135443,ENSG00000170442,ENSG00000115414,ENSG00000043093,ENSG00000019144,ENSG00000095139…
TF	Factor: BTEB2 motif: RGGGNGKGGN	TF:M07277	0.00545606	8762	1621	799	ENSG00000140519,ENSG00000011523,ENSG00000138069,ENSG00000123358,ENSG00000135480,ENSG00000135503,ENSG00000139567,ENSG00000161835,ENSG00000167767,ENSG00000261308,ENSG00000063761,ENSG00000183655,ENSG00000136810,ENSG00000170893,ENSG00000074370,ENSG00000108405,ENSG00000132388,ENSG00000170442,ENSG00000115414,ENSG00000043093,ENSG00000058063,ENSG00000078081,ENSG00000019144,ENSG00000095139,ENSG00000118058…
TF	Factor: AP-2alpha motif: NGCCTSAGGCN	TF:M11480	0.00645908	6321	1621	596	ENSG00000140519,ENSG00000140521,ENSG00000115902,ENSG00000138069,ENSG00000123358,ENSG00000161835,ENSG00000284730,ENSG00000063761,ENSG00000100601,ENSG00000119705,ENSG00000183655,ENSG00000136810,ENSG00000188959,ENSG00000074755,ENSG00000167740,ENSG00000138363,ENSG00000058063,ENSG00000019144,ENSG00000095139,ENSG00000118058,ENSG00000118096,ENSG00000167286,ENSG00000143870,ENSG00000013306,ENSG00000108312…
TF	Factor: AP-2alpha motif: NTNSCCTGRGGSNAN	TF:M09590	0.00662158	5354	1621	514	ENSG00000140519,ENSG00000011523,ENSG00000138069,ENSG00000135480,ENSG00000161835,ENSG00000167612,ENSG00000261308,ENSG00000136810,ENSG00000074370,ENSG00000074755,ENSG00000167740,ENSG00000115414,ENSG00000078070,ENSG00000019144,ENSG00000095139,ENSG00000118058,ENSG00000198851,ENSG00000143870,ENSG00000004939,ENSG00000087152,ENSG00000108840,ENSG00000108849,ENSG00000131096,ENSG00000168591,ENSG00000284042…
TF	Factor: KLF15 motif: RCCMCRCCCMCN	TF:M12160	0.00673631	13060	1621	1141	ENSG00000140519,ENSG00000140521,ENSG00000140522,ENSG00000140525,ENSG00000140526,ENSG00000011523,ENSG00000115902,ENSG00000138069,ENSG00000138071,ENSG00000123358,ENSG00000135480,ENSG00000135503,ENSG00000139567,ENSG00000161835,ENSG00000167612,ENSG00000167767,ENSG00000205426,ENSG00000261308,ENSG00000284730,ENSG00000063761,ENSG00000183655,ENSG00000136810,ENSG00000170893,ENSG00000074370,ENSG00000074755…
TF	Factor: Zic1 motif: KGGGTGGTC	TF:M00448	0.00675148	11166	1621	992	ENSG00000140521,ENSG00000140522,ENSG00000140526,ENSG00000138069,ENSG00000138071,ENSG00000198369,ENSG00000123358,ENSG00000123395,ENSG00000135480,ENSG00000135503,ENSG00000139567,ENSG00000161835,ENSG00000167612,ENSG00000167767,ENSG00000205426,ENSG00000261308,ENSG00000063761,ENSG00000100603,ENSG00000183655,ENSG00000136810,ENSG00000251287,ENSG00000074370,ENSG00000074755,ENSG00000108405,ENSG00000132388…
TF	Factor: ZNF300 motif: SWGGGGGSN	TF:M07486	0.00681884	13022	1621	1138	ENSG00000140519,ENSG00000140521,ENSG00000140522,ENSG00000140525,ENSG00000140526,ENSG00000011523,ENSG00000115902,ENSG00000138069,ENSG00000138071,ENSG00000198369,ENSG00000123358,ENSG00000123395,ENSG00000135480,ENSG00000135503,ENSG00000139567,ENSG00000161835,ENSG00000167612,ENSG00000167767,ENSG00000261308,ENSG00000284730,ENSG00000063761,ENSG00000170776,ENSG00000183655,ENSG00000136810,ENSG00000188959…
TF	Factor: DEC1 motif: CNCACRTGASC	TF:M03572	0.0069304	6837	1621	639	ENSG00000140519,ENSG00000140522,ENSG00000140526,ENSG00000198369,ENSG00000123358,ENSG00000135503,ENSG00000139567,ENSG00000167612,ENSG00000284730,ENSG00000063761,ENSG00000100603,ENSG00000136810,ENSG00000188959,ENSG00000251287,ENSG00000074370,ENSG00000185722,ENSG00000135443,ENSG00000170442,ENSG00000138363,ENSG00000078070,ENSG00000110344,ENSG00000118058,ENSG00000143870,ENSG00000005961,ENSG00000013306…
TF	Factor: LRF motif: NGNAGNGGGTYN	TF:M04617	0.00700388	6289	1621	593	ENSG00000140521,ENSG00000135480,ENSG00000135503,ENSG00000139567,ENSG00000161835,ENSG00000167767,ENSG00000261308,ENSG00000284730,ENSG00000136810,ENSG00000188959,ENSG00000204193,ENSG00000170893,ENSG00000074370,ENSG00000074755,ENSG00000108405,ENSG00000132388,ENSG00000167740,ENSG00000170523,ENSG00000058063,ENSG00000019144,ENSG00000118058,ENSG00000149582,ENSG00000167283,ENSG00000177098,ENSG00000143870…
TF	Factor: ctcf motif: YGGCCACCAGRKGGCRSYN	TF:M09890	0.00714389	8665	1621	790	ENSG00000140519,ENSG00000140522,ENSG00000140526,ENSG00000011523,ENSG00000115902,ENSG00000138069,ENSG00000123358,ENSG00000123395,ENSG00000135480,ENSG00000139567,ENSG00000161835,ENSG00000167612,ENSG00000261308,ENSG00000284730,ENSG00000063761,ENSG00000183655,ENSG00000170893,ENSG00000251287,ENSG00000135443,ENSG00000043093,ENSG00000058063,ENSG00000019144,ENSG00000118058,ENSG00000118094,ENSG00000118096…
TF	Factor: E2F4 motif: YCCCGCCNCNNSSNNSNN	TF:M12599	0.00745583	17574	1621	1478	ENSG00000140519,ENSG00000140521,ENSG00000140522,ENSG00000140525,ENSG00000140526,ENSG00000011523,ENSG00000115902,ENSG00000138069,ENSG00000138071,ENSG00000123358,ENSG00000123395,ENSG00000135480,ENSG00000135503,ENSG00000139567,ENSG00000161835,ENSG00000167612,ENSG00000167767,ENSG00000205426,ENSG00000261308,ENSG00000284730,ENSG00000063761,ENSG00000100601,ENSG00000100603,ENSG00000119705,ENSG00000170776…
TF	Factor: Pax-4 motif: NNNNNYCACCCB match class: 1	TF:M00378_1	0.0077834	15050	1621	1293	ENSG00000140519,ENSG00000140521,ENSG00000140522,ENSG00000140525,ENSG00000140526,ENSG00000011523,ENSG00000115902,ENSG00000138069,ENSG00000138071,ENSG00000198369,ENSG00000123358,ENSG00000135503,ENSG00000139567,ENSG00000161835,ENSG00000167612,ENSG00000167767,ENSG00000261308,ENSG00000063761,ENSG00000100603,ENSG00000170776,ENSG00000183655,ENSG00000136810,ENSG00000188959,ENSG00000170893,ENSG00000251287…
TF	Factor: E2F-4 motif: NTTTCSCGCC match class: 1	TF:M07380_1	0.00789415	8243	1621	755	ENSG00000140525,ENSG00000140526,ENSG00000011523,ENSG00000115902,ENSG00000123358,ENSG00000135480,ENSG00000135503,ENSG00000161835,ENSG00000167767,ENSG00000261308,ENSG00000136810,ENSG00000170893,ENSG00000132388,ENSG00000167740,ENSG00000115414,ENSG00000138363,ENSG00000058063,ENSG00000019144,ENSG00000118058,ENSG00000149582,ENSG00000167283,ENSG00000177098,ENSG00000115761,ENSG00000143870,ENSG00000143882…
TF	Factor: ZIC4 motif: NNCCNCCCRYNGYGN	TF:M12227	0.00804343	11376	1621	1008	ENSG00000140519,ENSG00000140521,ENSG00000140526,ENSG00000011523,ENSG00000115902,ENSG00000138071,ENSG00000123358,ENSG00000123395,ENSG00000135480,ENSG00000135503,ENSG00000139567,ENSG00000161835,ENSG00000167612,ENSG00000205426,ENSG00000261308,ENSG00000284730,ENSG00000063761,ENSG00000100603,ENSG00000183655,ENSG00000136810,ENSG00000170893,ENSG00000074370,ENSG00000074755,ENSG00000108405,ENSG00000132388…
TF	Factor: SP4 motif: SCCCCGCCCCS	TF:M01273	0.00811549	3413	1621	345	ENSG00000140519,ENSG00000123358,ENSG00000161835,ENSG00000261308,ENSG00000063761,ENSG00000183655,ENSG00000136810,ENSG00000074370,ENSG00000132388,ENSG00000058063,ENSG00000095139,ENSG00000143870,ENSG00000143882,ENSG00000013306,ENSG00000108309,ENSG00000141349,ENSG00000161653,ENSG00000168591,ENSG00000140905,ENSG00000166454,ENSG00000260643,ENSG00000284512,ENSG00000073060,ENSG00000081760,ENSG00000184992…
TF	Factor: E2F-7 motif: GRGGCGGGAANNN	TF:M09896	0.00835818	10463	1621	935	ENSG00000140522,ENSG00000140525,ENSG00000140526,ENSG00000011523,ENSG00000115902,ENSG00000138069,ENSG00000123358,ENSG00000123395,ENSG00000135480,ENSG00000135503,ENSG00000161835,ENSG00000167767,ENSG00000261308,ENSG00000284730,ENSG00000183655,ENSG00000136810,ENSG00000170893,ENSG00000074370,ENSG00000132388,ENSG00000167740,ENSG00000115414,ENSG00000138363,ENSG00000043093,ENSG00000058063,ENSG00000078070…
TF	Factor: E2F-3:HES-7 motif: NNNSGCGCSNNNNNCRCGYGNN	TF:M08526	0.00848089	17226	1621	1453	ENSG00000140519,ENSG00000140521,ENSG00000140525,ENSG00000140526,ENSG00000011523,ENSG00000115902,ENSG00000138069,ENSG00000138071,ENSG00000123358,ENSG00000123395,ENSG00000135480,ENSG00000135503,ENSG00000139567,ENSG00000161835,ENSG00000167612,ENSG00000167767,ENSG00000205426,ENSG00000261308,ENSG00000284730,ENSG00000063761,ENSG00000100601,ENSG00000100603,ENSG00000119705,ENSG00000170776,ENSG00000183655…
TF	Factor: E2F-1:TBR2 motif: NGGTGNNANGGCGCNNTNNCRNNN	TF:M08523	0.00852889	12482	1621	1095	ENSG00000140519,ENSG00000140521,ENSG00000140522,ENSG00000011523,ENSG00000115902,ENSG00000138069,ENSG00000123358,ENSG00000135480,ENSG00000139567,ENSG00000161835,ENSG00000167612,ENSG00000167767,ENSG00000205426,ENSG00000261308,ENSG00000284730,ENSG00000063761,ENSG00000100603,ENSG00000183655,ENSG00000170893,ENSG00000074370,ENSG00000074755,ENSG00000132388,ENSG00000167740,ENSG00000170442,ENSG00000170523…
TF	Factor: AP-2alpha motif: NGCCYSNNGSN	TF:M01857	0.00854605	9435	1621	852	ENSG00000140521,ENSG00000011523,ENSG00000115902,ENSG00000138069,ENSG00000138071,ENSG00000198369,ENSG00000123358,ENSG00000123395,ENSG00000135503,ENSG00000161835,ENSG00000167612,ENSG00000167767,ENSG00000261308,ENSG00000284730,ENSG00000063761,ENSG00000183655,ENSG00000136810,ENSG00000074370,ENSG00000074755,ENSG00000108405,ENSG00000132388,ENSG00000167740,ENSG00000115414,ENSG00000043093,ENSG00000058063…
TF	Factor: Zic3 motif: NGGGKGGTC	TF:M00450	0.00866569	14278	1621	1234	ENSG00000140519,ENSG00000140521,ENSG00000140522,ENSG00000140525,ENSG00000011523,ENSG00000115902,ENSG00000138069,ENSG00000138071,ENSG00000123358,ENSG00000123395,ENSG00000135480,ENSG00000135503,ENSG00000139567,ENSG00000161835,ENSG00000167612,ENSG00000167767,ENSG00000205426,ENSG00000261308,ENSG00000284730,ENSG00000100603,ENSG00000183655,ENSG00000136810,ENSG00000188959,ENSG00000170893,ENSG00000251287…
TF	Factor: ZNF609 motif: GNSNGGGNGCTGN	TF:M13132	0.00892954	11356	1621	1006	ENSG00000140521,ENSG00000140526,ENSG00000011523,ENSG00000115902,ENSG00000138069,ENSG00000198369,ENSG00000123358,ENSG00000135480,ENSG00000135503,ENSG00000139567,ENSG00000161835,ENSG00000167612,ENSG00000167767,ENSG00000205426,ENSG00000261308,ENSG00000284730,ENSG00000063761,ENSG00000100603,ENSG00000183655,ENSG00000136810,ENSG00000170893,ENSG00000251287,ENSG00000074370,ENSG00000074755,ENSG00000108405…
TF	Factor: PEA3 motif: NACCGGAAGTN	TF:M11430	0.00958094	11108	1621	986	ENSG00000140521,ENSG00000140525,ENSG00000140526,ENSG00000011523,ENSG00000138071,ENSG00000198369,ENSG00000123395,ENSG00000161835,ENSG00000167767,ENSG00000284730,ENSG00000063761,ENSG00000100601,ENSG00000100603,ENSG00000119705,ENSG00000183655,ENSG00000136810,ENSG00000188959,ENSG00000170893,ENSG00000074370,ENSG00000074755,ENSG00000132388,ENSG00000167740,ENSG00000185722,ENSG00000138363,ENSG00000043093…
TF	Factor: AP-2alpha motif: NGCCTSAGGCN match class: 1	TF:M11480_1	0.009784	5972	1621	565	ENSG00000140519,ENSG00000140521,ENSG00000115902,ENSG00000138069,ENSG00000123358,ENSG00000161835,ENSG00000063761,ENSG00000100601,ENSG00000119705,ENSG00000183655,ENSG00000136810,ENSG00000188959,ENSG00000074755,ENSG00000167740,ENSG00000138363,ENSG00000058063,ENSG00000019144,ENSG00000095139,ENSG00000118058,ENSG00000167286,ENSG00000143870,ENSG00000013306,ENSG00000108312,ENSG00000108849,ENSG00000125319…
TF	Factor: SP1 motif: NRGKGGGCGGGGCN match class: 1	TF:M09765_1	0.0102149	3444	1621	347	ENSG00000140526,ENSG00000135503,ENSG00000161835,ENSG00000261308,ENSG00000183655,ENSG00000136810,ENSG00000132388,ENSG00000043093,ENSG00000118058,ENSG00000013306,ENSG00000108309,ENSG00000141349,ENSG00000168591,ENSG00000166455,ENSG00000073060,ENSG00000081760,ENSG00000150990,ENSG00000184992,ENSG00000103723,ENSG00000102890,ENSG00000166589,ENSG00000237172,ENSG00000141401,ENSG00000154889,ENSG00000007516…
TF	Factor: NR1B1 motif: GGRNGRNSNRRAGKTCAAGG	TF:M10044	0.01025	3660	1621	366	ENSG00000161835,ENSG00000167612,ENSG00000167767,ENSG00000063761,ENSG00000136810,ENSG00000170893,ENSG00000251287,ENSG00000074755,ENSG00000167740,ENSG00000118094,ENSG00000118096,ENSG00000115761,ENSG00000143870,ENSG00000005961,ENSG00000013306,ENSG00000030582,ENSG00000091947,ENSG00000161654,ENSG00000161664,ENSG00000249662,ENSG00000140905,ENSG00000166473,ENSG00000260643,ENSG00000284512,ENSG00000081760…
TF	Factor: ZF5 motif: GGSGCGCGS match class: 1	TF:M10438_1	0.0113368	15279	1621	1309	ENSG00000140519,ENSG00000140521,ENSG00000140525,ENSG00000140526,ENSG00000011523,ENSG00000115902,ENSG00000138069,ENSG00000138071,ENSG00000123358,ENSG00000123395,ENSG00000135480,ENSG00000135503,ENSG00000139567,ENSG00000161835,ENSG00000167612,ENSG00000167767,ENSG00000205426,ENSG00000261308,ENSG00000284730,ENSG00000063761,ENSG00000100601,ENSG00000100603,ENSG00000119705,ENSG00000183655,ENSG00000136810…
TF	Factor: RUNX3 motif: NRACCGCAAACCGCAN	TF:M04109	0.0114084	10006	1621	897	ENSG00000140521,ENSG00000140526,ENSG00000011523,ENSG00000115902,ENSG00000138071,ENSG00000123358,ENSG00000123395,ENSG00000135503,ENSG00000139567,ENSG00000167612,ENSG00000167767,ENSG00000205426,ENSG00000261308,ENSG00000284730,ENSG00000063761,ENSG00000100601,ENSG00000100603,ENSG00000119705,ENSG00000136810,ENSG00000204193,ENSG00000170893,ENSG00000251287,ENSG00000074370,ENSG00000074755,ENSG00000108405…
TF	Factor: LRF motif: NGKGGGTSNCN	TF:M07387	0.011665	5355	1621	512	ENSG00000140519,ENSG00000140521,ENSG00000011523,ENSG00000115902,ENSG00000139567,ENSG00000161835,ENSG00000167767,ENSG00000205426,ENSG00000261308,ENSG00000136810,ENSG00000170893,ENSG00000074370,ENSG00000185722,ENSG00000170442,ENSG00000170523,ENSG00000043093,ENSG00000019144,ENSG00000118094,ENSG00000160588,ENSG00000177098,ENSG00000143870,ENSG00000162975,ENSG00000013306,ENSG00000108309,ENSG00000161653…
TF	Factor: TR4 motif: ACCCCGS	TF:M04934	0.0119936	18431	1621	1536	ENSG00000140519,ENSG00000140521,ENSG00000140522,ENSG00000140525,ENSG00000140526,ENSG00000011523,ENSG00000115902,ENSG00000138069,ENSG00000138071,ENSG00000198369,ENSG00000123358,ENSG00000123395,ENSG00000135480,ENSG00000135503,ENSG00000139567,ENSG00000161835,ENSG00000167612,ENSG00000167767,ENSG00000205426,ENSG00000261308,ENSG00000284730,ENSG00000063761,ENSG00000100601,ENSG00000100603,ENSG00000119705…
TF	Factor: GKLF motif: NNCCMCRCCCN	TF:M12173	0.0120287	10282	1621	919	ENSG00000140519,ENSG00000140521,ENSG00000140525,ENSG00000140526,ENSG00000011523,ENSG00000138071,ENSG00000123358,ENSG00000135480,ENSG00000135503,ENSG00000139567,ENSG00000161835,ENSG00000167612,ENSG00000261308,ENSG00000284730,ENSG00000063761,ENSG00000183655,ENSG00000136810,ENSG00000074370,ENSG00000108405,ENSG00000132388,ENSG00000185722,ENSG00000170442,ENSG00000115414,ENSG00000043093,ENSG00000058063…
TF	Factor: E2F-4 motif: NNTTCCCGCCNN	TF:M04823	0.0121051	13114	1621	1143	ENSG00000140521,ENSG00000140522,ENSG00000140525,ENSG00000140526,ENSG00000011523,ENSG00000115902,ENSG00000138069,ENSG00000123358,ENSG00000123395,ENSG00000135480,ENSG00000135503,ENSG00000139567,ENSG00000161835,ENSG00000167612,ENSG00000167767,ENSG00000261308,ENSG00000284730,ENSG00000100603,ENSG00000183655,ENSG00000136810,ENSG00000170893,ENSG00000074370,ENSG00000108405,ENSG00000132388,ENSG00000167740…
TF	Factor: LRF motif: GGGGKYNNB	TF:M01100	0.0125242	7780	1621	715	ENSG00000140519,ENSG00000140525,ENSG00000011523,ENSG00000115902,ENSG00000123358,ENSG00000123395,ENSG00000135480,ENSG00000139567,ENSG00000161835,ENSG00000167612,ENSG00000167767,ENSG00000284730,ENSG00000100601,ENSG00000119705,ENSG00000183655,ENSG00000136810,ENSG00000188959,ENSG00000251287,ENSG00000074370,ENSG00000108405,ENSG00000185722,ENSG00000135443,ENSG00000170442,ENSG00000043093,ENSG00000118058…
TF	Factor: NF-KAPPAB1 motif: NGGKRNTTYCCCN match class: 1	TF:M08952_1	0.0128751	3532	1621	354	ENSG00000140522,ENSG00000140525,ENSG00000140526,ENSG00000011523,ENSG00000123358,ENSG00000123395,ENSG00000135503,ENSG00000161835,ENSG00000167612,ENSG00000261308,ENSG00000183655,ENSG00000108405,ENSG00000135443,ENSG00000043093,ENSG00000019144,ENSG00000118058,ENSG00000177098,ENSG00000143882,ENSG00000091947,ENSG00000108849,ENSG00000125319,ENSG00000131096,ENSG00000284042,ENSG00000284234,ENSG00000284283…
TF	Factor: E2F-3:FOXI1 motif: NGACACCGCGCCCAC	TF:M08208	0.0131074	12874	1621	1124	ENSG00000140525,ENSG00000140526,ENSG00000011523,ENSG00000115902,ENSG00000138069,ENSG00000138071,ENSG00000123358,ENSG00000123395,ENSG00000135480,ENSG00000135503,ENSG00000161835,ENSG00000167612,ENSG00000167767,ENSG00000261308,ENSG00000284730,ENSG00000063761,ENSG00000100601,ENSG00000100603,ENSG00000119705,ENSG00000136810,ENSG00000170893,ENSG00000251287,ENSG00000074370,ENSG00000074755,ENSG00000108405…
TF	Factor: c-Ets-1(p54) motif: NCMGGAWGYN	TF:M00032	0.0133292	7977	1621	731	ENSG00000140525,ENSG00000011523,ENSG00000138071,ENSG00000123395,ENSG00000161835,ENSG00000167767,ENSG00000284730,ENSG00000063761,ENSG00000100601,ENSG00000119705,ENSG00000170776,ENSG00000074370,ENSG00000074755,ENSG00000167740,ENSG00000185722,ENSG00000138363,ENSG00000058063,ENSG00000095139,ENSG00000110344,ENSG00000160588,ENSG00000160593,ENSG00000172425,ENSG00000198851,ENSG00000115761,ENSG00000143870…
TF	Factor: AP-2alpha motif: NSCCNCRGGSN match class: 1	TF:M07348_1	0.0137085	3037	1621	310	ENSG00000115902,ENSG00000261308,ENSG00000183655,ENSG00000136810,ENSG00000019144,ENSG00000143870,ENSG00000013306,ENSG00000108312,ENSG00000108849,ENSG00000166451,ENSG00000073060,ENSG00000081760,ENSG00000184992,ENSG00000156232,ENSG00000169594,ENSG00000067955,ENSG00000102890,ENSG00000135720,ENSG00000168748,ENSG00000196123,ENSG00000141401,ENSG00000007516,ENSG00000007520,ENSG00000059145,ENSG00000090581…
TF	Factor: RERE motif: CNGCNSCNNGSRCRGSGSS	TF:M13129	0.0137576	10538	1621	939	ENSG00000140519,ENSG00000140521,ENSG00000011523,ENSG00000115902,ENSG00000138069,ENSG00000138071,ENSG00000135480,ENSG00000135503,ENSG00000139567,ENSG00000161835,ENSG00000205426,ENSG00000261308,ENSG00000284730,ENSG00000063761,ENSG00000183655,ENSG00000136810,ENSG00000170893,ENSG00000074370,ENSG00000132388,ENSG00000170442,ENSG00000170523,ENSG00000138363,ENSG00000058063,ENSG00000078081,ENSG00000118058…
TF	Factor: ZNF37A motif: CCYYGGCTCCNTSCCMN	TF:M12354	0.0141388	11203	1621	992	ENSG00000140522,ENSG00000011523,ENSG00000115902,ENSG00000138069,ENSG00000138071,ENSG00000123358,ENSG00000135480,ENSG00000135503,ENSG00000139567,ENSG00000167612,ENSG00000167767,ENSG00000205426,ENSG00000261308,ENSG00000284730,ENSG00000063761,ENSG00000183655,ENSG00000188959,ENSG00000170893,ENSG00000074370,ENSG00000132388,ENSG00000135443,ENSG00000170442,ENSG00000138363,ENSG00000043093,ENSG00000058063…
TF	Factor: ZNFPT1 motif: YCNNCNCWGCCNY	TF:M12721	0.0142339	9362	1621	844	ENSG00000140519,ENSG00000140522,ENSG00000140525,ENSG00000138071,ENSG00000198369,ENSG00000123358,ENSG00000123395,ENSG00000135480,ENSG00000135503,ENSG00000139567,ENSG00000161835,ENSG00000167612,ENSG00000167767,ENSG00000261308,ENSG00000284730,ENSG00000136810,ENSG00000188959,ENSG00000251287,ENSG00000074370,ENSG00000108405,ENSG00000132388,ENSG00000185722,ENSG00000043093,ENSG00000058063,ENSG00000095139…
TF	Factor: HIF2A motif: ACGTGNNN	TF:M07356	0.014298	1880	1621	205	ENSG00000115902,ENSG00000198369,ENSG00000135503,ENSG00000100603,ENSG00000138363,ENSG00000143870,ENSG00000143882,ENSG00000141349,ENSG00000161664,ENSG00000249662,ENSG00000140905,ENSG00000166451,ENSG00000260643,ENSG00000284512,ENSG00000150990,ENSG00000184992,ENSG00000064726,ENSG00000156232,ENSG00000102890,ENSG00000168748,ENSG00000172840,ENSG00000249961,ENSG00000141401,ENSG00000141404,ENSG00000007520…
TF	Factor: PEA3 motif: NACCGGAAGTN match class: 1	TF:M11427_1	0.0144915	4710	1621	456	ENSG00000140521,ENSG00000140525,ENSG00000011523,ENSG00000138071,ENSG00000198369,ENSG00000123395,ENSG00000161835,ENSG00000167767,ENSG00000284730,ENSG00000063761,ENSG00000100601,ENSG00000100603,ENSG00000119705,ENSG00000074370,ENSG00000074755,ENSG00000167740,ENSG00000185722,ENSG00000043093,ENSG00000095139,ENSG00000110344,ENSG00000160588,ENSG00000167283,ENSG00000115761,ENSG00000143870,ENSG00000125319…
TF	Factor: ZNF460 motif: NNACNCCCCCCNN	TF:M12313	0.0146821	6026	1621	568	ENSG00000140519,ENSG00000140522,ENSG00000140525,ENSG00000011523,ENSG00000138069,ENSG00000123358,ENSG00000123395,ENSG00000135503,ENSG00000205426,ENSG00000261308,ENSG00000063761,ENSG00000170776,ENSG00000183655,ENSG00000074370,ENSG00000074755,ENSG00000108405,ENSG00000167740,ENSG00000170442,ENSG00000043093,ENSG00000019144,ENSG00000095139,ENSG00000118058,ENSG00000149582,ENSG00000177098,ENSG00000143870…
TF	Factor: DATF1 motif: SNGGRRGCWGNGGG	TF:M09724	0.0153212	8605	1621	782	ENSG00000140521,ENSG00000140525,ENSG00000138069,ENSG00000138071,ENSG00000123358,ENSG00000139567,ENSG00000161835,ENSG00000167612,ENSG00000167767,ENSG00000261308,ENSG00000063761,ENSG00000170776,ENSG00000136810,ENSG00000188959,ENSG00000170893,ENSG00000074370,ENSG00000074755,ENSG00000108405,ENSG00000132388,ENSG00000167740,ENSG00000135443,ENSG00000138363,ENSG00000043093,ENSG00000019144,ENSG00000118058…
TF	Factor: SP1 motif: CCCCKCCCCC	TF:M02281	0.0153724	6671	1621	622	ENSG00000140519,ENSG00000140522,ENSG00000140526,ENSG00000011523,ENSG00000138069,ENSG00000123358,ENSG00000135480,ENSG00000135503,ENSG00000167767,ENSG00000205426,ENSG00000261308,ENSG00000284730,ENSG00000063761,ENSG00000183655,ENSG00000132388,ENSG00000170442,ENSG00000043093,ENSG00000019144,ENSG00000095139,ENSG00000118058,ENSG00000149582,ENSG00000143870,ENSG00000108309,ENSG00000108312,ENSG00000108840…
TF	Factor: E2F-3:FOXO6 motif: NAATGACACGCGCCCMC match class: 1	TF:M08209_1	0.0155359	8021	1621	734	ENSG00000140519,ENSG00000140521,ENSG00000140525,ENSG00000140526,ENSG00000123358,ENSG00000135503,ENSG00000167612,ENSG00000205426,ENSG00000261308,ENSG00000284730,ENSG00000100601,ENSG00000100603,ENSG00000119705,ENSG00000183655,ENSG00000136810,ENSG00000074370,ENSG00000074755,ENSG00000108405,ENSG00000167740,ENSG00000135443,ENSG00000170442,ENSG00000058063,ENSG00000078070,ENSG00000078081,ENSG00000149582…
TF	Factor: ZFP14 motif: SCNNYCCNGNNSCTSCNC match class: 1	TF:M12694_1	0.0161725	5252	1621	502	ENSG00000115902,ENSG00000138071,ENSG00000123358,ENSG00000135480,ENSG00000135503,ENSG00000139567,ENSG00000161835,ENSG00000167767,ENSG00000205426,ENSG00000284730,ENSG00000136810,ENSG00000188959,ENSG00000170893,ENSG00000074755,ENSG00000167740,ENSG00000170442,ENSG00000043093,ENSG00000078081,ENSG00000118058,ENSG00000160588,ENSG00000177098,ENSG00000143870,ENSG00000162975,ENSG00000013306,ENSG00000087152…
TF	Factor: ER-beta motif: RGGTCASCNTGMCCY match class: 1	TF:M09910_1	0.0162058	4159	1621	408	ENSG00000140519,ENSG00000011523,ENSG00000135480,ENSG00000161835,ENSG00000167767,ENSG00000261308,ENSG00000284730,ENSG00000136810,ENSG00000108405,ENSG00000078070,ENSG00000019144,ENSG00000118058,ENSG00000118094,ENSG00000149582,ENSG00000167283,ENSG00000013306,ENSG00000108312,ENSG00000161664,ENSG00000168591,ENSG00000140905,ENSG00000260643,ENSG00000284512,ENSG00000073060,ENSG00000081760,ENSG00000184992…
TF	Factor: NR1B2 motif: NTGACCY match class: 1	TF:M02111_1	0.016664	3394	1621	341	ENSG00000138069,ENSG00000161835,ENSG00000167612,ENSG00000167767,ENSG00000261308,ENSG00000100603,ENSG00000136810,ENSG00000074370,ENSG00000135443,ENSG00000118058,ENSG00000118094,ENSG00000108312,ENSG00000125319,ENSG00000161653,ENSG00000261609,ENSG00000081760,ENSG00000150991,ENSG00000103723,ENSG00000102878,ENSG00000102890,ENSG00000166589,ENSG00000172824,ENSG00000172828,ENSG00000265690,ENSG00000141404…
TF	Factor: Ikaros motif: TGGGAGN match class: 1	TF:M07260_1	0.0170777	7288	1621	673	ENSG00000140519,ENSG00000140522,ENSG00000011523,ENSG00000198369,ENSG00000123358,ENSG00000139567,ENSG00000161835,ENSG00000167612,ENSG00000167767,ENSG00000261308,ENSG00000284730,ENSG00000063761,ENSG00000183655,ENSG00000251287,ENSG00000074370,ENSG00000074755,ENSG00000167740,ENSG00000170442,ENSG00000170523,ENSG00000138363,ENSG00000019144,ENSG00000118096,ENSG00000149575,ENSG00000167286,ENSG00000115761…
TF	Factor: E2F-3 motif: GGCGGGN	TF:M02089	0.0180893	13559	1621	1176	ENSG00000140519,ENSG00000140521,ENSG00000140525,ENSG00000140526,ENSG00000011523,ENSG00000115902,ENSG00000138069,ENSG00000138071,ENSG00000123358,ENSG00000123395,ENSG00000135480,ENSG00000135503,ENSG00000139567,ENSG00000161835,ENSG00000167612,ENSG00000261308,ENSG00000284730,ENSG00000063761,ENSG00000100601,ENSG00000119705,ENSG00000183655,ENSG00000136810,ENSG00000170893,ENSG00000074370,ENSG00000074755…
TF	Factor: ESR2 motif: AGGTCASNNTGNCCY	TF:M07210	0.0182881	3205	1621	324	ENSG00000140521,ENSG00000140526,ENSG00000011523,ENSG00000123358,ENSG00000135480,ENSG00000139567,ENSG00000261308,ENSG00000183655,ENSG00000185722,ENSG00000135443,ENSG00000170442,ENSG00000167283,ENSG00000172425,ENSG00000177098,ENSG00000143882,ENSG00000013306,ENSG00000091947,ENSG00000108309,ENSG00000161664,ENSG00000166455,ENSG00000261609,ENSG00000081760,ENSG00000184992,ENSG00000103942,ENSG00000103723…
TF	Factor: PUR1 motif: GGGNCAGNN match class: 1	TF:M01721_1	0.0186161	3489	1621	349	ENSG00000123358,ENSG00000123395,ENSG00000261308,ENSG00000188959,ENSG00000108405,ENSG00000132388,ENSG00000170523,ENSG00000115414,ENSG00000043093,ENSG00000149575,ENSG00000004939,ENSG00000108309,ENSG00000108840,ENSG00000108849,ENSG00000161653,ENSG00000161664,ENSG00000249662,ENSG00000166454,ENSG00000156232,ENSG00000134595,ENSG00000102878,ENSG00000102890,ENSG00000140939,ENSG00000166592,ENSG00000168701…
TF	Factor: Sp1 motif: GGGGCGGGGC match class: 1	TF:M00931_1	0.018999	6121	1621	575	ENSG00000140526,ENSG00000011523,ENSG00000123358,ENSG00000135480,ENSG00000135503,ENSG00000139567,ENSG00000161835,ENSG00000261308,ENSG00000183655,ENSG00000136810,ENSG00000170893,ENSG00000074370,ENSG00000132388,ENSG00000115414,ENSG00000043093,ENSG00000058063,ENSG00000078081,ENSG00000019144,ENSG00000095139,ENSG00000118058,ENSG00000149582,ENSG00000177098,ENSG00000143882,ENSG00000013306,ENSG00000087152…
TF	Factor: sp4 motif: NNNGCYCCGCCCCCY match class: 1	TF:M10530_1	0.0190448	3924	1621	387	ENSG00000123358,ENSG00000123395,ENSG00000135503,ENSG00000161835,ENSG00000261308,ENSG00000183655,ENSG00000136810,ENSG00000132388,ENSG00000043093,ENSG00000058063,ENSG00000019144,ENSG00000095139,ENSG00000149582,ENSG00000013306,ENSG00000108312,ENSG00000141349,ENSG00000161653,ENSG00000168591,ENSG00000140905,ENSG00000166455,ENSG00000260643,ENSG00000284512,ENSG00000073060,ENSG00000081760,ENSG00000184992…
TF	Factor: ELF4 motif: NCCACTTCCGGNNNN match class: 1	TF:M12601_1	0.0193293	1556	1621	174	ENSG00000140525,ENSG00000138071,ENSG00000123395,ENSG00000167767,ENSG00000110344,ENSG00000160588,ENSG00000143870,ENSG00000168591,ENSG00000166455,ENSG00000064726,ENSG00000169612,ENSG00000249961,ENSG00000154889,ENSG00000103275,ENSG00000122705,ENSG00000011304,ENSG00000064932,ENSG00000099624,ENSG00000167470,ENSG00000163755,ENSG00000117335,ENSG00000100417,ENSG00000119729,ENSG00000250565,ENSG00000106261…
TF	Factor: DEC1 motif: CNCACRTGASC match class: 1	TF:M03572_1	0.0196461	1889	1621	205	ENSG00000167612,ENSG00000063761,ENSG00000251287,ENSG00000138363,ENSG00000013306,ENSG00000141349,ENSG00000249662,ENSG00000140905,ENSG00000166451,ENSG00000166473,ENSG00000260643,ENSG00000284512,ENSG00000172840,ENSG00000249961,ENSG00000141401,ENSG00000007520,ENSG00000090581,ENSG00000095917,ENSG00000103249,ENSG00000131634,ENSG00000172236,ENSG00000197599,ENSG00000122707,ENSG00000011304,ENSG00000099624…
TF	Factor: SP1 motif: RCCMCRCCCMC	TF:M03920	0.0196913	7500	1621	690	ENSG00000140519,ENSG00000140526,ENSG00000123358,ENSG00000135480,ENSG00000135503,ENSG00000139567,ENSG00000161835,ENSG00000167612,ENSG00000261308,ENSG00000063761,ENSG00000183655,ENSG00000136810,ENSG00000074370,ENSG00000108405,ENSG00000132388,ENSG00000170442,ENSG00000115414,ENSG00000043093,ENSG00000058063,ENSG00000078070,ENSG00000019144,ENSG00000095139,ENSG00000118058,ENSG00000177098,ENSG00000143870…
TF	Factor: Sp3 motif: ASMCTTGGGSRGGG	TF:M00665	0.0198501	7924	1621	725	ENSG00000140519,ENSG00000140522,ENSG00000115902,ENSG00000123358,ENSG00000135503,ENSG00000139567,ENSG00000161835,ENSG00000167612,ENSG00000167767,ENSG00000205426,ENSG00000261308,ENSG00000284730,ENSG00000183655,ENSG00000170893,ENSG00000074370,ENSG00000074755,ENSG00000167740,ENSG00000135443,ENSG00000170442,ENSG00000170523,ENSG00000043093,ENSG00000019144,ENSG00000095139,ENSG00000118058,ENSG00000118096…
TF	Factor: KLF3 motif: GRCCRCGCCCN	TF:M12163	0.0203644	734	1621	94	ENSG00000140521,ENSG00000011523,ENSG00000136810,ENSG00000131096,ENSG00000161654,ENSG00000227234,ENSG00000102871,ENSG00000135722,ENSG00000237172,ENSG00000059145,ENSG00000137075,ENSG00000064932,ENSG00000167468,ENSG00000175221,ENSG00000117335,ENSG00000197721,ENSG00000100417,ENSG00000166295,ENSG00000066923,ENSG00000146826,ENSG00000213420,ENSG00000214309,ENSG00000049239,ENSG00000204228,ENSG00000231925…
TF	Factor: NR1B1:RXR-ALPHA motif: RRGGTCANNNNNRGGTCA match class: 1	TF:M08964_1	0.0205184	1847	1621	201	ENSG00000140519,ENSG00000261308,ENSG00000108405,ENSG00000078081,ENSG00000162975,ENSG00000013306,ENSG00000168591,ENSG00000166473,ENSG00000102878,ENSG00000102890,ENSG00000140939,ENSG00000166589,ENSG00000172824,ENSG00000265690,ENSG00000059145,ENSG00000172236,ENSG00000197253,ENSG00000064687,ENSG00000064932,ENSG00000099622,ENSG00000167470,ENSG00000172232,ENSG00000182087,ENSG00000228300,ENSG00000196352…
TF	Factor: Sp1 motif: GGNDGGRGGCGGGG match class: 1	TF:M04953_1	0.0206579	4215	1621	412	ENSG00000140522,ENSG00000011523,ENSG00000138069,ENSG00000135480,ENSG00000135503,ENSG00000167767,ENSG00000205426,ENSG00000261308,ENSG00000183655,ENSG00000136810,ENSG00000074370,ENSG00000132388,ENSG00000170442,ENSG00000043093,ENSG00000058063,ENSG00000019144,ENSG00000095139,ENSG00000118058,ENSG00000177098,ENSG00000143870,ENSG00000108309,ENSG00000108312,ENSG00000131096,ENSG00000141349,ENSG00000161653…
TF	Factor: SP4 motif: GGCCCCGCCCCCN	TF:M13135	0.0208381	5758	1621	544	ENSG00000140519,ENSG00000140526,ENSG00000123358,ENSG00000135480,ENSG00000135503,ENSG00000139567,ENSG00000161835,ENSG00000167612,ENSG00000261308,ENSG00000284730,ENSG00000063761,ENSG00000183655,ENSG00000136810,ENSG00000074370,ENSG00000108405,ENSG00000132388,ENSG00000170442,ENSG00000115414,ENSG00000058063,ENSG00000019144,ENSG00000095139,ENSG00000118058,ENSG00000143870,ENSG00000143882,ENSG00000013306…
TF	Factor: Sp1 motif: NGGGGGCGGGGCCNGGGGGGGG match class: 1	TF:M10071_1	0.0225021	4787	1621	461	ENSG00000140526,ENSG00000115902,ENSG00000135480,ENSG00000135503,ENSG00000161835,ENSG00000261308,ENSG00000183655,ENSG00000136810,ENSG00000074370,ENSG00000132388,ENSG00000115414,ENSG00000043093,ENSG00000058063,ENSG00000019144,ENSG00000095139,ENSG00000149582,ENSG00000143870,ENSG00000143882,ENSG00000013306,ENSG00000108309,ENSG00000108312,ENSG00000125319,ENSG00000141349,ENSG00000161653,ENSG00000161682…
TF	Factor: E2F-1 motif: WWTGGCGCCAAA match class: 1	TF:M04515_1	0.0227836	12531	1621	1095	ENSG00000140521,ENSG00000140526,ENSG00000011523,ENSG00000115902,ENSG00000123358,ENSG00000123395,ENSG00000135480,ENSG00000135503,ENSG00000139567,ENSG00000161835,ENSG00000167612,ENSG00000284730,ENSG00000063761,ENSG00000100603,ENSG00000183655,ENSG00000136810,ENSG00000170893,ENSG00000074370,ENSG00000074755,ENSG00000108405,ENSG00000132388,ENSG00000167740,ENSG00000138363,ENSG00000043093,ENSG00000058063…
TF	Factor: ESR1 motif: NNNNMAGGTCACCCTGACCY	TF:M02261	0.0233943	4847	1621	466	ENSG00000140526,ENSG00000011523,ENSG00000115902,ENSG00000161835,ENSG00000167767,ENSG00000261308,ENSG00000183655,ENSG00000135443,ENSG00000170442,ENSG00000115414,ENSG00000078070,ENSG00000118094,ENSG00000149582,ENSG00000172425,ENSG00000143882,ENSG00000162975,ENSG00000091947,ENSG00000108309,ENSG00000108849,ENSG00000125319,ENSG00000168591,ENSG00000176788,ENSG00000103121,ENSG00000140905,ENSG00000260643…
TF	Factor: ZNF416 motif: GGGRNGCCSAGRN match class: 1	TF:M12724_1	0.023418	403	1621	59	ENSG00000140522,ENSG00000138363,ENSG00000166473,ENSG00000159921,ENSG00000172232,ENSG00000101407,ENSG00000101413,ENSG00000119729,ENSG00000250565,ENSG00000156384,ENSG00000095059,ENSG00000095066,ENSG00000161860,ENSG00000171223,ENSG00000179271,ENSG00000166226,ENSG00000261052,ENSG00000205923,ENSG00000166681,ENSG00000187838,ENSG00000187741,ENSG00000108474,ENSG00000189190,ENSG00000268964,ENSG00000165568…
TF	Factor: RUNX2 motif: NRACCGCAAACCGCAN	TF:M04106	0.0253142	14133	1621	1219	ENSG00000140519,ENSG00000140521,ENSG00000140526,ENSG00000011523,ENSG00000115902,ENSG00000138069,ENSG00000138071,ENSG00000198369,ENSG00000123358,ENSG00000123395,ENSG00000135480,ENSG00000135503,ENSG00000139567,ENSG00000161835,ENSG00000167612,ENSG00000167767,ENSG00000205426,ENSG00000261308,ENSG00000284730,ENSG00000063761,ENSG00000100601,ENSG00000100603,ENSG00000119705,ENSG00000183655,ENSG00000136810…
TF	Factor: CPBP motif: GNNRGGGHGGGGNNGGGRN	TF:M09973	0.0254352	11183	1621	988	ENSG00000140521,ENSG00000140522,ENSG00000140526,ENSG00000011523,ENSG00000115902,ENSG00000138069,ENSG00000123358,ENSG00000135480,ENSG00000135503,ENSG00000139567,ENSG00000161835,ENSG00000167612,ENSG00000167767,ENSG00000261308,ENSG00000063761,ENSG00000183655,ENSG00000136810,ENSG00000204193,ENSG00000170893,ENSG00000251287,ENSG00000074370,ENSG00000074755,ENSG00000108405,ENSG00000132388,ENSG00000167740…
TF	Factor: E2F-4 motif: SNGGGCGGGAANN	TF:M09894	0.0258018	16606	1621	1405	ENSG00000140519,ENSG00000140521,ENSG00000140522,ENSG00000140525,ENSG00000140526,ENSG00000011523,ENSG00000115902,ENSG00000138069,ENSG00000138071,ENSG00000123358,ENSG00000123395,ENSG00000135480,ENSG00000135503,ENSG00000139567,ENSG00000161835,ENSG00000167612,ENSG00000167767,ENSG00000261308,ENSG00000284730,ENSG00000063761,ENSG00000100601,ENSG00000100603,ENSG00000119705,ENSG00000183655,ENSG00000136810…
TF	Factor: LF-A1 motif: GGGSTCWR	TF:M00646	0.0260318	12998	1621	1131	ENSG00000140519,ENSG00000140521,ENSG00000140522,ENSG00000140525,ENSG00000140526,ENSG00000115902,ENSG00000123358,ENSG00000135480,ENSG00000139567,ENSG00000161835,ENSG00000167612,ENSG00000205426,ENSG00000261308,ENSG00000284730,ENSG00000100601,ENSG00000119705,ENSG00000170776,ENSG00000136810,ENSG00000188959,ENSG00000204193,ENSG00000170893,ENSG00000074370,ENSG00000108405,ENSG00000132388,ENSG00000185722…
TF	Factor: sin3A motif: TGTCCNNGGTGCTG	TF:M04756	0.0262349	14487	1621	1246	ENSG00000140519,ENSG00000140522,ENSG00000140525,ENSG00000140526,ENSG00000011523,ENSG00000115902,ENSG00000138071,ENSG00000123358,ENSG00000135480,ENSG00000135503,ENSG00000139567,ENSG00000161835,ENSG00000167612,ENSG00000167767,ENSG00000205426,ENSG00000284730,ENSG00000063761,ENSG00000100601,ENSG00000100603,ENSG00000119705,ENSG00000170776,ENSG00000188959,ENSG00000204193,ENSG00000170893,ENSG00000074370…
TF	Factor: E2F-2 motif: GCGCGCGCNCS match class: 1	TF:M11529_1	0.0263417	14894	1621	1277	ENSG00000140519,ENSG00000140525,ENSG00000140526,ENSG00000011523,ENSG00000115902,ENSG00000138069,ENSG00000138071,ENSG00000123358,ENSG00000123395,ENSG00000135480,ENSG00000135503,ENSG00000139567,ENSG00000161835,ENSG00000167612,ENSG00000167767,ENSG00000205426,ENSG00000261308,ENSG00000284730,ENSG00000063761,ENSG00000100603,ENSG00000183655,ENSG00000136810,ENSG00000188959,ENSG00000170893,ENSG00000251287…
TF	Factor: PEA3 motif: NACCGGAAGTN	TF:M11427	0.0263913	10834	1621	960	ENSG00000140521,ENSG00000140525,ENSG00000011523,ENSG00000138071,ENSG00000198369,ENSG00000123395,ENSG00000161835,ENSG00000167767,ENSG00000284730,ENSG00000063761,ENSG00000100601,ENSG00000100603,ENSG00000119705,ENSG00000136810,ENSG00000170893,ENSG00000074370,ENSG00000074755,ENSG00000132388,ENSG00000167740,ENSG00000185722,ENSG00000135443,ENSG00000138363,ENSG00000043093,ENSG00000058063,ENSG00000095139…
TF	Factor: CTCF motif: NNRSYGCCMCCTGSTGGCCN	TF:M12593	0.0268913	8854	1621	800	ENSG00000140519,ENSG00000140522,ENSG00000140526,ENSG00000011523,ENSG00000115902,ENSG00000138069,ENSG00000123358,ENSG00000123395,ENSG00000135480,ENSG00000135503,ENSG00000139567,ENSG00000161835,ENSG00000167767,ENSG00000205426,ENSG00000261308,ENSG00000284730,ENSG00000063761,ENSG00000183655,ENSG00000170893,ENSG00000251287,ENSG00000074370,ENSG00000135443,ENSG00000170442,ENSG00000170523,ENSG00000043093…
TF	Factor: ZF5 motif: NRNGNGCGCGCWN	TF:M00333	0.0269882	15464	1621	1320	ENSG00000140519,ENSG00000140521,ENSG00000140525,ENSG00000140526,ENSG00000011523,ENSG00000115902,ENSG00000138069,ENSG00000138071,ENSG00000198369,ENSG00000123358,ENSG00000123395,ENSG00000135480,ENSG00000135503,ENSG00000139567,ENSG00000161835,ENSG00000167612,ENSG00000167767,ENSG00000205426,ENSG00000261308,ENSG00000284730,ENSG00000063761,ENSG00000100601,ENSG00000100603,ENSG00000119705,ENSG00000183655…
TF	Factor: ZNF609 motif: GNSNGGGNGCTGN match class: 1	TF:M13132_1	0.0272047	5487	1621	520	ENSG00000011523,ENSG00000115902,ENSG00000138069,ENSG00000123358,ENSG00000135480,ENSG00000139567,ENSG00000161835,ENSG00000167767,ENSG00000261308,ENSG00000284730,ENSG00000100603,ENSG00000074370,ENSG00000108405,ENSG00000185722,ENSG00000138363,ENSG00000058063,ENSG00000118058,ENSG00000149575,ENSG00000149582,ENSG00000143870,ENSG00000162975,ENSG00000013306,ENSG00000030582,ENSG00000087152,ENSG00000108309…
TF	Factor: LRH-1 motif: TGACCTTGRNYCAAGGTCA match class: 1	TF:M11830_1	0.0286175	6176	1621	578	ENSG00000140519,ENSG00000140521,ENSG00000140525,ENSG00000140526,ENSG00000115902,ENSG00000135480,ENSG00000135503,ENSG00000139567,ENSG00000167612,ENSG00000261308,ENSG00000251287,ENSG00000132388,ENSG00000135443,ENSG00000170442,ENSG00000170523,ENSG00000019144,ENSG00000118058,ENSG00000160593,ENSG00000160654,ENSG00000167283,ENSG00000167286,ENSG00000177098,ENSG00000198851,ENSG00000162975,ENSG00000004939…
TF	Factor: GKLF motif: NNNRGGNGNGGSN match class: 1	TF:M07289_1	0.0287338	10876	1621	963	ENSG00000140521,ENSG00000140522,ENSG00000140525,ENSG00000011523,ENSG00000138069,ENSG00000138071,ENSG00000135480,ENSG00000135503,ENSG00000139567,ENSG00000161835,ENSG00000167612,ENSG00000167767,ENSG00000205426,ENSG00000261308,ENSG00000183655,ENSG00000188959,ENSG00000074370,ENSG00000108405,ENSG00000132388,ENSG00000170442,ENSG00000170523,ENSG00000043093,ENSG00000058063,ENSG00000019144,ENSG00000095139…
TF	Factor: HSF4 motif: CTGCMRN match class: 1	TF:M07322_1	0.0288272	12022	1621	1054	ENSG00000140519,ENSG00000140521,ENSG00000140526,ENSG00000011523,ENSG00000138071,ENSG00000198369,ENSG00000123395,ENSG00000135480,ENSG00000139567,ENSG00000161835,ENSG00000167612,ENSG00000167767,ENSG00000284730,ENSG00000063761,ENSG00000183655,ENSG00000136810,ENSG00000188959,ENSG00000251287,ENSG00000074370,ENSG00000074755,ENSG00000108405,ENSG00000132388,ENSG00000167740,ENSG00000185722,ENSG00000115414…
TF	Factor: ZNF530 motif: GMARGGMNAGGGGCNGNN	TF:M12899	0.0301576	264	1621	43	ENSG00000123358,ENSG00000170442,ENSG00000087152,ENSG00000161664,ENSG00000206053,ENSG00000275591,ENSG00000204209,ENSG00000235863,ENSG00000204580,ENSG00000128266,ENSG00000139797,ENSG00000162076,ENSG00000145675,ENSG00000137309,ENSG00000129194,ENSG00000178467,ENSG00000197497,ENSG00000197928,ENSG00000167766,ENSG00000170954,ENSG00000198538,ENSG00000204604,ENSG00000213793,ENSG00000269825,ENSG00000106538…
TF	Factor: E2F-1 motif: TTTGGCGCCAAA	TF:M04516	0.0318466	11711	1621	1029	ENSG00000140521,ENSG00000140526,ENSG00000011523,ENSG00000115902,ENSG00000123358,ENSG00000135480,ENSG00000161835,ENSG00000167612,ENSG00000284730,ENSG00000063761,ENSG00000183655,ENSG00000170893,ENSG00000074755,ENSG00000108405,ENSG00000132388,ENSG00000167740,ENSG00000138363,ENSG00000043093,ENSG00000058063,ENSG00000078081,ENSG00000019144,ENSG00000118058,ENSG00000149582,ENSG00000160654,ENSG00000167283…
TF	Factor: AP-2alpha motif: NSCCNCRGGSN	TF:M07348	0.0322876	8277	1621	752	ENSG00000140519,ENSG00000115902,ENSG00000138069,ENSG00000123358,ENSG00000135480,ENSG00000161835,ENSG00000261308,ENSG00000100601,ENSG00000119705,ENSG00000183655,ENSG00000136810,ENSG00000188959,ENSG00000074370,ENSG00000170523,ENSG00000115414,ENSG00000138363,ENSG00000043093,ENSG00000019144,ENSG00000095139,ENSG00000110344,ENSG00000118058,ENSG00000177098,ENSG00000143870,ENSG00000162975,ENSG00000013306…
TF	Factor: Sp3 motif: ASMCTTGGGSRGGG match class: 1	TF:M00665_1	0.0345644	2377	1621	248	ENSG00000140519,ENSG00000139567,ENSG00000161835,ENSG00000167612,ENSG00000167767,ENSG00000183655,ENSG00000074370,ENSG00000170523,ENSG00000019144,ENSG00000087152,ENSG00000108312,ENSG00000161653,ENSG00000081760,ENSG00000150990,ENSG00000064726,ENSG00000166589,ENSG00000172824,ENSG00000141401,ENSG00000181626,ENSG00000236396,ENSG00000007516,ENSG00000007545,ENSG00000059145,ENSG00000095917,ENSG00000100726…
TF	Factor: ETV4 motif: NNCCGGAAGYNNN match class: 1	TF:M13138_1	0.0346194	2499	1621	259	ENSG00000138071,ENSG00000123395,ENSG00000167767,ENSG00000074370,ENSG00000074755,ENSG00000167740,ENSG00000138363,ENSG00000110344,ENSG00000160588,ENSG00000167283,ENSG00000115761,ENSG00000143870,ENSG00000005961,ENSG00000108309,ENSG00000168591,ENSG00000081760,ENSG00000184992,ENSG00000064726,ENSG00000169594,ENSG00000169609,ENSG00000169612,ENSG00000103723,ENSG00000102871,ENSG00000135722,ENSG00000249961…
TF	Factor: SREBP motif: NNNNYCACNCCANNN match class: 1	TF:M01168_1	0.035114	1370	1621	155	ENSG00000140522,ENSG00000074370,ENSG00000108405,ENSG00000185722,ENSG00000118094,ENSG00000118096,ENSG00000087152,ENSG00000161682,ENSG00000102878,ENSG00000159593,ENSG00000166595,ENSG00000172840,ENSG00000265690,ENSG00000181626,ENSG00000059145,ENSG00000172236,ENSG00000197599,ENSG00000159921,ENSG00000099622,ENSG00000197561,ENSG00000197766,ENSG00000196352,ENSG00000183864,ENSG00000164816,ENSG00000206047…
TF	Factor: EHF motif: CSCGGAARTN match class: 1	TF:M02052_1	0.0354394	4145	1621	404	ENSG00000140525,ENSG00000138071,ENSG00000123395,ENSG00000167767,ENSG00000100601,ENSG00000119705,ENSG00000074755,ENSG00000167740,ENSG00000138363,ENSG00000043093,ENSG00000095139,ENSG00000110344,ENSG00000160588,ENSG00000167283,ENSG00000115761,ENSG00000143870,ENSG00000005961,ENSG00000087152,ENSG00000108309,ENSG00000125319,ENSG00000161653,ENSG00000161654,ENSG00000168591,ENSG00000249662,ENSG00000103121…
TF	Factor: DEC1 motif: NCNCACRTGNSC	TF:M08870	0.0355863	8063	1621	734	ENSG00000140519,ENSG00000140522,ENSG00000140525,ENSG00000138071,ENSG00000198369,ENSG00000123395,ENSG00000135503,ENSG00000161835,ENSG00000167612,ENSG00000167767,ENSG00000205426,ENSG00000284730,ENSG00000063761,ENSG00000100603,ENSG00000183655,ENSG00000136810,ENSG00000188959,ENSG00000170893,ENSG00000251287,ENSG00000074370,ENSG00000135443,ENSG00000170442,ENSG00000138363,ENSG00000078070,ENSG00000110344…
TF	Factor: LRH-1 motif: TGACCTTGRNYCAAGGTCA	TF:M11830	0.0356731	7168	1621	660	ENSG00000140519,ENSG00000140521,ENSG00000140525,ENSG00000140526,ENSG00000115902,ENSG00000138069,ENSG00000123358,ENSG00000135480,ENSG00000135503,ENSG00000139567,ENSG00000167612,ENSG00000261308,ENSG00000063761,ENSG00000170893,ENSG00000251287,ENSG00000132388,ENSG00000135443,ENSG00000170442,ENSG00000170523,ENSG00000019144,ENSG00000118058,ENSG00000160593,ENSG00000160654,ENSG00000167283,ENSG00000167286…
TF	Factor: Sp1 motif: NGGGGCGGGGN match class: 1	TF:M07395_1	0.0362761	6581	1621	611	ENSG00000140526,ENSG00000011523,ENSG00000123358,ENSG00000135480,ENSG00000135503,ENSG00000139567,ENSG00000161835,ENSG00000261308,ENSG00000183655,ENSG00000136810,ENSG00000170893,ENSG00000074370,ENSG00000132388,ENSG00000115414,ENSG00000043093,ENSG00000058063,ENSG00000019144,ENSG00000095139,ENSG00000118058,ENSG00000149582,ENSG00000177098,ENSG00000143870,ENSG00000143882,ENSG00000013306,ENSG00000108309…
TF	Factor: ER81 motif: NNNGRCMGGAAGYRNNNNNNNS	TF:M09611	0.0363408	2746	1621	281	ENSG00000138071,ENSG00000123395,ENSG00000167767,ENSG00000284730,ENSG00000063761,ENSG00000074370,ENSG00000074755,ENSG00000132388,ENSG00000167740,ENSG00000138363,ENSG00000110344,ENSG00000160588,ENSG00000143870,ENSG00000108312,ENSG00000176788,ENSG00000140905,ENSG00000166451,ENSG00000166454,ENSG00000166455,ENSG00000260643,ENSG00000284512,ENSG00000081760,ENSG00000136404,ENSG00000169594,ENSG00000169609…
TF	Factor: ZNF532 motif: NGGRGCTGGG	TF:M12732	0.0371149	9424	1621	845	ENSG00000140522,ENSG00000011523,ENSG00000115902,ENSG00000138069,ENSG00000138071,ENSG00000198369,ENSG00000123358,ENSG00000135480,ENSG00000135503,ENSG00000139567,ENSG00000161835,ENSG00000167612,ENSG00000167767,ENSG00000205426,ENSG00000261308,ENSG00000284730,ENSG00000188959,ENSG00000251287,ENSG00000074370,ENSG00000108405,ENSG00000132388,ENSG00000185722,ENSG00000135443,ENSG00000170523,ENSG00000078081…
TF	Factor: YY1 motif: NNCGCCATTNN match class: 1	TF:M03924_1	0.0374633	3779	1621	372	ENSG00000115902,ENSG00000123395,ENSG00000284730,ENSG00000100601,ENSG00000119705,ENSG00000251287,ENSG00000074755,ENSG00000132388,ENSG00000167740,ENSG00000138363,ENSG00000078070,ENSG00000095139,ENSG00000118058,ENSG00000160588,ENSG00000160654,ENSG00000268799,ENSG00000284042,ENSG00000284234,ENSG00000284283,ENSG00000284439,ENSG00000166455,ENSG00000073060,ENSG00000081760,ENSG00000150991,ENSG00000064726…
TF	Factor: TFAP2C motif: NGCCTNAGGCN	TF:M04154	0.0387321	3335	1621	333	ENSG00000140519,ENSG00000115902,ENSG00000161835,ENSG00000100601,ENSG00000119705,ENSG00000183655,ENSG00000136810,ENSG00000019144,ENSG00000095139,ENSG00000167286,ENSG00000013306,ENSG00000108312,ENSG00000108849,ENSG00000125319,ENSG00000141349,ENSG00000168591,ENSG00000284042,ENSG00000284234,ENSG00000284283,ENSG00000284373,ENSG00000284439,ENSG00000166473,ENSG00000073060,ENSG00000184992,ENSG00000156232…
TF	Factor: FXR:RXR-ALPHA motif: NRGGTCANRGGKN match class: 1	TF:M08955_1	0.039256	3381	1621	337	ENSG00000140526,ENSG00000138069,ENSG00000161835,ENSG00000170893,ENSG00000074370,ENSG00000108405,ENSG00000095139,ENSG00000118058,ENSG00000118094,ENSG00000149582,ENSG00000091947,ENSG00000108309,ENSG00000108840,ENSG00000125319,ENSG00000161664,ENSG00000103121,ENSG00000166451,ENSG00000166473,ENSG00000081760,ENSG00000134595,ENSG00000102890,ENSG00000140939,ENSG00000168748,ENSG00000172840,ENSG00000236396…
TF	Factor: ER-alpha motif: NAGGTCAYSGYGACCTN	TF:M11842	0.0412309	4059	1621	396	ENSG00000140522,ENSG00000140526,ENSG00000135480,ENSG00000135503,ENSG00000183655,ENSG00000135443,ENSG00000170442,ENSG00000115414,ENSG00000138363,ENSG00000019144,ENSG00000118094,ENSG00000149582,ENSG00000160654,ENSG00000172425,ENSG00000115761,ENSG00000143882,ENSG00000162975,ENSG00000013306,ENSG00000091947,ENSG00000108309,ENSG00000108312,ENSG00000161664,ENSG00000166451,ENSG00000166455,ENSG00000081760…
TF	Factor: ZNF586 motif: CAGGCCYRGAGG	TF:M10491	0.0438188	14108	1621	1215	ENSG00000140519,ENSG00000140521,ENSG00000140525,ENSG00000140526,ENSG00000011523,ENSG00000115902,ENSG00000138069,ENSG00000138071,ENSG00000123358,ENSG00000123395,ENSG00000135480,ENSG00000135503,ENSG00000139567,ENSG00000161835,ENSG00000167612,ENSG00000167767,ENSG00000205426,ENSG00000261308,ENSG00000284730,ENSG00000063761,ENSG00000100601,ENSG00000100603,ENSG00000119705,ENSG00000170776,ENSG00000183655…
TF	Factor: KLF15 motif: RCCACGCCCCCC match class: 1	TF:M12157_1	0.044107	838	1621	103	ENSG00000140526,ENSG00000261308,ENSG00000168591,ENSG00000140905,ENSG00000260643,ENSG00000284512,ENSG00000134595,ENSG00000007516,ENSG00000059145,ENSG00000187535,ENSG00000196557,ENSG00000122707,ENSG00000137075,ENSG00000064932,ENSG00000167468,ENSG00000167470,ENSG00000175221,ENSG00000100417,ENSG00000167074,ENSG00000166295,ENSG00000174989,ENSG00000066923,ENSG00000213420,ENSG00000049239,ENSG00000180758…
TF	Factor: ZNF432 motif: NCAGNRCCNSRGRCAGC	TF:M12704	0.0444943	10288	1621	914	ENSG00000140519,ENSG00000140521,ENSG00000140522,ENSG00000140526,ENSG00000115902,ENSG00000138069,ENSG00000138071,ENSG00000198369,ENSG00000135480,ENSG00000139567,ENSG00000161835,ENSG00000167612,ENSG00000167767,ENSG00000205426,ENSG00000284730,ENSG00000063761,ENSG00000170893,ENSG00000251287,ENSG00000074755,ENSG00000132388,ENSG00000167740,ENSG00000185722,ENSG00000170442,ENSG00000170523,ENSG00000115414…
TF	Factor: CKROX motif: SCCCTCCCC	TF:M01175	0.0445884	7505	1621	687	ENSG00000140522,ENSG00000140526,ENSG00000011523,ENSG00000115902,ENSG00000138069,ENSG00000123358,ENSG00000135480,ENSG00000135503,ENSG00000139567,ENSG00000167767,ENSG00000205426,ENSG00000261308,ENSG00000284730,ENSG00000183655,ENSG00000188959,ENSG00000204193,ENSG00000170893,ENSG00000132388,ENSG00000170442,ENSG00000043093,ENSG00000118058,ENSG00000149582,ENSG00000167286,ENSG00000143870,ENSG00000004939…
TF	Factor: SP8 motif: RNCACGCCCMCN	TF:M12147	0.0446674	2541	1621	262	ENSG00000140526,ENSG00000161835,ENSG00000205426,ENSG00000136810,ENSG00000135443,ENSG00000170442,ENSG00000170523,ENSG00000019144,ENSG00000177098,ENSG00000162975,ENSG00000131096,ENSG00000168591,ENSG00000249662,ENSG00000081760,ENSG00000150991,ENSG00000166503,ENSG00000103723,ENSG00000134595,ENSG00000102871,ENSG00000102878,ENSG00000135722,ENSG00000166595,ENSG00000265690,ENSG00000141404,ENSG00000007516…

## Sheet: control-72hpi
source	term_name	term_id	adjusted_p_value	term_size	query_size	intersection_size	intersections
GO:MF	antigen binding	GO:0003823	5.83989e-24	174	3040	86	ENSG00000089692,ENSG00000211640,ENSG00000211644,ENSG00000211648,ENSG00000211651,ENSG00000211652,ENSG00000211653,ENSG00000211658,ENSG00000211659,ENSG00000211660,ENSG00000211662,ENSG00000211663,ENSG00000211666,ENSG00000211668,ENSG00000211673,ENSG00000211677,ENSG00000211679,ENSG00000254709,ENSG00000278196,ENSG00000204252,ENSG00000223865,ENSG00000231389,ENSG00000231925,ENSG00000105568,ENSG00000132465…
GO:MF	chemokine receptor binding	GO:0042379	5.88428e-07	77	3040	34	ENSG00000160181,ENSG00000107175,ENSG00000215183,ENSG00000171711,ENSG00000176797,ENSG00000186579,ENSG00000205989,ENSG00000108688,ENSG00000108691,ENSG00000108700,ENSG00000108702,ENSG00000172156,ENSG00000181374,ENSG00000121797,ENSG00000121807,ENSG00000131142,ENSG00000109272,ENSG00000124875,ENSG00000163735,ENSG00000163736,ENSG00000163737,ENSG00000163739,ENSG00000169429,ENSG00000134684,ENSG00000276070…
GO:MF	chemokine activity	GO:0008009	2.37596e-05	50	3040	24	ENSG00000108688,ENSG00000108691,ENSG00000108700,ENSG00000108702,ENSG00000172156,ENSG00000181374,ENSG00000131142,ENSG00000109272,ENSG00000124875,ENSG00000163735,ENSG00000163736,ENSG00000163737,ENSG00000163739,ENSG00000169429,ENSG00000276070,ENSG00000276085,ENSG00000274736,ENSG00000275152,ENSG00000275302,ENSG00000275385,ENSG00000275688,ENSG00000275718,ENSG00000276409,ENSG00000277632
GO:MF	CCR chemokine receptor binding	GO:0048020	3.84874e-05	51	3040	24	ENSG00000107175,ENSG00000215183,ENSG00000171711,ENSG00000176797,ENSG00000186579,ENSG00000205989,ENSG00000108688,ENSG00000108691,ENSG00000108700,ENSG00000108702,ENSG00000172156,ENSG00000181374,ENSG00000121797,ENSG00000121807,ENSG00000131142,ENSG00000276070,ENSG00000276085,ENSG00000274736,ENSG00000275152,ENSG00000275302,ENSG00000275385,ENSG00000275718,ENSG00000276409,ENSG00000277632
GO:MF	immunoglobulin receptor binding	GO:0034987	0.00549274	15	3040	10	ENSG00000117322,ENSG00000196924,ENSG00000132465,ENSG00000211890,ENSG00000211891,ENSG00000211892,ENSG00000211893,ENSG00000211895,ENSG00000211896,ENSG00000211899
GO:BP	B cell mediated immunity	GO:0019724	6.53515e-17	207	3173	86	ENSG00000111679,ENSG00000139178,ENSG00000182326,ENSG00000117322,ENSG00000117335,ENSG00000196352,ENSG00000197721,ENSG00000203710,ENSG00000166278,ENSG00000224389,ENSG00000243649,ENSG00000244255,ENSG00000244731,ENSG00000072694,ENSG00000158869,ENSG00000203747,ENSG00000012061,ENSG00000211677,ENSG00000211679,ENSG00000254709,ENSG00000161955,ENSG00000009724,ENSG00000077238,ENSG00000103522,ENSG00000112936…
GO:BP	immunoglobulin mediated immune response	GO:0016064	8.6648e-17	204	3173	85	ENSG00000111679,ENSG00000139178,ENSG00000182326,ENSG00000117322,ENSG00000117335,ENSG00000196352,ENSG00000197721,ENSG00000203710,ENSG00000166278,ENSG00000224389,ENSG00000243649,ENSG00000244255,ENSG00000244731,ENSG00000072694,ENSG00000158869,ENSG00000203747,ENSG00000012061,ENSG00000211677,ENSG00000211679,ENSG00000254709,ENSG00000161955,ENSG00000009724,ENSG00000077238,ENSG00000103522,ENSG00000112936…
GO:BP	adaptive immune response	GO:0002250	4.97959e-13	739	3173	196	ENSG00000196839,ENSG00000105369,ENSG00000018280,ENSG00000160654,ENSG00000167286,ENSG00000198851,ENSG00000197540,ENSG00000010610,ENSG00000089692,ENSG00000111679,ENSG00000139178,ENSG00000182326,ENSG00000107758,ENSG00000117322,ENSG00000117335,ENSG00000196352,ENSG00000197721,ENSG00000203710,ENSG00000166278,ENSG00000224389,ENSG00000243649,ENSG00000244255,ENSG00000244731,ENSG00000072694,ENSG00000158869…
GO:BP	lymphocyte mediated immunity	GO:0002449	3.65559e-12	361	3173	114	ENSG00000167193,ENSG00000197540,ENSG00000089692,ENSG00000111679,ENSG00000139178,ENSG00000182326,ENSG00000107758,ENSG00000117322,ENSG00000117335,ENSG00000196352,ENSG00000197721,ENSG00000203710,ENSG00000127554,ENSG00000166278,ENSG00000204475,ENSG00000224389,ENSG00000243649,ENSG00000244255,ENSG00000244731,ENSG00000072694,ENSG00000158869,ENSG00000203747,ENSG00000012061,ENSG00000211677,ENSG00000211679…
GO:BP	immune response	GO:0006955	1.29404e-11	1988	3173	423	ENSG00000160185,ENSG00000108953,ENSG00000167193,ENSG00000132824,ENSG00000196839,ENSG00000120659,ENSG00000028277,ENSG00000105369,ENSG00000105372,ENSG00000018280,ENSG00000163464,ENSG00000180871,ENSG00000118058,ENSG00000160654,ENSG00000167286,ENSG00000198851,ENSG00000099866,ENSG00000172232,ENSG00000196415,ENSG00000197540,ENSG00000197561,ENSG00000197766,ENSG00000010610,ENSG00000089692,ENSG00000111679…
GO:BP	adaptive immune response based on somatic recombination of immune receptors built from immunoglobulin superfamily domains	GO:0002460	7.15348e-11	375	3173	114	ENSG00000196839,ENSG00000018280,ENSG00000197540,ENSG00000010610,ENSG00000111679,ENSG00000139178,ENSG00000182326,ENSG00000107758,ENSG00000117322,ENSG00000117335,ENSG00000196352,ENSG00000197721,ENSG00000203710,ENSG00000166278,ENSG00000224389,ENSG00000243649,ENSG00000244255,ENSG00000244731,ENSG00000072694,ENSG00000158869,ENSG00000203747,ENSG00000012061,ENSG00000211677,ENSG00000211679,ENSG00000254709…
GO:BP	immune system process	GO:0002376	3.24642e-10	2776	3173	552	ENSG00000160185,ENSG00000108953,ENSG00000167193,ENSG00000132824,ENSG00000196839,ENSG00000120659,ENSG00000183655,ENSG00000007306,ENSG00000028277,ENSG00000105352,ENSG00000105369,ENSG00000105372,ENSG00000170956,ENSG00000018280,ENSG00000163464,ENSG00000180871,ENSG00000135503,ENSG00000118058,ENSG00000160593,ENSG00000160654,ENSG00000167286,ENSG00000198851,ENSG00000118308,ENSG00000070404,ENSG00000099866…
GO:BP	leukocyte mediated immunity	GO:0002443	2.52867e-09	460	3173	128	ENSG00000167193,ENSG00000172232,ENSG00000197540,ENSG00000197561,ENSG00000089692,ENSG00000111679,ENSG00000139178,ENSG00000182326,ENSG00000092531,ENSG00000107758,ENSG00000117322,ENSG00000117335,ENSG00000196352,ENSG00000197721,ENSG00000203710,ENSG00000127554,ENSG00000166278,ENSG00000204475,ENSG00000224389,ENSG00000243649,ENSG00000244255,ENSG00000244731,ENSG00000072694,ENSG00000158869,ENSG00000203747…
GO:BP	complement activation, classical pathway	GO:0006958	5.78211e-08	41	3173	25	ENSG00000139178,ENSG00000182326,ENSG00000117322,ENSG00000117335,ENSG00000196352,ENSG00000197721,ENSG00000203710,ENSG00000166278,ENSG00000224389,ENSG00000243649,ENSG00000244255,ENSG00000244731,ENSG00000009724,ENSG00000112936,ENSG00000149131,ENSG00000205403,ENSG00000176919,ENSG00000165471,ENSG00000211890,ENSG00000211891,ENSG00000211892,ENSG00000211893,ENSG00000211895,ENSG00000211896,ENSG00000211899
GO:BP	complement activation	GO:0006956	7.78996e-07	64	3173	31	ENSG00000197766,ENSG00000139178,ENSG00000159403,ENSG00000182326,ENSG00000117322,ENSG00000117335,ENSG00000196352,ENSG00000197721,ENSG00000203710,ENSG00000166278,ENSG00000224389,ENSG00000243649,ENSG00000244255,ENSG00000244731,ENSG00000009724,ENSG00000112936,ENSG00000149131,ENSG00000126759,ENSG00000205403,ENSG00000176919,ENSG00000165471,ENSG00000167085,ENSG00000175899,ENSG00000102760,ENSG00000211890…
GO:BP	humoral immune response mediated by circulating immunoglobulin	GO:0002455	1.29092e-06	55	3173	28	ENSG00000111679,ENSG00000139178,ENSG00000182326,ENSG00000117322,ENSG00000117335,ENSG00000196352,ENSG00000197721,ENSG00000203710,ENSG00000166278,ENSG00000224389,ENSG00000243649,ENSG00000244255,ENSG00000244731,ENSG00000072694,ENSG00000009724,ENSG00000112936,ENSG00000149131,ENSG00000069399,ENSG00000205403,ENSG00000176919,ENSG00000165471,ENSG00000211890,ENSG00000211891,ENSG00000211892,ENSG00000211893…
GO:BP	immune effector process	GO:0002252	1.43325e-05	698	3173	162	ENSG00000167193,ENSG00000196839,ENSG00000105372,ENSG00000018280,ENSG00000118058,ENSG00000172232,ENSG00000197540,ENSG00000197561,ENSG00000197766,ENSG00000089692,ENSG00000111679,ENSG00000139178,ENSG00000159403,ENSG00000182326,ENSG00000215021,ENSG00000092531,ENSG00000107758,ENSG00000117322,ENSG00000117335,ENSG00000196352,ENSG00000197721,ENSG00000203710,ENSG00000170476,ENSG00000127554,ENSG00000102575…
GO:BP	chemokine-mediated signaling pathway	GO:0070098	0.000283422	90	3173	34	ENSG00000160181,ENSG00000163464,ENSG00000180871,ENSG00000163823,ENSG00000172215,ENSG00000173578,ENSG00000173585,ENSG00000183625,ENSG00000108688,ENSG00000108691,ENSG00000108700,ENSG00000108702,ENSG00000172156,ENSG00000181374,ENSG00000121797,ENSG00000121807,ENSG00000160791,ENSG00000131142,ENSG00000109272,ENSG00000124875,ENSG00000163735,ENSG00000163736,ENSG00000163737,ENSG00000163739,ENSG00000169429…
GO:BP	eosinophil chemotaxis	GO:0048245	0.00042745	27	3173	16	ENSG00000108688,ENSG00000108691,ENSG00000108700,ENSG00000108702,ENSG00000172156,ENSG00000181374,ENSG00000131142,ENSG00000276070,ENSG00000276085,ENSG00000274736,ENSG00000275152,ENSG00000275302,ENSG00000275385,ENSG00000275718,ENSG00000276409,ENSG00000277632
GO:BP	humoral immune response	GO:0006959	0.000506224	254	3173	70	ENSG00000028277,ENSG00000105372,ENSG00000018280,ENSG00000172232,ENSG00000196415,ENSG00000197561,ENSG00000197766,ENSG00000111679,ENSG00000139178,ENSG00000159403,ENSG00000182326,ENSG00000117322,ENSG00000117335,ENSG00000196352,ENSG00000197721,ENSG00000203710,ENSG00000166278,ENSG00000224389,ENSG00000243649,ENSG00000244255,ENSG00000244731,ENSG00000072694,ENSG00000124635,ENSG00000197903,ENSG00000090382…
GO:BP	eosinophil migration	GO:0072677	0.000822684	31	3173	17	ENSG00000171522,ENSG00000108688,ENSG00000108691,ENSG00000108700,ENSG00000108702,ENSG00000172156,ENSG00000181374,ENSG00000131142,ENSG00000276070,ENSG00000276085,ENSG00000274736,ENSG00000275152,ENSG00000275302,ENSG00000275385,ENSG00000275718,ENSG00000276409,ENSG00000277632
GO:BP	monocyte chemotaxis	GO:0002548	0.00176748	68	3173	27	ENSG00000120659,ENSG00000105372,ENSG00000204472,ENSG00000107175,ENSG00000215183,ENSG00000160712,ENSG00000176782,ENSG00000163823,ENSG00000171049,ENSG00000108688,ENSG00000108691,ENSG00000108700,ENSG00000108702,ENSG00000172156,ENSG00000181374,ENSG00000121807,ENSG00000131142,ENSG00000166923,ENSG00000276070,ENSG00000276085,ENSG00000274736,ENSG00000275152,ENSG00000275302,ENSG00000275385,ENSG00000275718…
GO:BP	neutrophil chemotaxis	GO:0030593	0.00256047	106	3173	36	ENSG00000163464,ENSG00000180871,ENSG00000160593,ENSG00000172270,ENSG00000197635,ENSG00000158869,ENSG00000213949,ENSG00000127129,ENSG00000173432,ENSG00000108688,ENSG00000108691,ENSG00000108700,ENSG00000108702,ENSG00000172156,ENSG00000181374,ENSG00000131142,ENSG00000130830,ENSG00000109272,ENSG00000124875,ENSG00000163735,ENSG00000163736,ENSG00000163737,ENSG00000163739,ENSG00000169429,ENSG00000119535…
GO:BP	response to chemokine	GO:1990868	0.00378752	99	3173	34	ENSG00000160181,ENSG00000163464,ENSG00000180871,ENSG00000163823,ENSG00000172215,ENSG00000173578,ENSG00000173585,ENSG00000183625,ENSG00000108688,ENSG00000108691,ENSG00000108700,ENSG00000108702,ENSG00000172156,ENSG00000181374,ENSG00000121797,ENSG00000121807,ENSG00000160791,ENSG00000131142,ENSG00000109272,ENSG00000124875,ENSG00000163735,ENSG00000163736,ENSG00000163737,ENSG00000163739,ENSG00000169429…
GO:BP	cellular response to chemokine	GO:1990869	0.00378752	99	3173	34	ENSG00000160181,ENSG00000163464,ENSG00000180871,ENSG00000163823,ENSG00000172215,ENSG00000173578,ENSG00000173585,ENSG00000183625,ENSG00000108688,ENSG00000108691,ENSG00000108700,ENSG00000108702,ENSG00000172156,ENSG00000181374,ENSG00000121797,ENSG00000121807,ENSG00000160791,ENSG00000131142,ENSG00000109272,ENSG00000124875,ENSG00000163735,ENSG00000163736,ENSG00000163737,ENSG00000163739,ENSG00000169429…
GO:BP	neutrophil migration	GO:1990266	0.00913602	129	3173	40	ENSG00000163464,ENSG00000180871,ENSG00000160593,ENSG00000172270,ENSG00000196415,ENSG00000197635,ENSG00000158869,ENSG00000213949,ENSG00000127129,ENSG00000180549,ENSG00000173432,ENSG00000002586,ENSG00000124343,ENSG00000108688,ENSG00000108691,ENSG00000108700,ENSG00000108702,ENSG00000172156,ENSG00000181374,ENSG00000131142,ENSG00000130830,ENSG00000109272,ENSG00000124875,ENSG00000163735,ENSG00000163736…
GO:CC	immunoglobulin complex	GO:0019814	2.70502e-56	152	3361	112	ENSG00000105369,ENSG00000211637,ENSG00000211638,ENSG00000211639,ENSG00000211640,ENSG00000211641,ENSG00000211642,ENSG00000211643,ENSG00000211644,ENSG00000211645,ENSG00000211647,ENSG00000211648,ENSG00000211649,ENSG00000211650,ENSG00000211651,ENSG00000211652,ENSG00000211653,ENSG00000211654,ENSG00000211655,ENSG00000211656,ENSG00000211657,ENSG00000211658,ENSG00000211659,ENSG00000211660,ENSG00000211661…
GO:CC	extracellular region	GO:0005576	9.93587e-08	4213	3361	774	ENSG00000160180,ENSG00000160181,ENSG00000160182,ENSG00000160185,ENSG00000177398,ENSG00000140519,ENSG00000108953,ENSG00000167193,ENSG00000064205,ENSG00000166913,ENSG00000101182,ENSG00000130701,ENSG00000130702,ENSG00000120659,ENSG00000136810,ENSG00000204193,ENSG00000109846,ENSG00000137713,ENSG00000149300,ENSG00000132388,ENSG00000167740,ENSG00000185722,ENSG00000007306,ENSG00000086548,ENSG00000105372…
GO:CC	extracellular space	GO:0005615	4.61659e-07	3303	3361	619	ENSG00000160180,ENSG00000160181,ENSG00000160182,ENSG00000160185,ENSG00000177398,ENSG00000140519,ENSG00000108953,ENSG00000167193,ENSG00000064205,ENSG00000166913,ENSG00000101182,ENSG00000130701,ENSG00000130702,ENSG00000120659,ENSG00000136810,ENSG00000204193,ENSG00000109846,ENSG00000137713,ENSG00000149300,ENSG00000132388,ENSG00000185722,ENSG00000086548,ENSG00000105372,ENSG00000105388,ENSG00000127831…
GO:CC	blood microparticle	GO:0072562	6.46543e-07	136	3361	49	ENSG00000182326,ENSG00000204388,ENSG00000204389,ENSG00000204390,ENSG00000213719,ENSG00000224389,ENSG00000243649,ENSG00000244731,ENSG00000158874,ENSG00000173110,ENSG00000211648,ENSG00000211659,ENSG00000211662,ENSG00000211677,ENSG00000211679,ENSG00000167711,ENSG00000149131,ENSG00000143450,ENSG00000136425,ENSG00000159251,ENSG00000130203,ENSG00000167772,ENSG00000079557,ENSG00000176919,ENSG00000132465…
GO:CC	immunoglobulin complex, circulating	GO:0042571	0.000651048	11	3361	9	ENSG00000132465,ENSG00000239951,ENSG00000211890,ENSG00000211891,ENSG00000211892,ENSG00000211893,ENSG00000211895,ENSG00000211896,ENSG00000211899
GO:CC	vesicle	GO:0031982	0.00109529	4004	3361	704	ENSG00000160179,ENSG00000160180,ENSG00000160185,ENSG00000140519,ENSG00000140526,ENSG00000108953,ENSG00000184811,ENSG00000167193,ENSG00000166913,ENSG00000196839,ENSG00000101182,ENSG00000130702,ENSG00000102780,ENSG00000136810,ENSG00000204193,ENSG00000109846,ENSG00000137713,ENSG00000149300,ENSG00000108405,ENSG00000132388,ENSG00000185722,ENSG00000101438,ENSG00000086548,ENSG00000105369,ENSG00000105372…
GO:CC	extracellular organelle	GO:0043230	0.00116585	2134	3361	398	ENSG00000160185,ENSG00000140519,ENSG00000108953,ENSG00000167193,ENSG00000166913,ENSG00000101182,ENSG00000130702,ENSG00000136810,ENSG00000204193,ENSG00000109846,ENSG00000137713,ENSG00000149300,ENSG00000132388,ENSG00000185722,ENSG00000105372,ENSG00000105388,ENSG00000105409,ENSG00000127831,ENSG00000135926,ENSG00000144579,ENSG00000163466,ENSG00000135480,ENSG00000118094,ENSG00000143870,ENSG00000143882…
GO:CC	extracellular membrane-bounded organelle	GO:0065010	0.00116585	2134	3361	398	ENSG00000160185,ENSG00000140519,ENSG00000108953,ENSG00000167193,ENSG00000166913,ENSG00000101182,ENSG00000130702,ENSG00000136810,ENSG00000204193,ENSG00000109846,ENSG00000137713,ENSG00000149300,ENSG00000132388,ENSG00000185722,ENSG00000105372,ENSG00000105388,ENSG00000105409,ENSG00000127831,ENSG00000135926,ENSG00000144579,ENSG00000163466,ENSG00000135480,ENSG00000118094,ENSG00000143870,ENSG00000143882…
GO:CC	extracellular vesicle	GO:1903561	0.00147668	2133	3361	397	ENSG00000160185,ENSG00000140519,ENSG00000108953,ENSG00000167193,ENSG00000166913,ENSG00000101182,ENSG00000130702,ENSG00000136810,ENSG00000204193,ENSG00000109846,ENSG00000137713,ENSG00000149300,ENSG00000132388,ENSG00000185722,ENSG00000105372,ENSG00000105388,ENSG00000105409,ENSG00000127831,ENSG00000135926,ENSG00000144579,ENSG00000163466,ENSG00000135480,ENSG00000118094,ENSG00000143870,ENSG00000143882…
GO:CC	extracellular exosome	GO:0070062	0.00340451	2109	3361	390	ENSG00000160185,ENSG00000140519,ENSG00000108953,ENSG00000167193,ENSG00000166913,ENSG00000101182,ENSG00000130702,ENSG00000136810,ENSG00000204193,ENSG00000109846,ENSG00000137713,ENSG00000149300,ENSG00000132388,ENSG00000185722,ENSG00000105372,ENSG00000105388,ENSG00000127831,ENSG00000135926,ENSG00000144579,ENSG00000163466,ENSG00000135480,ENSG00000118094,ENSG00000143870,ENSG00000143882,ENSG00000155097…
GO:CC	IgG immunoglobulin complex	GO:0071735	0.00477812	8	3361	7	ENSG00000211677,ENSG00000211679,ENSG00000254709,ENSG00000211892,ENSG00000211893,ENSG00000211895,ENSG00000211896
KEGG	Viral protein interaction with cytokine and cytokine receptor	KEGG:04061	5.52314e-06	98	1298	37	ENSG00000163464,ENSG00000180871,ENSG00000104689,ENSG00000120889,ENSG00000173530,ENSG00000173535,ENSG00000160712,ENSG00000163823,ENSG00000173578,ENSG00000173585,ENSG00000183625,ENSG00000108688,ENSG00000108691,ENSG00000108700,ENSG00000108702,ENSG00000172156,ENSG00000181374,ENSG00000121807,ENSG00000160791,ENSG00000131142,ENSG00000109272,ENSG00000124875,ENSG00000163735,ENSG00000163736,ENSG00000163737…
KEGG	Ribosome	KEGG:03010	0.000125289	153	1298	47	ENSG00000171858,ENSG00000105372,ENSG00000182180,ENSG00000140986,ENSG00000140988,ENSG00000188846,ENSG00000197728,ENSG00000229117,ENSG00000182899,ENSG00000115268,ENSG00000105193,ENSG00000145592,ENSG00000165502,ENSG00000213741,ENSG00000142937,ENSG00000242485,ENSG00000143436,ENSG00000231500,ENSG00000144029,ENSG00000108107,ENSG00000177954,ENSG00000106591,ENSG00000233927,ENSG00000008988,ENSG00000147403…
KEGG	Ribosome biogenesis in eukaryotes	KEGG:03008	0.000751999	139	1298	42	ENSG00000126749,ENSG00000189306,ENSG00000183751,ENSG00000204435,ENSG00000281000,ENSG00000221673,ENSG00000079313,ENSG00000221125,ENSG00000277027,ENSG00000188573,ENSG00000212182,ENSG00000132661,ENSG00000199370,ENSG00000145912,ENSG00000130826,ENSG00000202233,ENSG00000041802,ENSG00000109534,ENSG00000275215,ENSG00000278189,ENSG00000278233,ENSG00000167272,ENSG00000177971,ENSG00000275154,ENSG00000199334…
KEGG	Spliceosome	KEGG:03040	0.00260076	174	1298	48	ENSG00000204388,ENSG00000204389,ENSG00000204390,ENSG00000204392,ENSG00000173110,ENSG00000125743,ENSG00000206625,ENSG00000170935,ENSG00000137168,ENSG00000174231,ENSG00000199377,ENSG00000161547,ENSG00000063244,ENSG00000021776,ENSG00000106245,ENSG00000201806,ENSG00000099783,ENSG00000206652,ENSG00000207005,ENSG00000207389,ENSG00000207513,ENSG00000143368,ENSG00000206828,ENSG00000207349,ENSG00000164167…
KEGG	Cytokine-cytokine receptor interaction	KEGG:04060	0.0113326	291	1298	69	ENSG00000120659,ENSG00000163464,ENSG00000180871,ENSG00000135503,ENSG00000139567,ENSG00000010610,ENSG00000187266,ENSG00000054967,ENSG00000135414,ENSG00000161955,ENSG00000239697,ENSG00000077238,ENSG00000103522,ENSG00000182393,ENSG00000183709,ENSG00000197110,ENSG00000104689,ENSG00000120889,ENSG00000173530,ENSG00000173535,ENSG00000172349,ENSG00000095752,ENSG00000160712,ENSG00000163823,ENSG00000172215…
KEGG	Chemokine signaling pathway	KEGG:04062	0.014106	190	1298	49	ENSG00000167193,ENSG00000163464,ENSG00000180871,ENSG00000133703,ENSG00000129946,ENSG00000111664,ENSG00000145675,ENSG00000078369,ENSG00000163823,ENSG00000172215,ENSG00000173578,ENSG00000173585,ENSG00000183625,ENSG00000141506,ENSG00000276231,ENSG00000108688,ENSG00000108691,ENSG00000108700,ENSG00000108702,ENSG00000172156,ENSG00000181374,ENSG00000121807,ENSG00000160791,ENSG00000142208,ENSG00000131142…
KEGG	Systemic lupus erythematosus	KEGG:05322	0.0353438	132	1298	36	ENSG00000197561,ENSG00000159403,ENSG00000182326,ENSG00000164032,ENSG00000166278,ENSG00000224389,ENSG00000244731,ENSG00000143226,ENSG00000162747,ENSG00000203747,ENSG00000124635,ENSG00000196787,ENSG00000197903,ENSG00000274997,ENSG00000276180,ENSG00000168148,ENSG00000181218,ENSG00000196890,ENSG00000112936,ENSG00000204252,ENSG00000223865,ENSG00000231389,ENSG00000274183,ENSG00000176919,ENSG00000150337…
REAC	Initial triggering of complement	REAC:R-HSA-166663	7.42366e-27	76	1693	56	ENSG00000197540,ENSG00000197766,ENSG00000182326,ENSG00000166278,ENSG00000224389,ENSG00000243649,ENSG00000244731,ENSG00000211640,ENSG00000211644,ENSG00000211648,ENSG00000211651,ENSG00000211652,ENSG00000211653,ENSG00000211658,ENSG00000211659,ENSG00000211660,ENSG00000211662,ENSG00000211663,ENSG00000211666,ENSG00000211668,ENSG00000211673,ENSG00000211677,ENSG00000211679,ENSG00000278196,ENSG00000126759…
REAC	FCGR activation	REAC:R-HSA-2029481	1.79594e-25	67	1693	51	ENSG00000160654,ENSG00000143226,ENSG00000203747,ENSG00000211640,ENSG00000211644,ENSG00000211648,ENSG00000211651,ENSG00000211652,ENSG00000211653,ENSG00000211658,ENSG00000211659,ENSG00000211660,ENSG00000211662,ENSG00000211663,ENSG00000211666,ENSG00000211668,ENSG00000211673,ENSG00000211677,ENSG00000211679,ENSG00000278196,ENSG00000150337,ENSG00000211598,ENSG00000211599,ENSG00000239951,ENSG00000240382…
REAC	Classical antibody-mediated complement activation	REAC:R-HSA-173623	4.81948e-25	61	1693	48	ENSG00000182326,ENSG00000211640,ENSG00000211644,ENSG00000211648,ENSG00000211651,ENSG00000211652,ENSG00000211653,ENSG00000211658,ENSG00000211659,ENSG00000211660,ENSG00000211662,ENSG00000211663,ENSG00000211666,ENSG00000211668,ENSG00000211673,ENSG00000211677,ENSG00000211679,ENSG00000278196,ENSG00000211598,ENSG00000211599,ENSG00000239951,ENSG00000240382,ENSG00000240864,ENSG00000241351,ENSG00000242076…
REAC	Role of phospholipids in phagocytosis	REAC:R-HSA-2029485	1.5958e-24	81	1693	56	ENSG00000160654,ENSG00000147535,ENSG00000143226,ENSG00000203747,ENSG00000211640,ENSG00000211644,ENSG00000211648,ENSG00000211651,ENSG00000211652,ENSG00000211653,ENSG00000211658,ENSG00000211659,ENSG00000211660,ENSG00000211662,ENSG00000211663,ENSG00000211666,ENSG00000211668,ENSG00000211673,ENSG00000211677,ENSG00000211679,ENSG00000278196,ENSG00000145675,ENSG00000184381,ENSG00000096433,ENSG00000166428…
REAC	CD22 mediated BCR regulation	REAC:R-HSA-5690714	2.48682e-24	60	1693	47	ENSG00000105369,ENSG00000111679,ENSG00000211640,ENSG00000211644,ENSG00000211648,ENSG00000211651,ENSG00000211652,ENSG00000211653,ENSG00000211658,ENSG00000211659,ENSG00000211660,ENSG00000211662,ENSG00000211663,ENSG00000211666,ENSG00000211668,ENSG00000211673,ENSG00000211677,ENSG00000211679,ENSG00000278196,ENSG00000211598,ENSG00000211599,ENSG00000239951,ENSG00000240382,ENSG00000240864,ENSG00000241351…
REAC	Regulation of Complement cascade	REAC:R-HSA-977606	6.25208e-24	101	1693	63	ENSG00000197561,ENSG00000182326,ENSG00000117322,ENSG00000117335,ENSG00000196352,ENSG00000203710,ENSG00000166278,ENSG00000224389,ENSG00000243649,ENSG00000244731,ENSG00000211640,ENSG00000211644,ENSG00000211648,ENSG00000211651,ENSG00000211652,ENSG00000211653,ENSG00000211658,ENSG00000211659,ENSG00000211660,ENSG00000211662,ENSG00000211663,ENSG00000211666,ENSG00000211668,ENSG00000211673,ENSG00000211677…
REAC	Complement cascade	REAC:R-HSA-166658	2.08846e-23	111	1693	66	ENSG00000197540,ENSG00000197561,ENSG00000197766,ENSG00000182326,ENSG00000117322,ENSG00000117335,ENSG00000196352,ENSG00000203710,ENSG00000166278,ENSG00000224389,ENSG00000243649,ENSG00000244731,ENSG00000211640,ENSG00000211644,ENSG00000211648,ENSG00000211651,ENSG00000211652,ENSG00000211653,ENSG00000211658,ENSG00000211659,ENSG00000211660,ENSG00000211662,ENSG00000211663,ENSG00000211666,ENSG00000211668…
REAC	Creation of C4 and C2 activators	REAC:R-HSA-166786	1.4211e-22	68	1693	49	ENSG00000182326,ENSG00000211640,ENSG00000211644,ENSG00000211648,ENSG00000211651,ENSG00000211652,ENSG00000211653,ENSG00000211658,ENSG00000211659,ENSG00000211660,ENSG00000211662,ENSG00000211663,ENSG00000211666,ENSG00000211668,ENSG00000211673,ENSG00000211677,ENSG00000211679,ENSG00000278196,ENSG00000165471,ENSG00000211598,ENSG00000211599,ENSG00000239951,ENSG00000240382,ENSG00000240864,ENSG00000241351…
REAC	Scavenging of heme from plasma	REAC:R-HSA-2168880	5.43079e-21	69	1693	48	ENSG00000211640,ENSG00000211644,ENSG00000211648,ENSG00000211651,ENSG00000211652,ENSG00000211653,ENSG00000211658,ENSG00000211659,ENSG00000211660,ENSG00000211662,ENSG00000211663,ENSG00000211666,ENSG00000211668,ENSG00000211673,ENSG00000211677,ENSG00000211679,ENSG00000278196,ENSG00000177575,ENSG00000132465,ENSG00000211598,ENSG00000211599,ENSG00000239951,ENSG00000240382,ENSG00000240864,ENSG00000241351…
REAC	Role of LAT2/NTAL/LAB on calcium mobilization	REAC:R-HSA-2730905	6.60939e-20	69	1693	47	ENSG00000158869,ENSG00000211640,ENSG00000211644,ENSG00000211648,ENSG00000211651,ENSG00000211652,ENSG00000211653,ENSG00000211658,ENSG00000211659,ENSG00000211660,ENSG00000211662,ENSG00000211663,ENSG00000211666,ENSG00000211668,ENSG00000211673,ENSG00000211677,ENSG00000211679,ENSG00000278196,ENSG00000145675,ENSG00000211598,ENSG00000211599,ENSG00000239951,ENSG00000240382,ENSG00000240864,ENSG00000241351…
REAC	FCGR3A-mediated IL10 synthesis	REAC:R-HSA-9664323	3.35645e-18	93	1693	54	ENSG00000160654,ENSG00000143226,ENSG00000203747,ENSG00000211640,ENSG00000211644,ENSG00000211648,ENSG00000211651,ENSG00000211652,ENSG00000211653,ENSG00000211658,ENSG00000211659,ENSG00000211660,ENSG00000211662,ENSG00000211663,ENSG00000211666,ENSG00000211668,ENSG00000211673,ENSG00000211677,ENSG00000211679,ENSG00000278196,ENSG00000188191,ENSG00000096433,ENSG00000108946,ENSG00000150337,ENSG00000211598…
REAC	Antigen activates B Cell Receptor (BCR) leading to generation of second messengers	REAC:R-HSA-983695	2.10805e-17	84	1693	50	ENSG00000105369,ENSG00000111679,ENSG00000070190,ENSG00000211640,ENSG00000211644,ENSG00000211648,ENSG00000211651,ENSG00000211652,ENSG00000211653,ENSG00000211658,ENSG00000211659,ENSG00000211660,ENSG00000211662,ENSG00000211663,ENSG00000211666,ENSG00000211668,ENSG00000211673,ENSG00000211677,ENSG00000211679,ENSG00000278196,ENSG00000145675,ENSG00000096433,ENSG00000211598,ENSG00000211599,ENSG00000239951…
REAC	Regulation of actin dynamics for phagocytic cup formation	REAC:R-HSA-2029482	6.17266e-17	116	1693	60	ENSG00000167193,ENSG00000163466,ENSG00000160654,ENSG00000143226,ENSG00000203747,ENSG00000211640,ENSG00000211644,ENSG00000211648,ENSG00000211651,ENSG00000211652,ENSG00000211653,ENSG00000211658,ENSG00000211659,ENSG00000211660,ENSG00000211662,ENSG00000211663,ENSG00000211666,ENSG00000211668,ENSG00000211673,ENSG00000211677,ENSG00000211679,ENSG00000278196,ENSG00000197879,ENSG00000130429,ENSG00000241685…
REAC	Binding and Uptake of Ligands by Scavenger Receptors	REAC:R-HSA-2173782	3.38637e-16	97	1693	53	ENSG00000167996,ENSG00000211640,ENSG00000211644,ENSG00000211648,ENSG00000211651,ENSG00000211652,ENSG00000211653,ENSG00000211658,ENSG00000211659,ENSG00000211660,ENSG00000211662,ENSG00000211663,ENSG00000211666,ENSG00000211668,ENSG00000211673,ENSG00000211677,ENSG00000211679,ENSG00000278196,ENSG00000074660,ENSG00000173432,ENSG00000179954,ENSG00000130203,ENSG00000177575,ENSG00000132465,ENSG00000211598…
REAC	Parasite infection	REAC:R-HSA-9664407	4.10224e-16	113	1693	58	ENSG00000167193,ENSG00000163466,ENSG00000160654,ENSG00000203747,ENSG00000211640,ENSG00000211644,ENSG00000211648,ENSG00000211651,ENSG00000211652,ENSG00000211653,ENSG00000211658,ENSG00000211659,ENSG00000211660,ENSG00000211662,ENSG00000211663,ENSG00000211666,ENSG00000211668,ENSG00000211673,ENSG00000211677,ENSG00000211679,ENSG00000278196,ENSG00000197879,ENSG00000130429,ENSG00000241685,ENSG00000115091…
REAC	Leishmania phagocytosis	REAC:R-HSA-9664417	4.10224e-16	113	1693	58	ENSG00000167193,ENSG00000163466,ENSG00000160654,ENSG00000203747,ENSG00000211640,ENSG00000211644,ENSG00000211648,ENSG00000211651,ENSG00000211652,ENSG00000211653,ENSG00000211658,ENSG00000211659,ENSG00000211660,ENSG00000211662,ENSG00000211663,ENSG00000211666,ENSG00000211668,ENSG00000211673,ENSG00000211677,ENSG00000211679,ENSG00000278196,ENSG00000197879,ENSG00000130429,ENSG00000241685,ENSG00000115091…
REAC	FCGR3A-mediated phagocytosis	REAC:R-HSA-9664422	4.10224e-16	113	1693	58	ENSG00000167193,ENSG00000163466,ENSG00000160654,ENSG00000203747,ENSG00000211640,ENSG00000211644,ENSG00000211648,ENSG00000211651,ENSG00000211652,ENSG00000211653,ENSG00000211658,ENSG00000211659,ENSG00000211660,ENSG00000211662,ENSG00000211663,ENSG00000211666,ENSG00000211668,ENSG00000211673,ENSG00000211677,ENSG00000211679,ENSG00000278196,ENSG00000197879,ENSG00000130429,ENSG00000241685,ENSG00000115091…
REAC	FCERI mediated Ca+2 mobilization	REAC:R-HSA-2871809	6.43333e-16	83	1693	48	ENSG00000107758,ENSG00000158869,ENSG00000211640,ENSG00000211644,ENSG00000211648,ENSG00000211651,ENSG00000211652,ENSG00000211653,ENSG00000211658,ENSG00000211659,ENSG00000211660,ENSG00000211662,ENSG00000211663,ENSG00000211666,ENSG00000211668,ENSG00000211673,ENSG00000211677,ENSG00000211679,ENSG00000278196,ENSG00000096433,ENSG00000211598,ENSG00000211599,ENSG00000239951,ENSG00000240382,ENSG00000240864…
REAC	Anti-inflammatory response favouring Leishmania parasite infection	REAC:R-HSA-9662851	1.51494e-15	132	1693	63	ENSG00000160654,ENSG00000111664,ENSG00000143226,ENSG00000203747,ENSG00000128266,ENSG00000211640,ENSG00000211644,ENSG00000211648,ENSG00000211651,ENSG00000211652,ENSG00000211653,ENSG00000211658,ENSG00000211659,ENSG00000211660,ENSG00000211662,ENSG00000211663,ENSG00000211666,ENSG00000211668,ENSG00000211673,ENSG00000211677,ENSG00000211679,ENSG00000278196,ENSG00000188191,ENSG00000078369,ENSG00000129667…
REAC	Leishmania parasite growth and survival	REAC:R-HSA-9664433	1.51494e-15	132	1693	63	ENSG00000160654,ENSG00000111664,ENSG00000143226,ENSG00000203747,ENSG00000128266,ENSG00000211640,ENSG00000211644,ENSG00000211648,ENSG00000211651,ENSG00000211652,ENSG00000211653,ENSG00000211658,ENSG00000211659,ENSG00000211660,ENSG00000211662,ENSG00000211663,ENSG00000211666,ENSG00000211668,ENSG00000211673,ENSG00000211677,ENSG00000211679,ENSG00000278196,ENSG00000188191,ENSG00000078369,ENSG00000129667…
REAC	Fcgamma receptor (FCGR) dependent phagocytosis	REAC:R-HSA-2029480	2.63536e-15	140	1693	65	ENSG00000167193,ENSG00000163466,ENSG00000160654,ENSG00000147535,ENSG00000143226,ENSG00000203747,ENSG00000211640,ENSG00000211644,ENSG00000211648,ENSG00000211651,ENSG00000211652,ENSG00000211653,ENSG00000211658,ENSG00000211659,ENSG00000211660,ENSG00000211662,ENSG00000211663,ENSG00000211666,ENSG00000211668,ENSG00000211673,ENSG00000211677,ENSG00000211679,ENSG00000278196,ENSG00000145675,ENSG00000197879…
REAC	FCERI mediated MAPK activation	REAC:R-HSA-2871796	4.78496e-15	83	1693	47	ENSG00000158869,ENSG00000211640,ENSG00000211644,ENSG00000211648,ENSG00000211651,ENSG00000211652,ENSG00000211653,ENSG00000211658,ENSG00000211659,ENSG00000211660,ENSG00000211662,ENSG00000211663,ENSG00000211666,ENSG00000211668,ENSG00000211673,ENSG00000211677,ENSG00000211679,ENSG00000278196,ENSG00000177606,ENSG00000211598,ENSG00000211599,ENSG00000239951,ENSG00000240382,ENSG00000240864,ENSG00000241351…
REAC	Cell surface interactions at the vascular wall	REAC:R-HSA-202733	1.41455e-13	190	1693	76	ENSG00000086548,ENSG00000105388,ENSG00000170956,ENSG00000160593,ENSG00000172270,ENSG00000111679,ENSG00000169439,ENSG00000158869,ENSG00000169575,ENSG00000211640,ENSG00000211644,ENSG00000211648,ENSG00000211651,ENSG00000211652,ENSG00000211653,ENSG00000211658,ENSG00000211659,ENSG00000211660,ENSG00000211662,ENSG00000211663,ENSG00000211666,ENSG00000211668,ENSG00000211673,ENSG00000211677,ENSG00000211679…
REAC	FCERI mediated NF-kB activation	REAC:R-HSA-2871837	9.89093e-13	136	1693	60	ENSG00000101182,ENSG00000150991,ENSG00000099804,ENSG00000131508,ENSG00000158869,ENSG00000211640,ENSG00000211644,ENSG00000211648,ENSG00000211651,ENSG00000211652,ENSG00000211653,ENSG00000211658,ENSG00000211659,ENSG00000211660,ENSG00000211662,ENSG00000211663,ENSG00000211666,ENSG00000211668,ENSG00000211673,ENSG00000211677,ENSG00000211679,ENSG00000278196,ENSG00000101843,ENSG00000159377,ENSG00000041357…
REAC	Leishmania infection	REAC:R-HSA-9658195	2.96038e-12	215	1693	80	ENSG00000167193,ENSG00000136810,ENSG00000163466,ENSG00000160654,ENSG00000111664,ENSG00000196408,ENSG00000143226,ENSG00000203747,ENSG00000128266,ENSG00000211640,ENSG00000211644,ENSG00000211648,ENSG00000211651,ENSG00000211652,ENSG00000211653,ENSG00000211658,ENSG00000211659,ENSG00000211660,ENSG00000211662,ENSG00000211663,ENSG00000211666,ENSG00000211668,ENSG00000211673,ENSG00000211677,ENSG00000211679…
REAC	Parasitic Infection Pathways	REAC:R-HSA-9824443	2.96038e-12	215	1693	80	ENSG00000167193,ENSG00000136810,ENSG00000163466,ENSG00000160654,ENSG00000111664,ENSG00000196408,ENSG00000143226,ENSG00000203747,ENSG00000128266,ENSG00000211640,ENSG00000211644,ENSG00000211648,ENSG00000211651,ENSG00000211652,ENSG00000211653,ENSG00000211658,ENSG00000211659,ENSG00000211660,ENSG00000211662,ENSG00000211663,ENSG00000211666,ENSG00000211668,ENSG00000211673,ENSG00000211677,ENSG00000211679…
REAC	Signaling by the B Cell Receptor (BCR)	REAC:R-HSA-983705	9.23065e-11	163	1693	64	ENSG00000101182,ENSG00000105369,ENSG00000150991,ENSG00000111679,ENSG00000107758,ENSG00000070190,ENSG00000211640,ENSG00000211644,ENSG00000211648,ENSG00000211651,ENSG00000211652,ENSG00000211653,ENSG00000211658,ENSG00000211659,ENSG00000211660,ENSG00000211662,ENSG00000211663,ENSG00000211666,ENSG00000211668,ENSG00000211673,ENSG00000211677,ENSG00000211679,ENSG00000278196,ENSG00000101843,ENSG00000145675…
REAC	Potential therapeutics for SARS	REAC:R-HSA-9679191	7.51964e-10	150	1693	59	ENSG00000105369,ENSG00000105409,ENSG00000130234,ENSG00000211640,ENSG00000211644,ENSG00000211648,ENSG00000211651,ENSG00000211652,ENSG00000211653,ENSG00000211658,ENSG00000211659,ENSG00000211660,ENSG00000211662,ENSG00000211663,ENSG00000211666,ENSG00000211668,ENSG00000211673,ENSG00000211677,ENSG00000211679,ENSG00000278196,ENSG00000071655,ENSG00000129244,ENSG00000196961,ENSG00000137275,ENSG00000160712…
REAC	Fc epsilon receptor (FCERI) signaling	REAC:R-HSA-2454202	2.80919e-08	182	1693	64	ENSG00000101182,ENSG00000150991,ENSG00000099804,ENSG00000107758,ENSG00000131508,ENSG00000158869,ENSG00000211640,ENSG00000211644,ENSG00000211648,ENSG00000211651,ENSG00000211652,ENSG00000211653,ENSG00000211658,ENSG00000211659,ENSG00000211660,ENSG00000211662,ENSG00000211663,ENSG00000211666,ENSG00000211668,ENSG00000211673,ENSG00000211677,ENSG00000211679,ENSG00000278196,ENSG00000177606,ENSG00000101843…
REAC	Immunoregulatory interactions between a Lymphoid and a non-Lymphoid cell	REAC:R-HSA-198933	6.51049e-08	181	1693	63	ENSG00000160593,ENSG00000160654,ENSG00000167286,ENSG00000198851,ENSG00000139200,ENSG00000204475,ENSG00000072694,ENSG00000203747,ENSG00000211640,ENSG00000211644,ENSG00000211648,ENSG00000211651,ENSG00000211652,ENSG00000211653,ENSG00000211658,ENSG00000211659,ENSG00000211660,ENSG00000211662,ENSG00000211663,ENSG00000211666,ENSG00000211668,ENSG00000211673,ENSG00000211677,ENSG00000211679,ENSG00000278196…
REAC	Innate Immune System	REAC:R-HSA-168249	1.33109e-06	1101	1693	242	ENSG00000167193,ENSG00000101182,ENSG00000136810,ENSG00000137713,ENSG00000108405,ENSG00000086548,ENSG00000170956,ENSG00000018280,ENSG00000127837,ENSG00000135926,ENSG00000163464,ENSG00000163466,ENSG00000180871,ENSG00000160654,ENSG00000143882,ENSG00000155097,ENSG00000118308,ENSG00000150991,ENSG00000099804,ENSG00000172232,ENSG00000196415,ENSG00000197540,ENSG00000197561,ENSG00000197766,ENSG00000010610…
REAC	Hemostasis	REAC:R-HSA-109582	2.04241e-05	672	1693	157	ENSG00000167193,ENSG00000130700,ENSG00000149679,ENSG00000102780,ENSG00000137713,ENSG00000074370,ENSG00000108405,ENSG00000086548,ENSG00000105388,ENSG00000170956,ENSG00000127837,ENSG00000160593,ENSG00000172270,ENSG00000196415,ENSG00000197766,ENSG00000111664,ENSG00000111679,ENSG00000169439,ENSG00000204420,ENSG00000204424,ENSG00000134780,ENSG00000158869,ENSG00000104892,ENSG00000169575,ENSG00000211640…
REAC	Chemokine receptors bind chemokines	REAC:R-HSA-380108	4.23866e-05	57	1693	26	ENSG00000163464,ENSG00000180871,ENSG00000163823,ENSG00000172215,ENSG00000173578,ENSG00000173585,ENSG00000183625,ENSG00000108688,ENSG00000108691,ENSG00000108702,ENSG00000172156,ENSG00000181374,ENSG00000121797,ENSG00000121807,ENSG00000160791,ENSG00000131142,ENSG00000124875,ENSG00000163735,ENSG00000163736,ENSG00000163737,ENSG00000163739,ENSG00000169429,ENSG00000276085,ENSG00000275152,ENSG00000275302…
REAC	Infectious disease	REAC:R-HSA-5663205	4.48534e-05	999	1693	216	ENSG00000108953,ENSG00000167193,ENSG00000166913,ENSG00000101182,ENSG00000171858,ENSG00000136810,ENSG00000105369,ENSG00000105372,ENSG00000105409,ENSG00000163466,ENSG00000160654,ENSG00000150991,ENSG00000010610,ENSG00000111664,ENSG00000111679,ENSG00000130234,ENSG00000182287,ENSG00000169439,ENSG00000184584,ENSG00000173193,ENSG00000140986,ENSG00000140988,ENSG00000196408,ENSG00000111266,ENSG00000130175…
REAC	SARS-CoV Infections	REAC:R-HSA-9679506	0.000114387	459	1693	113	ENSG00000108953,ENSG00000166913,ENSG00000171858,ENSG00000105369,ENSG00000105372,ENSG00000105409,ENSG00000150991,ENSG00000111679,ENSG00000130234,ENSG00000169439,ENSG00000184584,ENSG00000173193,ENSG00000140988,ENSG00000130175,ENSG00000115267,ENSG00000125743,ENSG00000211640,ENSG00000211644,ENSG00000211648,ENSG00000211651,ENSG00000211652,ENSG00000211653,ENSG00000211658,ENSG00000211659,ENSG00000211660…
REAC	Viral Infection Pathways	REAC:R-HSA-9824446	0.000339045	809	1693	177	ENSG00000108953,ENSG00000166913,ENSG00000101182,ENSG00000171858,ENSG00000105369,ENSG00000105372,ENSG00000105409,ENSG00000150991,ENSG00000010610,ENSG00000111679,ENSG00000130234,ENSG00000182287,ENSG00000169439,ENSG00000184584,ENSG00000173193,ENSG00000140986,ENSG00000140988,ENSG00000130175,ENSG00000204356,ENSG00000204389,ENSG00000188846,ENSG00000168496,ENSG00000115267,ENSG00000104884,ENSG00000125743…
REAC	Immune System	REAC:R-HSA-168256	0.00129125	2052	1693	390	ENSG00000167193,ENSG00000166913,ENSG00000101182,ENSG00000130702,ENSG00000120659,ENSG00000183655,ENSG00000136810,ENSG00000137713,ENSG00000108405,ENSG00000132388,ENSG00000086548,ENSG00000105369,ENSG00000170956,ENSG00000018280,ENSG00000127837,ENSG00000135926,ENSG00000163464,ENSG00000163466,ENSG00000180871,ENSG00000110344,ENSG00000160593,ENSG00000160654,ENSG00000167286,ENSG00000198851,ENSG00000143882…
TF	Factor: SP2 motif: GGGCGGGAC	TF:M01783	8.42658e-09	9405	2935	1551	ENSG00000160188,ENSG00000160190,ENSG00000173276,ENSG00000177398,ENSG00000140519,ENSG00000140526,ENSG00000159842,ENSG00000205899,ENSG00000167193,ENSG00000101076,ENSG00000101098,ENSG00000132824,ENSG00000166913,ENSG00000196839,ENSG00000101180,ENSG00000101181,ENSG00000130701,ENSG00000130702,ENSG00000130703,ENSG00000149657,ENSG00000171858,ENSG00000102780,ENSG00000183655,ENSG00000136810,ENSG00000188959…
TF	Factor: AP-2gamma motif: NTGSCCTGRGGSNN match class: 1	TF:M09591_1	1.64111e-08	2893	2935	548	ENSG00000160190,ENSG00000184811,ENSG00000167193,ENSG00000101098,ENSG00000196839,ENSG00000101180,ENSG00000101181,ENSG00000130706,ENSG00000149679,ENSG00000171858,ENSG00000102780,ENSG00000183655,ENSG00000109846,ENSG00000170276,ENSG00000254445,ENSG00000074370,ENSG00000108405,ENSG00000124143,ENSG00000028277,ENSG00000105372,ENSG00000105409,ENSG00000105732,ENSG00000105737,ENSG00000142025,ENSG00000273111…
TF	Factor: THAP7 motif: GNCGCCATSTTGRGNGKGGC	TF:M12728	1.93453e-08	5725	2935	995	ENSG00000160179,ENSG00000160180,ENSG00000160182,ENSG00000173276,ENSG00000140519,ENSG00000205899,ENSG00000167193,ENSG00000101098,ENSG00000168734,ENSG00000101180,ENSG00000101182,ENSG00000130700,ENSG00000130701,ENSG00000130706,ENSG00000149657,ENSG00000171858,ENSG00000184402,ENSG00000023516,ENSG00000102780,ENSG00000136810,ENSG00000204381,ENSG00000074370,ENSG00000074755,ENSG00000132388,ENSG00000167740…
TF	Factor: ER-beta motif: RGGTCASCNTGMCCY match class: 1	TF:M09910_1	1.6996e-07	4159	2935	744	ENSG00000160181,ENSG00000160182,ENSG00000160190,ENSG00000173276,ENSG00000177398,ENSG00000140519,ENSG00000205899,ENSG00000167193,ENSG00000101098,ENSG00000196839,ENSG00000130702,ENSG00000130703,ENSG00000136810,ENSG00000137720,ENSG00000170145,ENSG00000255561,ENSG00000258529,ENSG00000108405,ENSG00000101438,ENSG00000101445,ENSG00000124143,ENSG00000182035,ENSG00000086548,ENSG00000105369,ENSG00000105409…
TF	Factor: AP2BETA motif: SCCYCAGGSNN match class: 1	TF:M13137_1	1.75097e-07	4516	2935	800	ENSG00000160180,ENSG00000160190,ENSG00000177398,ENSG00000184811,ENSG00000167193,ENSG00000101098,ENSG00000196839,ENSG00000101180,ENSG00000101181,ENSG00000130701,ENSG00000130706,ENSG00000149679,ENSG00000171858,ENSG00000102780,ENSG00000120659,ENSG00000183655,ENSG00000136810,ENSG00000109846,ENSG00000150768,ENSG00000170276,ENSG00000254445,ENSG00000074370,ENSG00000074755,ENSG00000108405,ENSG00000167740…
TF	Factor: LUMAN motif: CYCAGCYYCY match class: 1	TF:M09729_1	1.89464e-07	4748	2935	836	ENSG00000160179,ENSG00000160181,ENSG00000160188,ENSG00000140522,ENSG00000108953,ENSG00000184811,ENSG00000205899,ENSG00000124120,ENSG00000124249,ENSG00000168734,ENSG00000101180,ENSG00000101181,ENSG00000101182,ENSG00000130701,ENSG00000149679,ENSG00000171858,ENSG00000184402,ENSG00000023516,ENSG00000102780,ENSG00000120659,ENSG00000188959,ENSG00000109846,ENSG00000150764,ENSG00000170276,ENSG00000254445…
TF	Factor: NR1B1 motif: NRGGNCRTGACCTN match class: 1	TF:M11796_1	5.75727e-07	4965	2935	866	ENSG00000160179,ENSG00000160180,ENSG00000160183,ENSG00000160188,ENSG00000160190,ENSG00000173276,ENSG00000140525,ENSG00000108953,ENSG00000064205,ENSG00000101076,ENSG00000166913,ENSG00000101180,ENSG00000130701,ENSG00000130703,ENSG00000149679,ENSG00000171858,ENSG00000136810,ENSG00000137720,ENSG00000150764,ENSG00000150768,ENSG00000170145,ENSG00000255561,ENSG00000258529,ENSG00000074370,ENSG00000074755…
TF	Factor: SP1 motif: GGCCCCGCCCCCN match class: 1	TF:M12666_1	6.20872e-07	4530	2935	798	ENSG00000160188,ENSG00000173276,ENSG00000140526,ENSG00000159842,ENSG00000196839,ENSG00000101180,ENSG00000130700,ENSG00000130702,ENSG00000130703,ENSG00000149657,ENSG00000023516,ENSG00000102780,ENSG00000183655,ENSG00000136810,ENSG00000170145,ENSG00000183644,ENSG00000074370,ENSG00000132388,ENSG00000101442,ENSG00000170471,ENSG00000076928,ENSG00000105404,ENSG00000105409,ENSG00000142025,ENSG00000268041…
TF	Factor: GKLF motif: NNCCMCRCCCN match class: 1	TF:M12173_1	9.02649e-07	5130	2935	890	ENSG00000160179,ENSG00000160190,ENSG00000173276,ENSG00000140526,ENSG00000159842,ENSG00000205899,ENSG00000167193,ENSG00000166913,ENSG00000196839,ENSG00000101180,ENSG00000130703,ENSG00000149657,ENSG00000102780,ENSG00000183655,ENSG00000136810,ENSG00000137720,ENSG00000183644,ENSG00000255561,ENSG00000258529,ENSG00000185722,ENSG00000101442,ENSG00000076928,ENSG00000105404,ENSG00000105409,ENSG00000105732…
TF	Factor: HDAC1 motif: KGCARGGTC match class: 1	TF:M07041_1	1.29116e-06	6437	2935	1089	ENSG00000160179,ENSG00000160180,ENSG00000160182,ENSG00000160185,ENSG00000160188,ENSG00000160190,ENSG00000173276,ENSG00000140521,ENSG00000184811,ENSG00000205899,ENSG00000167193,ENSG00000101180,ENSG00000130700,ENSG00000130701,ENSG00000102780,ENSG00000136810,ENSG00000109846,ENSG00000137720,ENSG00000150768,ENSG00000170276,ENSG00000183644,ENSG00000254445,ENSG00000074755,ENSG00000167740,ENSG00000101447…
TF	Factor: AP2BETA motif: SCCYCAGGSNN	TF:M13137	2.21901e-06	10658	2935	1713	ENSG00000160179,ENSG00000160180,ENSG00000160181,ENSG00000160182,ENSG00000160188,ENSG00000160190,ENSG00000173276,ENSG00000177398,ENSG00000140519,ENSG00000140521,ENSG00000140522,ENSG00000140526,ENSG00000159842,ENSG00000177370,ENSG00000184811,ENSG00000167193,ENSG00000101098,ENSG00000196839,ENSG00000101180,ENSG00000101181,ENSG00000130700,ENSG00000130701,ENSG00000130703,ENSG00000130706,ENSG00000149657…
TF	Factor: Zfx motif: SNSCAGGCCKCGSCSS	TF:M01593	3.30478e-06	4285	2935	754	ENSG00000160179,ENSG00000160188,ENSG00000140525,ENSG00000159842,ENSG00000101098,ENSG00000196839,ENSG00000101182,ENSG00000130702,ENSG00000130703,ENSG00000149657,ENSG00000149679,ENSG00000184402,ENSG00000102780,ENSG00000183655,ENSG00000137713,ENSG00000132388,ENSG00000101438,ENSG00000101442,ENSG00000105404,ENSG00000105732,ENSG00000144579,ENSG00000188282,ENSG00000161835,ENSG00000167767,ENSG00000205426…
TF	Factor: SKIL motif: NNCTGNCCYTKNCCCNN match class: 1	TF:M13117_1	4.4649e-06	1765	2935	347	ENSG00000160179,ENSG00000177398,ENSG00000101181,ENSG00000149679,ENSG00000171858,ENSG00000074370,ENSG00000101447,ENSG00000007306,ENSG00000028277,ENSG00000086548,ENSG00000105352,ENSG00000105369,ENSG00000105388,ENSG00000105737,ENSG00000170956,ENSG00000267881,ENSG00000127837,ENSG00000163464,ENSG00000163466,ENSG00000284730,ENSG00000196415,ENSG00000111674,ENSG00000126749,ENSG00000215021,ENSG00000250510…
TF	Factor: SP4 motif: GGCCCCGCCCCCN	TF:M13135	5.50918e-06	5758	2935	980	ENSG00000160188,ENSG00000173276,ENSG00000140519,ENSG00000140526,ENSG00000159842,ENSG00000205899,ENSG00000167193,ENSG00000132824,ENSG00000166913,ENSG00000196839,ENSG00000101180,ENSG00000130702,ENSG00000130703,ENSG00000149657,ENSG00000102780,ENSG00000183655,ENSG00000136810,ENSG00000137713,ENSG00000137720,ENSG00000183644,ENSG00000255561,ENSG00000258529,ENSG00000074370,ENSG00000108405,ENSG00000132388…
TF	Factor: Sp1 motif: NWRGCCMCGCCCMCN match class: 1	TF:M12151_1	6.53444e-06	2627	2935	488	ENSG00000173276,ENSG00000140526,ENSG00000159842,ENSG00000196839,ENSG00000130702,ENSG00000130703,ENSG00000102780,ENSG00000136810,ENSG00000137713,ENSG00000137720,ENSG00000150768,ENSG00000255561,ENSG00000258529,ENSG00000101442,ENSG00000105404,ENSG00000105409,ENSG00000142025,ENSG00000273111,ENSG00000144579,ENSG00000135503,ENSG00000161835,ENSG00000261308,ENSG00000019144,ENSG00000143870,ENSG00000118307…
TF	Factor: HNRPUL1 motif: NCNCAGN match class: 1	TF:M09746_1	7.70752e-06	7738	2935	1278	ENSG00000160181,ENSG00000160185,ENSG00000160188,ENSG00000160190,ENSG00000173276,ENSG00000177398,ENSG00000140522,ENSG00000159842,ENSG00000177370,ENSG00000184811,ENSG00000205899,ENSG00000101076,ENSG00000101098,ENSG00000168734,ENSG00000196839,ENSG00000101182,ENSG00000130701,ENSG00000130702,ENSG00000130703,ENSG00000130706,ENSG00000149657,ENSG00000149679,ENSG00000136810,ENSG00000188959,ENSG00000086848…
TF	Factor: BTEB2 motif: WGGGTGKGGCNGGN match class: 1	TF:M09972_1	1.10033e-05	4069	2935	716	ENSG00000173276,ENSG00000159842,ENSG00000064205,ENSG00000101076,ENSG00000196839,ENSG00000101180,ENSG00000130700,ENSG00000130702,ENSG00000102780,ENSG00000136810,ENSG00000188959,ENSG00000109846,ENSG00000137720,ENSG00000170276,ENSG00000183644,ENSG00000254445,ENSG00000255561,ENSG00000258529,ENSG00000074370,ENSG00000108405,ENSG00000132388,ENSG00000185722,ENSG00000124143,ENSG00000076928,ENSG00000105404…
TF	Factor: SP1 motif: RCCMCRCCCMC	TF:M03920	1.76057e-05	7500	2935	1239	ENSG00000160179,ENSG00000160185,ENSG00000160188,ENSG00000173276,ENSG00000140519,ENSG00000140526,ENSG00000159842,ENSG00000205899,ENSG00000167193,ENSG00000132824,ENSG00000166913,ENSG00000168734,ENSG00000101180,ENSG00000101182,ENSG00000130702,ENSG00000130703,ENSG00000149657,ENSG00000149679,ENSG00000184402,ENSG00000102780,ENSG00000183655,ENSG00000136810,ENSG00000086848,ENSG00000109846,ENSG00000137713…
TF	Factor: ZGPAT motif: GRGGCWGNGGNG	TF:M09739	1.84007e-05	8427	2935	1377	ENSG00000160179,ENSG00000160182,ENSG00000160185,ENSG00000160190,ENSG00000173276,ENSG00000177398,ENSG00000140525,ENSG00000108953,ENSG00000159842,ENSG00000177370,ENSG00000184811,ENSG00000205899,ENSG00000064205,ENSG00000101076,ENSG00000124120,ENSG00000124249,ENSG00000168734,ENSG00000101180,ENSG00000101182,ENSG00000130700,ENSG00000130701,ENSG00000130702,ENSG00000130703,ENSG00000171858,ENSG00000184402…
TF	Factor: Sp1 motif: NWRGCCACGCCCMCN match class: 1	TF:M12152_1	2.10802e-05	2953	2935	537	ENSG00000173276,ENSG00000140526,ENSG00000159842,ENSG00000196839,ENSG00000101180,ENSG00000130703,ENSG00000136810,ENSG00000137720,ENSG00000255561,ENSG00000258529,ENSG00000101442,ENSG00000105404,ENSG00000105409,ENSG00000142025,ENSG00000273111,ENSG00000144579,ENSG00000135503,ENSG00000161835,ENSG00000261308,ENSG00000019144,ENSG00000143870,ENSG00000205581,ENSG00000118307,ENSG00000205707,ENSG00000073060…
TF	Factor: Sp1 motif: GGGGCGGGGT	TF:M00008	2.14068e-05	10364	2935	1661	ENSG00000160179,ENSG00000160188,ENSG00000160190,ENSG00000173276,ENSG00000140519,ENSG00000140525,ENSG00000140526,ENSG00000159842,ENSG00000184811,ENSG00000167193,ENSG00000101076,ENSG00000101098,ENSG00000166913,ENSG00000168734,ENSG00000101180,ENSG00000101182,ENSG00000130700,ENSG00000130701,ENSG00000130702,ENSG00000130703,ENSG00000149657,ENSG00000184402,ENSG00000102780,ENSG00000183655,ENSG00000136810…
TF	Factor: ZNF219 motif: SNNCAGCACCNNGGNCAGCGSC	TF:M13149	3.03929e-05	11695	2935	1852	ENSG00000160179,ENSG00000160181,ENSG00000160182,ENSG00000160185,ENSG00000160190,ENSG00000177398,ENSG00000140519,ENSG00000140521,ENSG00000140525,ENSG00000140526,ENSG00000159842,ENSG00000177370,ENSG00000184811,ENSG00000205899,ENSG00000167193,ENSG00000101098,ENSG00000124120,ENSG00000168734,ENSG00000196839,ENSG00000101180,ENSG00000101181,ENSG00000101182,ENSG00000130700,ENSG00000130701,ENSG00000130702…
TF	Factor: ER-beta motif: NRGGTCANKSTGACCTNN	TF:M09610	4.86895e-05	5945	2935	1000	ENSG00000160180,ENSG00000160181,ENSG00000160182,ENSG00000160185,ENSG00000160188,ENSG00000173276,ENSG00000177398,ENSG00000140519,ENSG00000140526,ENSG00000205899,ENSG00000167193,ENSG00000101098,ENSG00000132824,ENSG00000196839,ENSG00000101180,ENSG00000101181,ENSG00000130700,ENSG00000130706,ENSG00000171858,ENSG00000023516,ENSG00000183655,ENSG00000136810,ENSG00000086848,ENSG00000137720,ENSG00000170145…
TF	Factor: GKLF motif: GCCMCRCCCNNN	TF:M01588	5.04301e-05	9153	2935	1480	ENSG00000160180,ENSG00000160181,ENSG00000160188,ENSG00000173276,ENSG00000140519,ENSG00000140521,ENSG00000140526,ENSG00000159842,ENSG00000205899,ENSG00000167193,ENSG00000101076,ENSG00000124120,ENSG00000132824,ENSG00000166913,ENSG00000196839,ENSG00000101180,ENSG00000101182,ENSG00000130701,ENSG00000130702,ENSG00000130703,ENSG00000149657,ENSG00000149679,ENSG00000184402,ENSG00000102780,ENSG00000183655…
TF	Factor: Sp2 motif: NTWAGTCCCGCCCMCTT match class: 1	TF:M12155_1	5.69832e-05	1032	2935	216	ENSG00000130703,ENSG00000149657,ENSG00000124143,ENSG00000105372,ENSG00000261308,ENSG00000143870,ENSG00000118307,ENSG00000205707,ENSG00000070423,ENSG00000129946,ENSG00000010626,ENSG00000089693,ENSG00000111684,ENSG00000126749,ENSG00000215021,ENSG00000100442,ENSG00000137825,ENSG00000100075,ENSG00000183628,ENSG00000283809,ENSG00000162062,ENSG00000167967,ENSG00000161914,ENSG00000173928,ENSG00000197933…
TF	Factor: ER-alpha motif: NAGGTCACSGYGACCTN	TF:M11844	6.29992e-05	5526	2935	935	ENSG00000160182,ENSG00000160185,ENSG00000160188,ENSG00000160190,ENSG00000140526,ENSG00000205899,ENSG00000167193,ENSG00000064205,ENSG00000101098,ENSG00000132824,ENSG00000101180,ENSG00000101181,ENSG00000101182,ENSG00000130702,ENSG00000149679,ENSG00000184402,ENSG00000183655,ENSG00000137720,ENSG00000150773,ENSG00000170145,ENSG00000204381,ENSG00000255561,ENSG00000258529,ENSG00000101438,ENSG00000124143…
TF	Factor: AP-2beta motif: NSCCYNRGGSN	TF:M11477	6.40144e-05	8436	2935	1373	ENSG00000160179,ENSG00000160180,ENSG00000160181,ENSG00000160185,ENSG00000140519,ENSG00000140521,ENSG00000140526,ENSG00000108953,ENSG00000159842,ENSG00000177370,ENSG00000184811,ENSG00000167193,ENSG00000101098,ENSG00000101180,ENSG00000101181,ENSG00000101182,ENSG00000130701,ENSG00000130702,ENSG00000130703,ENSG00000130706,ENSG00000149657,ENSG00000149679,ENSG00000184402,ENSG00000023516,ENSG00000102780…
TF	Factor: PHB motif: NCCCAGCCCCY match class: 1	TF:M12725_1	6.71053e-05	4515	2935	779	ENSG00000160179,ENSG00000160181,ENSG00000159842,ENSG00000184811,ENSG00000205899,ENSG00000124249,ENSG00000101180,ENSG00000101182,ENSG00000130703,ENSG00000149679,ENSG00000171858,ENSG00000184402,ENSG00000023516,ENSG00000102780,ENSG00000120659,ENSG00000183655,ENSG00000188959,ENSG00000109846,ENSG00000170145,ENSG00000170276,ENSG00000254445,ENSG00000074370,ENSG00000108405,ENSG00000076928,ENSG00000105352…
TF	Factor: PURBETA motif: NCWGRGGCTGGGG	TF:M12726	8.5654e-05	7893	2935	1291	ENSG00000160179,ENSG00000160180,ENSG00000160181,ENSG00000160182,ENSG00000160185,ENSG00000177398,ENSG00000140522,ENSG00000140526,ENSG00000184811,ENSG00000205899,ENSG00000167193,ENSG00000124249,ENSG00000168734,ENSG00000101180,ENSG00000101182,ENSG00000130701,ENSG00000130702,ENSG00000130703,ENSG00000149679,ENSG00000171858,ENSG00000184402,ENSG00000023516,ENSG00000102780,ENSG00000120659,ENSG00000183655…
TF	Factor: AP-2beta motif: NSCCYNRGGSN match class: 1	TF:M11477_1	9.56831e-05	7101	2935	1172	ENSG00000160179,ENSG00000160180,ENSG00000160185,ENSG00000140519,ENSG00000140526,ENSG00000108953,ENSG00000159842,ENSG00000177370,ENSG00000184811,ENSG00000101098,ENSG00000101180,ENSG00000101181,ENSG00000101182,ENSG00000130701,ENSG00000130702,ENSG00000130703,ENSG00000130706,ENSG00000149657,ENSG00000149679,ENSG00000184402,ENSG00000023516,ENSG00000102780,ENSG00000120659,ENSG00000183655,ENSG00000136810…
TF	Factor: Sp3 motif: NGCCACGCCCMCN match class: 1	TF:M12153_1	0.00010493	1990	2935	376	ENSG00000140526,ENSG00000159842,ENSG00000196839,ENSG00000101180,ENSG00000130703,ENSG00000136810,ENSG00000161835,ENSG00000261308,ENSG00000118058,ENSG00000205581,ENSG00000118307,ENSG00000205707,ENSG00000081760,ENSG00000070388,ENSG00000070404,ENSG00000070423,ENSG00000099822,ENSG00000089693,ENSG00000111667,ENSG00000111671,ENSG00000139182,ENSG00000139200,ENSG00000100442,ENSG00000169239,ENSG00000138279…
TF	Factor: Sp1 motif: NGGGGGCGGGGYN	TF:M00196	0.000110614	10571	2935	1684	ENSG00000160179,ENSG00000160180,ENSG00000160188,ENSG00000160190,ENSG00000173276,ENSG00000140519,ENSG00000140525,ENSG00000140526,ENSG00000108953,ENSG00000159842,ENSG00000205899,ENSG00000167193,ENSG00000064205,ENSG00000101076,ENSG00000101098,ENSG00000124249,ENSG00000132824,ENSG00000166913,ENSG00000168734,ENSG00000196839,ENSG00000101180,ENSG00000101181,ENSG00000101182,ENSG00000130700,ENSG00000130701…
TF	Factor: Sp2 motif: NTAAGYCCCGCCCMCTN match class: 1	TF:M12156_1	0.00011391	1029	2935	214	ENSG00000159842,ENSG00000149657,ENSG00000101442,ENSG00000261308,ENSG00000118307,ENSG00000205707,ENSG00000081760,ENSG00000150990,ENSG00000070423,ENSG00000129946,ENSG00000172270,ENSG00000089693,ENSG00000110811,ENSG00000111671,ENSG00000111684,ENSG00000138279,ENSG00000137825,ENSG00000242247,ENSG00000070413,ENSG00000100075,ENSG00000145358,ENSG00000008710,ENSG00000162062,ENSG00000162068,ENSG00000167967…
TF	Factor: ZNFPT1 motif: YCNNCNCWGCCNY	TF:M12721	0.000147662	9362	2935	1506	ENSG00000160179,ENSG00000160180,ENSG00000160181,ENSG00000160182,ENSG00000160183,ENSG00000160185,ENSG00000177398,ENSG00000140519,ENSG00000140522,ENSG00000140525,ENSG00000108953,ENSG00000159842,ENSG00000184811,ENSG00000205899,ENSG00000167193,ENSG00000064205,ENSG00000101076,ENSG00000124120,ENSG00000124249,ENSG00000166913,ENSG00000168734,ENSG00000196839,ENSG00000101180,ENSG00000101182,ENSG00000130700…
TF	Factor: HA95 motif: CCSNSSCCNSCNCCWSCCNS	TF:M13127	0.000150617	12581	2935	1972	ENSG00000160179,ENSG00000160180,ENSG00000160182,ENSG00000160185,ENSG00000160188,ENSG00000160190,ENSG00000173276,ENSG00000140519,ENSG00000140521,ENSG00000140522,ENSG00000108953,ENSG00000159842,ENSG00000184811,ENSG00000205899,ENSG00000167193,ENSG00000101098,ENSG00000124249,ENSG00000166913,ENSG00000168734,ENSG00000196839,ENSG00000101180,ENSG00000101182,ENSG00000130700,ENSG00000130701,ENSG00000130702…
TF	Factor: VDR:RXR-ALPHA motif: NRGGTCANNNGGTTCNN match class: 1	TF:M08980_1	0.000153359	4021	2935	699	ENSG00000160185,ENSG00000140522,ENSG00000140526,ENSG00000159842,ENSG00000184811,ENSG00000064205,ENSG00000196839,ENSG00000130700,ENSG00000130702,ENSG00000130706,ENSG00000149679,ENSG00000102780,ENSG00000086848,ENSG00000137713,ENSG00000137720,ENSG00000149300,ENSG00000170145,ENSG00000255561,ENSG00000258529,ENSG00000185722,ENSG00000170471,ENSG00000182035,ENSG00000086548,ENSG00000105409,ENSG00000170956…
TF	Factor: Sp1 motif: GGGGCGGGGC	TF:M00931	0.0002134	10605	2935	1686	ENSG00000160179,ENSG00000160180,ENSG00000160188,ENSG00000160190,ENSG00000173276,ENSG00000140519,ENSG00000140525,ENSG00000140526,ENSG00000108953,ENSG00000159842,ENSG00000205899,ENSG00000167193,ENSG00000064205,ENSG00000101076,ENSG00000124249,ENSG00000132824,ENSG00000166913,ENSG00000168734,ENSG00000196839,ENSG00000101180,ENSG00000101181,ENSG00000101182,ENSG00000130701,ENSG00000130702,ENSG00000130703…
TF	Factor: Sp1 motif: NGGGGGCGGGGYN match class: 1	TF:M00196_1	0.000214836	6137	2935	1023	ENSG00000160179,ENSG00000160188,ENSG00000160190,ENSG00000173276,ENSG00000140526,ENSG00000108953,ENSG00000159842,ENSG00000167193,ENSG00000101076,ENSG00000124249,ENSG00000166913,ENSG00000196839,ENSG00000101180,ENSG00000101182,ENSG00000130703,ENSG00000149657,ENSG00000184402,ENSG00000023516,ENSG00000102780,ENSG00000183655,ENSG00000136810,ENSG00000137720,ENSG00000170145,ENSG00000183644,ENSG00000204381…
TF	Factor: AP-2gamma motif: GCCYNNGGS	TF:M00470	0.000216942	9660	2935	1548	ENSG00000160179,ENSG00000160181,ENSG00000160183,ENSG00000160185,ENSG00000160188,ENSG00000160190,ENSG00000173276,ENSG00000140521,ENSG00000140522,ENSG00000108953,ENSG00000184811,ENSG00000205899,ENSG00000167193,ENSG00000101098,ENSG00000168734,ENSG00000196839,ENSG00000101181,ENSG00000101182,ENSG00000130700,ENSG00000130701,ENSG00000130702,ENSG00000130703,ENSG00000149657,ENSG00000149679,ENSG00000171858…
TF	Factor: NR1B2 motif: NTGACCY match class: 1	TF:M02111_1	0.000237199	3394	2935	599	ENSG00000160179,ENSG00000160181,ENSG00000160188,ENSG00000108953,ENSG00000064205,ENSG00000101180,ENSG00000101181,ENSG00000101182,ENSG00000130700,ENSG00000130701,ENSG00000130703,ENSG00000130706,ENSG00000149657,ENSG00000149679,ENSG00000171858,ENSG00000136810,ENSG00000086848,ENSG00000150764,ENSG00000150773,ENSG00000170276,ENSG00000254445,ENSG00000074370,ENSG00000124143,ENSG00000028277,ENSG00000086548…
TF	Factor: LUMAN motif: CYCAGCYYCY	TF:M09729	0.000249776	10920	2935	1731	ENSG00000160179,ENSG00000160181,ENSG00000160182,ENSG00000160188,ENSG00000140522,ENSG00000108953,ENSG00000184811,ENSG00000205899,ENSG00000167193,ENSG00000101076,ENSG00000124120,ENSG00000124249,ENSG00000166913,ENSG00000168734,ENSG00000196839,ENSG00000101180,ENSG00000101181,ENSG00000101182,ENSG00000130701,ENSG00000130702,ENSG00000130703,ENSG00000130706,ENSG00000149657,ENSG00000149679,ENSG00000171858…
TF	Factor: YY1 motif: NNNCGGCCATCTTGNCTSNW	TF:M00069	0.000250754	8450	2935	1369	ENSG00000160179,ENSG00000160180,ENSG00000160181,ENSG00000160182,ENSG00000160183,ENSG00000160188,ENSG00000173276,ENSG00000140522,ENSG00000108953,ENSG00000205899,ENSG00000167193,ENSG00000101076,ENSG00000124120,ENSG00000166913,ENSG00000101182,ENSG00000130701,ENSG00000130702,ENSG00000149657,ENSG00000149679,ENSG00000184402,ENSG00000102780,ENSG00000183655,ENSG00000136810,ENSG00000086848,ENSG00000109846…
TF	Factor: ER-alpha motif: AGGTCASMNTGACCY	TF:M09909	0.000321664	6950	2935	1144	ENSG00000160180,ENSG00000160181,ENSG00000160182,ENSG00000160185,ENSG00000160188,ENSG00000173276,ENSG00000177398,ENSG00000140519,ENSG00000140526,ENSG00000205899,ENSG00000167193,ENSG00000101098,ENSG00000132824,ENSG00000168734,ENSG00000196839,ENSG00000101180,ENSG00000130706,ENSG00000171858,ENSG00000023516,ENSG00000183655,ENSG00000086848,ENSG00000109846,ENSG00000137720,ENSG00000149300,ENSG00000150773…
TF	Factor: ZXDB motif: NAGGGTG	TF:M06202	0.00033577	7612	2935	1243	ENSG00000160180,ENSG00000160181,ENSG00000160182,ENSG00000160185,ENSG00000160188,ENSG00000160190,ENSG00000173276,ENSG00000177398,ENSG00000140519,ENSG00000140521,ENSG00000184811,ENSG00000167193,ENSG00000064205,ENSG00000101076,ENSG00000124120,ENSG00000124249,ENSG00000196839,ENSG00000101180,ENSG00000130701,ENSG00000171858,ENSG00000023516,ENSG00000102780,ENSG00000120659,ENSG00000183655,ENSG00000136810…
TF	Factor: ZXDA motif: NAGGGTG	TF:M06203	0.00033577	7612	2935	1243	ENSG00000160180,ENSG00000160181,ENSG00000160182,ENSG00000160185,ENSG00000160188,ENSG00000160190,ENSG00000173276,ENSG00000177398,ENSG00000140519,ENSG00000140521,ENSG00000184811,ENSG00000167193,ENSG00000064205,ENSG00000101076,ENSG00000124120,ENSG00000124249,ENSG00000196839,ENSG00000101180,ENSG00000130701,ENSG00000171858,ENSG00000023516,ENSG00000102780,ENSG00000120659,ENSG00000183655,ENSG00000136810…
TF	Factor: AP-2alpha motif: NNNGSCCTGRGGSN match class: 1	TF:M04896_1	0.000357332	1390	2935	273	ENSG00000167193,ENSG00000101098,ENSG00000196839,ENSG00000130701,ENSG00000130706,ENSG00000149679,ENSG00000171858,ENSG00000183655,ENSG00000109846,ENSG00000170276,ENSG00000254445,ENSG00000074370,ENSG00000124143,ENSG00000105737,ENSG00000142025,ENSG00000273111,ENSG00000158428,ENSG00000261308,ENSG00000095139,ENSG00000143870,ENSG00000073060,ENSG00000070404,ENSG00000070423,ENSG00000099812,ENSG00000099822…
TF	Factor: Sp1 motif: NGGGGGCGGGGCCNGGGGGGGG match class: 1	TF:M10071_1	0.00040506	4787	2935	814	ENSG00000160188,ENSG00000173276,ENSG00000140526,ENSG00000108953,ENSG00000159842,ENSG00000166913,ENSG00000196839,ENSG00000101180,ENSG00000101182,ENSG00000130700,ENSG00000130703,ENSG00000149657,ENSG00000184402,ENSG00000102780,ENSG00000183655,ENSG00000136810,ENSG00000137713,ENSG00000170145,ENSG00000183644,ENSG00000204381,ENSG00000074370,ENSG00000132388,ENSG00000101442,ENSG00000076928,ENSG00000105404…
TF	Factor: ZNF532 motif: NGGRGCTGGG match class: 1	TF:M12732_1	0.000412002	3591	2935	628	ENSG00000160179,ENSG00000160181,ENSG00000140522,ENSG00000184811,ENSG00000205899,ENSG00000124120,ENSG00000124249,ENSG00000101180,ENSG00000101182,ENSG00000149679,ENSG00000171858,ENSG00000184402,ENSG00000023516,ENSG00000102780,ENSG00000120659,ENSG00000188959,ENSG00000170276,ENSG00000254445,ENSG00000074370,ENSG00000108405,ENSG00000076928,ENSG00000105352,ENSG00000105372,ENSG00000105388,ENSG00000105404…
TF	Factor: AP-2alphaA motif: ANMGCCTNAGGCKNT match class: 1	TF:M01047_1	0.00049447	8667	2935	1398	ENSG00000160179,ENSG00000160180,ENSG00000160188,ENSG00000160190,ENSG00000173276,ENSG00000177398,ENSG00000140519,ENSG00000140521,ENSG00000108953,ENSG00000177370,ENSG00000184811,ENSG00000064205,ENSG00000101098,ENSG00000124249,ENSG00000101180,ENSG00000101181,ENSG00000101182,ENSG00000130700,ENSG00000130702,ENSG00000130703,ENSG00000130706,ENSG00000149679,ENSG00000184402,ENSG00000023516,ENSG00000102780…
TF	Factor: AP-2alphaA motif: ANMGCCTNAGGCKNT	TF:M01047	0.00049447	8667	2935	1398	ENSG00000160179,ENSG00000160180,ENSG00000160188,ENSG00000160190,ENSG00000173276,ENSG00000177398,ENSG00000140519,ENSG00000140521,ENSG00000108953,ENSG00000177370,ENSG00000184811,ENSG00000064205,ENSG00000101098,ENSG00000124249,ENSG00000101180,ENSG00000101181,ENSG00000101182,ENSG00000130700,ENSG00000130702,ENSG00000130703,ENSG00000130706,ENSG00000149679,ENSG00000184402,ENSG00000023516,ENSG00000102780…
TF	Factor: CP2 motif: NRRRCCGGCYNRARCCGGNN	TF:M12590	0.000513387	11316	2935	1785	ENSG00000160179,ENSG00000160180,ENSG00000160183,ENSG00000160185,ENSG00000160188,ENSG00000160190,ENSG00000173276,ENSG00000140519,ENSG00000140522,ENSG00000108953,ENSG00000159842,ENSG00000184811,ENSG00000205899,ENSG00000167193,ENSG00000064205,ENSG00000101076,ENSG00000101098,ENSG00000124120,ENSG00000124249,ENSG00000166913,ENSG00000101180,ENSG00000101181,ENSG00000101182,ENSG00000130700,ENSG00000130702…
TF	Factor: BTEB2 motif: GNAGGGGGNGGGSSNN	TF:M03814	0.000764842	5306	2935	891	ENSG00000160179,ENSG00000160182,ENSG00000160188,ENSG00000160190,ENSG00000173276,ENSG00000140519,ENSG00000140521,ENSG00000184811,ENSG00000064205,ENSG00000101076,ENSG00000101098,ENSG00000124249,ENSG00000166913,ENSG00000101180,ENSG00000101182,ENSG00000130702,ENSG00000149679,ENSG00000184402,ENSG00000023516,ENSG00000183655,ENSG00000109846,ENSG00000150768,ENSG00000170276,ENSG00000204381,ENSG00000254445…
TF	Factor: p53 motif: RGRCWWGYCYNGRCWWGYYY	TF:M01652	0.000805224	8210	2935	1328	ENSG00000160179,ENSG00000160180,ENSG00000160185,ENSG00000160188,ENSG00000160190,ENSG00000173276,ENSG00000140519,ENSG00000140522,ENSG00000140525,ENSG00000140526,ENSG00000108953,ENSG00000184811,ENSG00000205899,ENSG00000064205,ENSG00000101098,ENSG00000124249,ENSG00000166913,ENSG00000196839,ENSG00000101180,ENSG00000130700,ENSG00000130701,ENSG00000130702,ENSG00000130703,ENSG00000130706,ENSG00000023516…
TF	Factor: ZNF614 motif: NCYCWGCCYYNNN match class: 1	TF:M09862_1	0.000862748	4302	2935	736	ENSG00000160179,ENSG00000160181,ENSG00000160188,ENSG00000173276,ENSG00000159842,ENSG00000184811,ENSG00000124249,ENSG00000168734,ENSG00000101180,ENSG00000130700,ENSG00000130703,ENSG00000023516,ENSG00000120659,ENSG00000150764,ENSG00000170145,ENSG00000183644,ENSG00000074370,ENSG00000108405,ENSG00000101438,ENSG00000076928,ENSG00000105352,ENSG00000105404,ENSG00000105409,ENSG00000105732,ENSG00000268041…
TF	Factor: ZNF647 motif: NYAGGCCYAC	TF:M12286	0.000971712	6346	2935	1048	ENSG00000160180,ENSG00000160182,ENSG00000160190,ENSG00000140519,ENSG00000140521,ENSG00000140522,ENSG00000140526,ENSG00000205899,ENSG00000101076,ENSG00000168734,ENSG00000196839,ENSG00000101181,ENSG00000101182,ENSG00000130700,ENSG00000130701,ENSG00000130703,ENSG00000102780,ENSG00000136810,ENSG00000188959,ENSG00000086848,ENSG00000109846,ENSG00000149300,ENSG00000150773,ENSG00000170276,ENSG00000254445…
TF	Factor: RORA motif: CCYTGNCCTN match class: 1	TF:M12659_1	0.00097692	2314	2935	422	ENSG00000159842,ENSG00000167193,ENSG00000064205,ENSG00000130703,ENSG00000130706,ENSG00000171858,ENSG00000101445,ENSG00000007306,ENSG00000105388,ENSG00000105737,ENSG00000267881,ENSG00000127837,ENSG00000127838,ENSG00000135926,ENSG00000158428,ENSG00000163464,ENSG00000163466,ENSG00000179921,ENSG00000167767,ENSG00000284730,ENSG00000118094,ENSG00000073060,ENSG00000070388,ENSG00000099821,ENSG00000196415…
TF	Factor: DRRS motif: GNNGGGWGGG	TF:M10056	0.00104039	4923	2935	831	ENSG00000160180,ENSG00000160185,ENSG00000140521,ENSG00000101076,ENSG00000166913,ENSG00000196839,ENSG00000130701,ENSG00000130702,ENSG00000130703,ENSG00000102780,ENSG00000183655,ENSG00000188959,ENSG00000109846,ENSG00000150764,ENSG00000170276,ENSG00000254445,ENSG00000101438,ENSG00000028277,ENSG00000105369,ENSG00000105372,ENSG00000105404,ENSG00000105409,ENSG00000105732,ENSG00000268041,ENSG00000127831…
TF	Factor: CPBP motif: GNNRGGGHGGGGNNGGGRN match class: 1	TF:M09973_1	0.00108503	6847	2935	1123	ENSG00000160179,ENSG00000160182,ENSG00000160188,ENSG00000160190,ENSG00000173276,ENSG00000177398,ENSG00000108953,ENSG00000159842,ENSG00000101076,ENSG00000124249,ENSG00000166913,ENSG00000196839,ENSG00000101180,ENSG00000101182,ENSG00000130700,ENSG00000130701,ENSG00000130702,ENSG00000130703,ENSG00000130706,ENSG00000149657,ENSG00000184402,ENSG00000023516,ENSG00000102780,ENSG00000183655,ENSG00000136810…
TF	Factor: AP-2gamma motif: NSCCYNRGGSN match class: 1	TF:M11481_1	0.00110437	4788	2935	810	ENSG00000160185,ENSG00000160190,ENSG00000140519,ENSG00000140526,ENSG00000159842,ENSG00000177370,ENSG00000184811,ENSG00000101180,ENSG00000101181,ENSG00000130701,ENSG00000149679,ENSG00000102780,ENSG00000109846,ENSG00000137713,ENSG00000150768,ENSG00000150773,ENSG00000170145,ENSG00000170276,ENSG00000254445,ENSG00000074370,ENSG00000101438,ENSG00000182035,ENSG00000105372,ENSG00000105409,ENSG00000105732…
TF	Factor: ER-beta motif: RGGTCASCNTGMCCY	TF:M09910	0.00112451	9733	2935	1551	ENSG00000160180,ENSG00000160181,ENSG00000160182,ENSG00000160185,ENSG00000160188,ENSG00000160190,ENSG00000173276,ENSG00000177398,ENSG00000140519,ENSG00000140521,ENSG00000140522,ENSG00000140526,ENSG00000159842,ENSG00000184811,ENSG00000205899,ENSG00000167193,ENSG00000101098,ENSG00000124120,ENSG00000124249,ENSG00000132824,ENSG00000166913,ENSG00000168734,ENSG00000196839,ENSG00000101180,ENSG00000101181…
TF	Factor: SP2 motif: GNNGGGGGCGGGGSN	TF:M03807	0.00121453	8689	2935	1397	ENSG00000160179,ENSG00000160188,ENSG00000160190,ENSG00000173276,ENSG00000140519,ENSG00000140526,ENSG00000159842,ENSG00000205899,ENSG00000167193,ENSG00000064205,ENSG00000101076,ENSG00000124249,ENSG00000132824,ENSG00000166913,ENSG00000196839,ENSG00000101180,ENSG00000101181,ENSG00000130702,ENSG00000130703,ENSG00000149657,ENSG00000102780,ENSG00000183655,ENSG00000136810,ENSG00000109846,ENSG00000137713…
TF	Factor: TF3C-beta motif: CCNGGAGGGCTTCCTGGAGGAG match class: 1	TF:M04863_1	0.00126192	8785	2935	1411	ENSG00000160179,ENSG00000160181,ENSG00000160182,ENSG00000160188,ENSG00000160190,ENSG00000173276,ENSG00000140521,ENSG00000140526,ENSG00000108953,ENSG00000159842,ENSG00000184811,ENSG00000205899,ENSG00000167193,ENSG00000101098,ENSG00000124249,ENSG00000166913,ENSG00000101180,ENSG00000101181,ENSG00000101182,ENSG00000130700,ENSG00000130701,ENSG00000130702,ENSG00000130703,ENSG00000130706,ENSG00000149657…
TF	Factor: Sp2 motif: NTWAGTCCCGCCCMCTT	TF:M12155	0.00130119	4721	2935	799	ENSG00000177398,ENSG00000140519,ENSG00000140526,ENSG00000159842,ENSG00000064205,ENSG00000101076,ENSG00000101180,ENSG00000101182,ENSG00000130701,ENSG00000130702,ENSG00000130703,ENSG00000149657,ENSG00000184402,ENSG00000102780,ENSG00000183655,ENSG00000137720,ENSG00000150768,ENSG00000170145,ENSG00000255561,ENSG00000258529,ENSG00000132388,ENSG00000167740,ENSG00000124143,ENSG00000170471,ENSG00000105372…
TF	Factor: Sp1 motif: NGGGGCGGGGN	TF:M07395	0.00134493	10981	2935	1732	ENSG00000160179,ENSG00000160180,ENSG00000160188,ENSG00000160190,ENSG00000173276,ENSG00000177398,ENSG00000140519,ENSG00000140526,ENSG00000108953,ENSG00000159842,ENSG00000205899,ENSG00000167193,ENSG00000064205,ENSG00000101076,ENSG00000101098,ENSG00000124249,ENSG00000132824,ENSG00000166913,ENSG00000168734,ENSG00000196839,ENSG00000101180,ENSG00000101181,ENSG00000101182,ENSG00000130700,ENSG00000130701…
TF	Factor: SKIL motif: NNCTGNCCYTKNCCCNN	TF:M13117	0.00138808	6828	2935	1119	ENSG00000160179,ENSG00000160182,ENSG00000160185,ENSG00000177398,ENSG00000140526,ENSG00000159842,ENSG00000177370,ENSG00000205899,ENSG00000064205,ENSG00000101098,ENSG00000101180,ENSG00000101181,ENSG00000130700,ENSG00000130703,ENSG00000149657,ENSG00000149679,ENSG00000171858,ENSG00000102780,ENSG00000136810,ENSG00000188959,ENSG00000137713,ENSG00000204381,ENSG00000074370,ENSG00000108405,ENSG00000185722…
TF	Factor: EKLF motif: NGGGYGKGGCNNGG	TF:M09969	0.00139963	4736	2935	801	ENSG00000173276,ENSG00000159842,ENSG00000205899,ENSG00000167193,ENSG00000132824,ENSG00000166913,ENSG00000196839,ENSG00000101180,ENSG00000101182,ENSG00000130703,ENSG00000149657,ENSG00000184402,ENSG00000102780,ENSG00000183655,ENSG00000136810,ENSG00000137713,ENSG00000137720,ENSG00000183644,ENSG00000255561,ENSG00000258529,ENSG00000074370,ENSG00000108405,ENSG00000101442,ENSG00000124143,ENSG00000028277…
TF	Factor: NF-1B motif: CTGGCASGV	TF:M07051	0.00142329	3506	2935	610	ENSG00000160181,ENSG00000173276,ENSG00000140519,ENSG00000140526,ENSG00000159842,ENSG00000184811,ENSG00000205899,ENSG00000064205,ENSG00000124249,ENSG00000166913,ENSG00000196839,ENSG00000130700,ENSG00000130701,ENSG00000183655,ENSG00000136810,ENSG00000137720,ENSG00000170276,ENSG00000254445,ENSG00000255561,ENSG00000258529,ENSG00000124143,ENSG00000182035,ENSG00000007306,ENSG00000105352,ENSG00000105369…
TF	Factor: Sp1 motif: CCCCGCCCCN match class: 1	TF:M00933_1	0.00155913	5359	2935	896	ENSG00000160179,ENSG00000160188,ENSG00000173276,ENSG00000140526,ENSG00000108953,ENSG00000159842,ENSG00000166913,ENSG00000101180,ENSG00000130702,ENSG00000130703,ENSG00000149657,ENSG00000102780,ENSG00000183655,ENSG00000136810,ENSG00000109846,ENSG00000170145,ENSG00000170276,ENSG00000183644,ENSG00000254445,ENSG00000132388,ENSG00000101442,ENSG00000101445,ENSG00000170471,ENSG00000076928,ENSG00000105409…
TF	Factor: LRF motif: NGNAGNGGGTYN	TF:M04617	0.00163864	6289	2935	1037	ENSG00000160179,ENSG00000160180,ENSG00000160181,ENSG00000160182,ENSG00000160190,ENSG00000140521,ENSG00000108953,ENSG00000159842,ENSG00000064205,ENSG00000101098,ENSG00000166913,ENSG00000196839,ENSG00000101180,ENSG00000101182,ENSG00000130700,ENSG00000130702,ENSG00000130703,ENSG00000130706,ENSG00000149657,ENSG00000184402,ENSG00000102780,ENSG00000136810,ENSG00000188959,ENSG00000204193,ENSG00000137713…
TF	Factor: TFAP2A motif: NGCCCYNNGGGCN	TF:M04148	0.00177837	10275	2935	1628	ENSG00000160179,ENSG00000160180,ENSG00000160181,ENSG00000160182,ENSG00000160190,ENSG00000177398,ENSG00000140519,ENSG00000140521,ENSG00000140525,ENSG00000159842,ENSG00000184811,ENSG00000205899,ENSG00000167193,ENSG00000064205,ENSG00000101098,ENSG00000166913,ENSG00000196839,ENSG00000101180,ENSG00000101181,ENSG00000101182,ENSG00000130701,ENSG00000130702,ENSG00000130703,ENSG00000130706,ENSG00000149657…
TF	Factor: GKLF motif: NNCCMCRCCCN	TF:M12173	0.00178597	10282	2935	1629	ENSG00000160179,ENSG00000160188,ENSG00000160190,ENSG00000173276,ENSG00000140519,ENSG00000140521,ENSG00000140525,ENSG00000140526,ENSG00000159842,ENSG00000205899,ENSG00000167193,ENSG00000101076,ENSG00000101098,ENSG00000124120,ENSG00000132824,ENSG00000166913,ENSG00000196839,ENSG00000101180,ENSG00000101181,ENSG00000130701,ENSG00000130702,ENSG00000130703,ENSG00000149657,ENSG00000171858,ENSG00000102780…
TF	Factor: BTEB1 motif: GGGGGCGGGGCNGSGGGNGS match class: 1	TF:M09723_1	0.00182182	6193	2935	1022	ENSG00000160179,ENSG00000160188,ENSG00000160190,ENSG00000173276,ENSG00000140526,ENSG00000108953,ENSG00000159842,ENSG00000101098,ENSG00000124249,ENSG00000166913,ENSG00000196839,ENSG00000101180,ENSG00000130700,ENSG00000130701,ENSG00000130702,ENSG00000130703,ENSG00000149657,ENSG00000102780,ENSG00000183655,ENSG00000136810,ENSG00000109846,ENSG00000170145,ENSG00000170276,ENSG00000183644,ENSG00000254445…
TF	Factor: Sp1 motif: NGGGGGCGGGGCCNGGGGGGGG	TF:M10071	0.00183581	8777	2935	1408	ENSG00000160179,ENSG00000160188,ENSG00000160190,ENSG00000173276,ENSG00000140519,ENSG00000140526,ENSG00000108953,ENSG00000159842,ENSG00000205899,ENSG00000167193,ENSG00000101098,ENSG00000132824,ENSG00000166913,ENSG00000196839,ENSG00000101180,ENSG00000101182,ENSG00000130700,ENSG00000130701,ENSG00000130702,ENSG00000130703,ENSG00000149657,ENSG00000184402,ENSG00000023516,ENSG00000102780,ENSG00000120659…
TF	Factor: BTEB2 motif: WGGGTGKGGCNGGN	TF:M09972	0.00185376	9470	2935	1510	ENSG00000160179,ENSG00000160180,ENSG00000160181,ENSG00000160182,ENSG00000160185,ENSG00000160190,ENSG00000173276,ENSG00000177398,ENSG00000140521,ENSG00000140522,ENSG00000140526,ENSG00000108953,ENSG00000159842,ENSG00000167193,ENSG00000064205,ENSG00000101076,ENSG00000101098,ENSG00000124120,ENSG00000166913,ENSG00000196839,ENSG00000101180,ENSG00000101182,ENSG00000130700,ENSG00000130701,ENSG00000130702…
TF	Factor: KLF3 motif: NNNNNNGGGCGGGGCNNGN	TF:M09970	0.00191865	7962	2935	1287	ENSG00000160179,ENSG00000160188,ENSG00000173276,ENSG00000140519,ENSG00000140526,ENSG00000108953,ENSG00000159842,ENSG00000205899,ENSG00000167193,ENSG00000101076,ENSG00000132824,ENSG00000166913,ENSG00000196839,ENSG00000101180,ENSG00000101181,ENSG00000101182,ENSG00000130701,ENSG00000130702,ENSG00000130703,ENSG00000149657,ENSG00000184402,ENSG00000023516,ENSG00000102780,ENSG00000183655,ENSG00000136810…
TF	Factor: Ikaros motif: TGGGAGN match class: 1	TF:M07260_1	0.00211121	7288	2935	1186	ENSG00000160179,ENSG00000160180,ENSG00000160181,ENSG00000160182,ENSG00000160188,ENSG00000177398,ENSG00000140519,ENSG00000140522,ENSG00000108953,ENSG00000159842,ENSG00000177370,ENSG00000205899,ENSG00000167193,ENSG00000101076,ENSG00000101098,ENSG00000124120,ENSG00000124249,ENSG00000166913,ENSG00000101182,ENSG00000130700,ENSG00000130702,ENSG00000130703,ENSG00000130706,ENSG00000023516,ENSG00000183655…
TF	Factor: LRF motif: NGNAGNGGGTYN match class: 1	TF:M04617_1	0.00225388	1497	2935	286	ENSG00000160180,ENSG00000160182,ENSG00000160190,ENSG00000108953,ENSG00000159842,ENSG00000101098,ENSG00000101182,ENSG00000130700,ENSG00000130703,ENSG00000130706,ENSG00000136810,ENSG00000204381,ENSG00000074370,ENSG00000101438,ENSG00000170471,ENSG00000139567,ENSG00000161835,ENSG00000261308,ENSG00000177098,ENSG00000162975,ENSG00000118307,ENSG00000205707,ENSG00000099822,ENSG00000099866,ENSG00000105556…
TF	Factor: PLAG1 motif: GRGGCNNHNNNRRGGG	TF:M01778	0.00226521	2851	2935	505	ENSG00000160183,ENSG00000177398,ENSG00000108953,ENSG00000159842,ENSG00000101098,ENSG00000101182,ENSG00000130706,ENSG00000171858,ENSG00000184402,ENSG00000188959,ENSG00000074370,ENSG00000007306,ENSG00000105352,ENSG00000105369,ENSG00000105409,ENSG00000105732,ENSG00000170956,ENSG00000268041,ENSG00000144579,ENSG00000135480,ENSG00000139567,ENSG00000167612,ENSG00000261308,ENSG00000110344,ENSG00000205581…
TF	Factor: AP-2rep motif: NGGGGCGGGGC	TF:M09967	0.00229728	4160	2935	710	ENSG00000160188,ENSG00000140519,ENSG00000159842,ENSG00000167193,ENSG00000101180,ENSG00000130702,ENSG00000130703,ENSG00000102780,ENSG00000183655,ENSG00000136810,ENSG00000137713,ENSG00000137720,ENSG00000183644,ENSG00000255561,ENSG00000258529,ENSG00000074370,ENSG00000132388,ENSG00000101442,ENSG00000076928,ENSG00000105404,ENSG00000105409,ENSG00000105732,ENSG00000142025,ENSG00000273111,ENSG00000135926…
TF	Factor: SALL2 motif: GGGTGGG match class: 1	TF:M04595_1	0.00236703	7613	2935	1234	ENSG00000160179,ENSG00000160185,ENSG00000160188,ENSG00000160190,ENSG00000140519,ENSG00000140521,ENSG00000140522,ENSG00000108953,ENSG00000159842,ENSG00000184811,ENSG00000101076,ENSG00000101098,ENSG00000124120,ENSG00000166913,ENSG00000196839,ENSG00000101180,ENSG00000101182,ENSG00000130701,ENSG00000130702,ENSG00000130706,ENSG00000149657,ENSG00000149679,ENSG00000184402,ENSG00000023516,ENSG00000102780…
TF	Factor: GLI4 motif: RGGCCTTGAATGCCANGCYMA match class: 1	TF:M10514_1	0.00236934	6016	2935	994	ENSG00000160182,ENSG00000160185,ENSG00000160188,ENSG00000140519,ENSG00000140525,ENSG00000140526,ENSG00000159842,ENSG00000177370,ENSG00000184811,ENSG00000205899,ENSG00000064205,ENSG00000101098,ENSG00000124120,ENSG00000196839,ENSG00000101180,ENSG00000130700,ENSG00000130703,ENSG00000183655,ENSG00000109846,ENSG00000137720,ENSG00000149300,ENSG00000150768,ENSG00000170145,ENSG00000170276,ENSG00000254445…
TF	Factor: Sp1 motif: CCCCGCCCCN	TF:M00933	0.00245172	10005	2935	1587	ENSG00000160179,ENSG00000160180,ENSG00000160188,ENSG00000160190,ENSG00000173276,ENSG00000140519,ENSG00000140522,ENSG00000140526,ENSG00000108953,ENSG00000159842,ENSG00000205899,ENSG00000167193,ENSG00000064205,ENSG00000101076,ENSG00000101098,ENSG00000124249,ENSG00000132824,ENSG00000166913,ENSG00000168734,ENSG00000196839,ENSG00000101180,ENSG00000101182,ENSG00000130701,ENSG00000130702,ENSG00000130703…
TF	Factor: ZNF219 motif: SNNCAGCACCNNGGNCAGCGSC match class: 1	TF:M13149_1	0.00248593	6813	2935	1114	ENSG00000160179,ENSG00000160181,ENSG00000160185,ENSG00000160190,ENSG00000177398,ENSG00000159842,ENSG00000184811,ENSG00000205899,ENSG00000167193,ENSG00000101180,ENSG00000101182,ENSG00000130700,ENSG00000130701,ENSG00000130702,ENSG00000130703,ENSG00000149657,ENSG00000149679,ENSG00000184402,ENSG00000023516,ENSG00000102780,ENSG00000120659,ENSG00000183655,ENSG00000136810,ENSG00000109846,ENSG00000137713…
TF	Factor: sp4 motif: NNNGCYCCGCCCCCY match class: 1	TF:M10530_1	0.00251665	3924	2935	673	ENSG00000160188,ENSG00000160190,ENSG00000159842,ENSG00000101180,ENSG00000130702,ENSG00000102780,ENSG00000183655,ENSG00000136810,ENSG00000109846,ENSG00000170276,ENSG00000183644,ENSG00000254445,ENSG00000132388,ENSG00000101442,ENSG00000105404,ENSG00000105409,ENSG00000142025,ENSG00000268041,ENSG00000273111,ENSG00000135926,ENSG00000144579,ENSG00000123358,ENSG00000123395,ENSG00000135503,ENSG00000161835…
TF	Factor: sin3A motif: TGTCCNNGGTGCTG match class: 1	TF:M04756_1	0.00267303	7825	2935	1265	ENSG00000160182,ENSG00000160183,ENSG00000160188,ENSG00000160190,ENSG00000173276,ENSG00000177398,ENSG00000140522,ENSG00000140525,ENSG00000159842,ENSG00000184811,ENSG00000205899,ENSG00000167193,ENSG00000124120,ENSG00000101180,ENSG00000130701,ENSG00000130703,ENSG00000149679,ENSG00000102780,ENSG00000204193,ENSG00000086848,ENSG00000109846,ENSG00000137713,ENSG00000149300,ENSG00000150764,ENSG00000170276…
TF	Factor: PAX5 motif: RNGCGTGACCNN match class: 1	TF:M09817_1	0.00323343	6310	2935	1037	ENSG00000160181,ENSG00000160182,ENSG00000160188,ENSG00000160190,ENSG00000173276,ENSG00000140521,ENSG00000159842,ENSG00000064205,ENSG00000101180,ENSG00000101182,ENSG00000130700,ENSG00000171858,ENSG00000184402,ENSG00000136810,ENSG00000150764,ENSG00000150768,ENSG00000150773,ENSG00000170145,ENSG00000170276,ENSG00000254445,ENSG00000074755,ENSG00000108405,ENSG00000167740,ENSG00000185722,ENSG00000101442…
TF	Factor: KLF motif: GGGNGGGG	TF:M07461	0.00324657	9013	2935	1440	ENSG00000160179,ENSG00000160181,ENSG00000160185,ENSG00000160188,ENSG00000160190,ENSG00000140522,ENSG00000108953,ENSG00000159842,ENSG00000167193,ENSG00000064205,ENSG00000101076,ENSG00000101098,ENSG00000124120,ENSG00000124249,ENSG00000166913,ENSG00000196839,ENSG00000101180,ENSG00000101182,ENSG00000130700,ENSG00000130701,ENSG00000130702,ENSG00000149657,ENSG00000149679,ENSG00000184402,ENSG00000102780…
TF	Factor: Pax-2 motif: CAYSCCTSAGT	TF:M03839	0.00343737	5094	2935	852	ENSG00000160180,ENSG00000160185,ENSG00000177398,ENSG00000140526,ENSG00000108953,ENSG00000124249,ENSG00000168734,ENSG00000101182,ENSG00000130700,ENSG00000130701,ENSG00000171858,ENSG00000184402,ENSG00000023516,ENSG00000183644,ENSG00000101438,ENSG00000170471,ENSG00000105388,ENSG00000105409,ENSG00000105732,ENSG00000105737,ENSG00000267881,ENSG00000127831,ENSG00000127837,ENSG00000127838,ENSG00000158428…
TF	Factor: PPARalpha:RXRalpha motif: NNRGGTCATWGGGGTSANG	TF:M00518	0.00348122	9689	2935	1539	ENSG00000160179,ENSG00000160180,ENSG00000160185,ENSG00000160188,ENSG00000177398,ENSG00000140519,ENSG00000140526,ENSG00000108953,ENSG00000159842,ENSG00000064205,ENSG00000101076,ENSG00000101098,ENSG00000168734,ENSG00000196839,ENSG00000101180,ENSG00000101181,ENSG00000101182,ENSG00000130700,ENSG00000130701,ENSG00000130702,ENSG00000149679,ENSG00000171858,ENSG00000184402,ENSG00000102780,ENSG00000188959…
TF	Factor: ZNF432 motif: NCAGNRCCNSRGRCAGC	TF:M12704	0.00390422	10288	2935	1626	ENSG00000160179,ENSG00000160182,ENSG00000160188,ENSG00000160190,ENSG00000173276,ENSG00000140519,ENSG00000140521,ENSG00000140522,ENSG00000140526,ENSG00000108953,ENSG00000159842,ENSG00000177370,ENSG00000184811,ENSG00000205899,ENSG00000167193,ENSG00000064205,ENSG00000101098,ENSG00000132824,ENSG00000166913,ENSG00000168734,ENSG00000196839,ENSG00000101180,ENSG00000101182,ENSG00000130700,ENSG00000130701…
TF	Factor: E2F-3:FOXO6 motif: NAATGACACGCGCCCMC match class: 1	TF:M08209_1	0.00413094	8021	2935	1292	ENSG00000160180,ENSG00000160181,ENSG00000160188,ENSG00000173276,ENSG00000140519,ENSG00000140521,ENSG00000140525,ENSG00000140526,ENSG00000108953,ENSG00000177370,ENSG00000205899,ENSG00000167193,ENSG00000064205,ENSG00000101098,ENSG00000166913,ENSG00000101180,ENSG00000101182,ENSG00000130700,ENSG00000130701,ENSG00000130703,ENSG00000130706,ENSG00000149657,ENSG00000149679,ENSG00000171858,ENSG00000184402…
TF	Factor: ZNF37A motif: CCYYGGCTCCNTSCCMN match class: 1	TF:M12354_1	0.00427559	5790	2935	957	ENSG00000160190,ENSG00000173276,ENSG00000159842,ENSG00000205899,ENSG00000167193,ENSG00000101180,ENSG00000101182,ENSG00000130701,ENSG00000130702,ENSG00000130703,ENSG00000149679,ENSG00000184402,ENSG00000102780,ENSG00000120659,ENSG00000183655,ENSG00000150768,ENSG00000170145,ENSG00000074370,ENSG00000132388,ENSG00000101438,ENSG00000101445,ENSG00000101447,ENSG00000028277,ENSG00000076928,ENSG00000105388…
TF	Factor: PUR1 motif: GGGNCAGNN match class: 1	TF:M01721_1	0.00432801	3489	2935	603	ENSG00000160179,ENSG00000160181,ENSG00000160190,ENSG00000159842,ENSG00000184811,ENSG00000205899,ENSG00000168734,ENSG00000196839,ENSG00000101180,ENSG00000101182,ENSG00000184402,ENSG00000188959,ENSG00000108405,ENSG00000132388,ENSG00000101445,ENSG00000028277,ENSG00000105352,ENSG00000105737,ENSG00000127831,ENSG00000144579,ENSG00000163466,ENSG00000123358,ENSG00000123395,ENSG00000170523,ENSG00000261308…
TF	Factor: Egr-1 motif: NNCRCCCMCGCNN	TF:M12140	0.00472096	5556	2935	921	ENSG00000160179,ENSG00000160190,ENSG00000140525,ENSG00000159842,ENSG00000177370,ENSG00000167193,ENSG00000101098,ENSG00000124120,ENSG00000101180,ENSG00000130700,ENSG00000130701,ENSG00000130703,ENSG00000130706,ENSG00000149657,ENSG00000149679,ENSG00000023516,ENSG00000102780,ENSG00000120659,ENSG00000183655,ENSG00000136810,ENSG00000170145,ENSG00000183644,ENSG00000101438,ENSG00000268041,ENSG00000135926…
TF	Factor: ZNF253 motif: SNGNSCGNGGNGCKGNN	TF:M13147	0.00514153	11358	2935	1780	ENSG00000160179,ENSG00000160181,ENSG00000160185,ENSG00000160188,ENSG00000160190,ENSG00000173276,ENSG00000177398,ENSG00000140519,ENSG00000140522,ENSG00000140526,ENSG00000108953,ENSG00000159842,ENSG00000184811,ENSG00000205899,ENSG00000167193,ENSG00000101098,ENSG00000124120,ENSG00000166913,ENSG00000168734,ENSG00000196839,ENSG00000101180,ENSG00000101181,ENSG00000101182,ENSG00000130700,ENSG00000130701…
TF	Factor: ER-alpha motif: GNCNNNNTGACCYN	TF:M07283	0.0052394	2978	2935	522	ENSG00000160182,ENSG00000160188,ENSG00000159842,ENSG00000124120,ENSG00000101180,ENSG00000183655,ENSG00000137720,ENSG00000150764,ENSG00000150768,ENSG00000150773,ENSG00000170145,ENSG00000255561,ENSG00000258529,ENSG00000124143,ENSG00000105369,ENSG00000105372,ENSG00000127831,ENSG00000158428,ENSG00000123358,ENSG00000135443,ENSG00000135503,ENSG00000139567,ENSG00000170442,ENSG00000261308,ENSG00000110344…
TF	Factor: ZNF692 motif: SYNGGSCCCASCCNC match class: 1	TF:M09734_1	0.00527546	6498	2935	1063	ENSG00000160179,ENSG00000160181,ENSG00000160182,ENSG00000160190,ENSG00000159842,ENSG00000184811,ENSG00000205899,ENSG00000101076,ENSG00000101098,ENSG00000124249,ENSG00000196839,ENSG00000101180,ENSG00000101181,ENSG00000101182,ENSG00000130700,ENSG00000130701,ENSG00000130702,ENSG00000130706,ENSG00000149657,ENSG00000149679,ENSG00000171858,ENSG00000184402,ENSG00000102780,ENSG00000183655,ENSG00000188959…
TF	Factor: KLF3 motif: NNNNNNGGGCGGGGCNNGN match class: 1	TF:M09970_1	0.00568336	3907	2935	667	ENSG00000160179,ENSG00000160188,ENSG00000173276,ENSG00000159842,ENSG00000196839,ENSG00000101180,ENSG00000130701,ENSG00000130703,ENSG00000102780,ENSG00000183655,ENSG00000136810,ENSG00000183644,ENSG00000108405,ENSG00000101442,ENSG00000076928,ENSG00000105404,ENSG00000105409,ENSG00000105732,ENSG00000142025,ENSG00000268041,ENSG00000273111,ENSG00000135926,ENSG00000123358,ENSG00000135480,ENSG00000135503…
TF	Factor: THAP7 motif: GNCGCCATSTTGRGNGKGGC match class: 1	TF:M12728_1	0.00570938	1278	2935	247	ENSG00000160179,ENSG00000167193,ENSG00000101180,ENSG00000130700,ENSG00000130706,ENSG00000102780,ENSG00000074755,ENSG00000132388,ENSG00000167740,ENSG00000105732,ENSG00000144579,ENSG00000149582,ENSG00000011304,ENSG00000070388,ENSG00000070404,ENSG00000099804,ENSG00000129951,ENSG00000141933,ENSG00000185198,ENSG00000111671,ENSG00000126749,ENSG00000215021,ENSG00000138279,ENSG00000128908,ENSG00000117335…
TF	Factor: Sp1 motif: NNGGGGCGGGGNN match class: 1	TF:M00932_1	0.00619954	6271	2935	1028	ENSG00000160179,ENSG00000160188,ENSG00000160190,ENSG00000173276,ENSG00000140526,ENSG00000159842,ENSG00000167193,ENSG00000101076,ENSG00000166913,ENSG00000196839,ENSG00000101180,ENSG00000130702,ENSG00000130703,ENSG00000149657,ENSG00000102780,ENSG00000183655,ENSG00000136810,ENSG00000109846,ENSG00000137720,ENSG00000150768,ENSG00000170145,ENSG00000170276,ENSG00000183644,ENSG00000254445,ENSG00000255561…
TF	Factor: ZFX motif: SNAGGCCNCR match class: 1	TF:M10121_1	0.00626507	826	2935	170	ENSG00000160179,ENSG00000160190,ENSG00000159842,ENSG00000167193,ENSG00000130703,ENSG00000149657,ENSG00000135503,ENSG00000261308,ENSG00000284730,ENSG00000118058,ENSG00000081760,ENSG00000099822,ENSG00000111669,ENSG00000140326,ENSG00000137815,ENSG00000197721,ENSG00000228672,ENSG00000183569,ENSG00000100075,ENSG00000140988,ENSG00000162068,ENSG00000185883,ENSG00000198736,ENSG00000259784,ENSG00000204371…
TF	Factor: ESR2 motif: AGGTCASNNTGNCCY	TF:M07210	0.00633295	3205	2935	557	ENSG00000160182,ENSG00000160188,ENSG00000177398,ENSG00000140521,ENSG00000140526,ENSG00000167193,ENSG00000124120,ENSG00000196839,ENSG00000101180,ENSG00000130706,ENSG00000149679,ENSG00000183655,ENSG00000137720,ENSG00000150768,ENSG00000150773,ENSG00000170145,ENSG00000255561,ENSG00000258529,ENSG00000185722,ENSG00000124143,ENSG00000105369,ENSG00000105372,ENSG00000105737,ENSG00000127831,ENSG00000123358…
TF	Factor: PLAG1 motif: CCCCCKWNNNGGSCCC	TF:M01973	0.00633671	6338	2935	1038	ENSG00000160179,ENSG00000160180,ENSG00000160185,ENSG00000160190,ENSG00000173276,ENSG00000177398,ENSG00000140526,ENSG00000108953,ENSG00000159842,ENSG00000205899,ENSG00000167193,ENSG00000124120,ENSG00000196839,ENSG00000101180,ENSG00000101182,ENSG00000130703,ENSG00000130706,ENSG00000149657,ENSG00000149679,ENSG00000171858,ENSG00000184402,ENSG00000120659,ENSG00000183655,ENSG00000136810,ENSG00000188959…
TF	Factor: Pax-5 motif: BCNNNRNGCANBGNTGNRTAGCSGCHNB	TF:M00143	0.00640128	11601	2935	1814	ENSG00000160179,ENSG00000160180,ENSG00000160181,ENSG00000160182,ENSG00000160185,ENSG00000160188,ENSG00000160190,ENSG00000173276,ENSG00000140519,ENSG00000140521,ENSG00000140522,ENSG00000159842,ENSG00000177370,ENSG00000184811,ENSG00000205899,ENSG00000167193,ENSG00000064205,ENSG00000124120,ENSG00000132824,ENSG00000166913,ENSG00000196839,ENSG00000101180,ENSG00000101181,ENSG00000101182,ENSG00000130700…
TF	Factor: MafB motif: GNTGAC match class: 1	TF:M01227_1	0.00678181	4820	2935	807	ENSG00000160181,ENSG00000160185,ENSG00000160188,ENSG00000177398,ENSG00000140519,ENSG00000140522,ENSG00000205899,ENSG00000167193,ENSG00000064205,ENSG00000124249,ENSG00000196839,ENSG00000101181,ENSG00000149657,ENSG00000149679,ENSG00000102780,ENSG00000109846,ENSG00000150768,ENSG00000170145,ENSG00000170276,ENSG00000204381,ENSG00000254445,ENSG00000101445,ENSG00000007306,ENSG00000086548,ENSG00000105352…
TF	Factor: AP-2 motif: SNNNCCNCAGGCN	TF:M00915	0.00758861	9880	2935	1563	ENSG00000160179,ENSG00000160181,ENSG00000160188,ENSG00000160190,ENSG00000173276,ENSG00000140519,ENSG00000140521,ENSG00000140526,ENSG00000108953,ENSG00000177370,ENSG00000205899,ENSG00000167193,ENSG00000101098,ENSG00000166913,ENSG00000196839,ENSG00000101180,ENSG00000101181,ENSG00000101182,ENSG00000130700,ENSG00000130702,ENSG00000130703,ENSG00000130706,ENSG00000149657,ENSG00000149679,ENSG00000171858…
TF	Factor: RERE motif: CNGCNSCNNGSRCRGSGSS	TF:M13129	0.00765444	10538	2935	1659	ENSG00000160179,ENSG00000160182,ENSG00000160185,ENSG00000160190,ENSG00000173276,ENSG00000140519,ENSG00000140521,ENSG00000108953,ENSG00000159842,ENSG00000177370,ENSG00000184811,ENSG00000205899,ENSG00000167193,ENSG00000101098,ENSG00000166913,ENSG00000168734,ENSG00000196839,ENSG00000101180,ENSG00000101181,ENSG00000101182,ENSG00000130700,ENSG00000130701,ENSG00000130702,ENSG00000130703,ENSG00000130706…
TF	Factor: GCM motif: CNNRCCCGCATD	TF:M00634	0.00792559	2208	2935	398	ENSG00000160180,ENSG00000160183,ENSG00000140526,ENSG00000149679,ENSG00000184402,ENSG00000204193,ENSG00000137720,ENSG00000150768,ENSG00000255561,ENSG00000258529,ENSG00000108405,ENSG00000124143,ENSG00000028277,ENSG00000076928,ENSG00000105369,ENSG00000158428,ENSG00000135480,ENSG00000161835,ENSG00000167612,ENSG00000160588,ENSG00000177098,ENSG00000198851,ENSG00000157578,ENSG00000205581,ENSG00000164929…
TF	Factor: Sp1 motif: GGGGCGGGGC match class: 1	TF:M00931_1	0.00819387	6121	2935	1004	ENSG00000160179,ENSG00000160188,ENSG00000160190,ENSG00000173276,ENSG00000140526,ENSG00000159842,ENSG00000167193,ENSG00000101076,ENSG00000166913,ENSG00000196839,ENSG00000101180,ENSG00000130701,ENSG00000130703,ENSG00000149657,ENSG00000102780,ENSG00000183655,ENSG00000136810,ENSG00000137720,ENSG00000150764,ENSG00000170145,ENSG00000183644,ENSG00000255561,ENSG00000258529,ENSG00000074370,ENSG00000132388…
TF	Factor: sp4 motif: NNNGCYCCGCCCCCY	TF:M10530	0.0084233	8450	2935	1352	ENSG00000160188,ENSG00000160190,ENSG00000173276,ENSG00000140519,ENSG00000140526,ENSG00000159842,ENSG00000167193,ENSG00000064205,ENSG00000124120,ENSG00000124249,ENSG00000132824,ENSG00000166913,ENSG00000196839,ENSG00000101180,ENSG00000130702,ENSG00000130703,ENSG00000149679,ENSG00000184402,ENSG00000023516,ENSG00000102780,ENSG00000183655,ENSG00000136810,ENSG00000109846,ENSG00000137713,ENSG00000137720…
TF	Factor: LRF motif: NRGGGKCKY match class: 1	TF:M10115_1	0.00846472	2378	2935	425	ENSG00000160182,ENSG00000160190,ENSG00000140526,ENSG00000159842,ENSG00000064205,ENSG00000101098,ENSG00000124120,ENSG00000101180,ENSG00000101182,ENSG00000130702,ENSG00000149679,ENSG00000171858,ENSG00000136810,ENSG00000150764,ENSG00000150768,ENSG00000101438,ENSG00000101445,ENSG00000007306,ENSG00000086548,ENSG00000105352,ENSG00000105372,ENSG00000105388,ENSG00000105404,ENSG00000105409,ENSG00000105737…
TF	Factor: AP-2alpha motif: NGCCTSAGGCN	TF:M11480	0.00850318	6321	2935	1034	ENSG00000160179,ENSG00000160180,ENSG00000173276,ENSG00000140519,ENSG00000140521,ENSG00000108953,ENSG00000177370,ENSG00000184811,ENSG00000064205,ENSG00000101098,ENSG00000101180,ENSG00000101181,ENSG00000101182,ENSG00000130700,ENSG00000130702,ENSG00000130703,ENSG00000130706,ENSG00000149679,ENSG00000184402,ENSG00000023516,ENSG00000102780,ENSG00000120659,ENSG00000183655,ENSG00000136810,ENSG00000188959…
TF	Factor: DATF1 motif: SNGGRRGCWGNGGG	TF:M09724	0.0100696	8605	2935	1374	ENSG00000160179,ENSG00000160182,ENSG00000160190,ENSG00000173276,ENSG00000140521,ENSG00000140525,ENSG00000108953,ENSG00000159842,ENSG00000177370,ENSG00000184811,ENSG00000205899,ENSG00000167193,ENSG00000064205,ENSG00000101076,ENSG00000124120,ENSG00000132824,ENSG00000168734,ENSG00000196839,ENSG00000101182,ENSG00000130700,ENSG00000130701,ENSG00000130702,ENSG00000130703,ENSG00000184402,ENSG00000023516…
TF	Factor: Egr-2 motif: NTGCGTRGGCGK	TF:M00246	0.0105254	6401	2935	1045	ENSG00000160179,ENSG00000160180,ENSG00000160181,ENSG00000160188,ENSG00000160190,ENSG00000140521,ENSG00000140525,ENSG00000140526,ENSG00000159842,ENSG00000177370,ENSG00000167193,ENSG00000101098,ENSG00000124120,ENSG00000124249,ENSG00000101181,ENSG00000130700,ENSG00000130701,ENSG00000130703,ENSG00000130706,ENSG00000149657,ENSG00000149679,ENSG00000023516,ENSG00000120659,ENSG00000183655,ENSG00000136810…
TF	Factor: KLF motif: GGGNGGGG match class: 1	TF:M07461_1	0.011393	3527	2935	605	ENSG00000108953,ENSG00000159842,ENSG00000101076,ENSG00000101098,ENSG00000101180,ENSG00000101182,ENSG00000130702,ENSG00000149657,ENSG00000149679,ENSG00000102780,ENSG00000109846,ENSG00000170145,ENSG00000170276,ENSG00000254445,ENSG00000074370,ENSG00000185722,ENSG00000101438,ENSG00000101445,ENSG00000028277,ENSG00000105369,ENSG00000105372,ENSG00000105404,ENSG00000105409,ENSG00000105737,ENSG00000268041…
TF	Factor: VDR motif: NRGGTCANNGRGKTCA	TF:M10106	0.0115901	7097	2935	1149	ENSG00000160182,ENSG00000140519,ENSG00000140521,ENSG00000159842,ENSG00000205899,ENSG00000064205,ENSG00000101076,ENSG00000168734,ENSG00000196839,ENSG00000101180,ENSG00000130701,ENSG00000130706,ENSG00000149657,ENSG00000149679,ENSG00000171858,ENSG00000102780,ENSG00000183655,ENSG00000086848,ENSG00000137720,ENSG00000149300,ENSG00000150764,ENSG00000150768,ENSG00000170145,ENSG00000170276,ENSG00000254445…
TF	Factor: ZNF644 motif: TCCWGCCTCTSN	TF:M09737	0.0115946	7378	2935	1191	ENSG00000160179,ENSG00000173276,ENSG00000177398,ENSG00000140519,ENSG00000140522,ENSG00000140525,ENSG00000184811,ENSG00000205899,ENSG00000101076,ENSG00000124120,ENSG00000166913,ENSG00000130700,ENSG00000130701,ENSG00000130702,ENSG00000149657,ENSG00000149679,ENSG00000171858,ENSG00000023516,ENSG00000102780,ENSG00000183655,ENSG00000188959,ENSG00000086848,ENSG00000109846,ENSG00000137713,ENSG00000150773…
TF	Factor: rfx3:SRF motif: TRGCAACNNNNNCCNWATANGGN match class: 1	TF:M08623_1	0.0129268	8303	2935	1328	ENSG00000160180,ENSG00000160181,ENSG00000160182,ENSG00000160183,ENSG00000160188,ENSG00000160190,ENSG00000173276,ENSG00000140522,ENSG00000140525,ENSG00000108953,ENSG00000159842,ENSG00000184811,ENSG00000166913,ENSG00000168734,ENSG00000196839,ENSG00000101180,ENSG00000101181,ENSG00000101182,ENSG00000130700,ENSG00000130702,ENSG00000130706,ENSG00000149657,ENSG00000149679,ENSG00000171858,ENSG00000184402…
TF	Factor: YY1 motif: CAANATGGCGGC match class: 1	TF:M10436_1	0.0139415	2339	2935	417	ENSG00000160179,ENSG00000160180,ENSG00000160183,ENSG00000108953,ENSG00000167193,ENSG00000124120,ENSG00000149657,ENSG00000149679,ENSG00000170145,ENSG00000074755,ENSG00000167740,ENSG00000105404,ENSG00000018280,ENSG00000158428,ENSG00000163466,ENSG00000179921,ENSG00000135503,ENSG00000284730,ENSG00000198851,ENSG00000164932,ENSG00000268799,ENSG00000073060,ENSG00000081760,ENSG00000011304,ENSG00000099804…
TF	Factor: Sp1 motif: NWRGCCMCGCCCMCN	TF:M12151	0.0144255	7031	2935	1138	ENSG00000160188,ENSG00000173276,ENSG00000140519,ENSG00000140521,ENSG00000140526,ENSG00000159842,ENSG00000205899,ENSG00000167193,ENSG00000101076,ENSG00000132824,ENSG00000196839,ENSG00000101180,ENSG00000130701,ENSG00000130702,ENSG00000130703,ENSG00000149657,ENSG00000102780,ENSG00000183655,ENSG00000136810,ENSG00000086848,ENSG00000137713,ENSG00000137720,ENSG00000150768,ENSG00000255561,ENSG00000258529…
TF	Factor: ZFX motif: SNAGGCCNCR	TF:M10121	0.0147309	4082	2935	690	ENSG00000160179,ENSG00000160188,ENSG00000160190,ENSG00000140521,ENSG00000159842,ENSG00000167193,ENSG00000196839,ENSG00000101182,ENSG00000130703,ENSG00000149657,ENSG00000149679,ENSG00000184402,ENSG00000102780,ENSG00000183655,ENSG00000137713,ENSG00000101442,ENSG00000105404,ENSG00000144579,ENSG00000135503,ENSG00000261308,ENSG00000284730,ENSG00000019144,ENSG00000118058,ENSG00000143870,ENSG00000205581…
TF	Factor: EGR3 motif: NCMCRCCCACTNMN	TF:M08877	0.0160996	6289	2935	1026	ENSG00000160179,ENSG00000160180,ENSG00000160185,ENSG00000160188,ENSG00000160190,ENSG00000177398,ENSG00000140519,ENSG00000140521,ENSG00000140525,ENSG00000140526,ENSG00000064205,ENSG00000101076,ENSG00000101098,ENSG00000132824,ENSG00000166913,ENSG00000196839,ENSG00000130701,ENSG00000130703,ENSG00000130706,ENSG00000149657,ENSG00000023516,ENSG00000120659,ENSG00000183655,ENSG00000136810,ENSG00000183644…
TF	Factor: RFX3 motif: NYNCCMTGGCAACM	TF:M09732	0.0176103	5288	2935	874	ENSG00000160179,ENSG00000160180,ENSG00000160182,ENSG00000160188,ENSG00000108953,ENSG00000167193,ENSG00000064205,ENSG00000166913,ENSG00000168734,ENSG00000101182,ENSG00000184402,ENSG00000023516,ENSG00000136810,ENSG00000109846,ENSG00000150773,ENSG00000170145,ENSG00000170276,ENSG00000183644,ENSG00000204381,ENSG00000254445,ENSG00000101438,ENSG00000028277,ENSG00000105737,ENSG00000135926,ENSG00000158428…
TF	Factor: ZIC4 motif: NNCCNCCCRYNGYGN match class: 1	TF:M12227_1	0.0177725	6100	2935	997	ENSG00000173276,ENSG00000140521,ENSG00000108953,ENSG00000159842,ENSG00000177370,ENSG00000205899,ENSG00000101098,ENSG00000124120,ENSG00000124249,ENSG00000166913,ENSG00000196839,ENSG00000101180,ENSG00000101182,ENSG00000130700,ENSG00000130703,ENSG00000149657,ENSG00000149679,ENSG00000184402,ENSG00000023516,ENSG00000102780,ENSG00000120659,ENSG00000136810,ENSG00000137713,ENSG00000150764,ENSG00000204381…
TF	Factor: VDR:RXR-ALPHA motif: NRGGTCANNNGGTTCNN	TF:M08980	0.0195637	10620	2935	1666	ENSG00000160179,ENSG00000160181,ENSG00000160185,ENSG00000160188,ENSG00000160190,ENSG00000177398,ENSG00000140521,ENSG00000140522,ENSG00000140526,ENSG00000159842,ENSG00000184811,ENSG00000064205,ENSG00000101098,ENSG00000124120,ENSG00000168734,ENSG00000196839,ENSG00000101180,ENSG00000130700,ENSG00000130701,ENSG00000130702,ENSG00000130703,ENSG00000130706,ENSG00000149657,ENSG00000149679,ENSG00000171858…
TF	Factor: ZNF511 motif: GGRRGRGGCWGNG	TF:M09738	0.0202377	11110	2935	1737	ENSG00000160179,ENSG00000160181,ENSG00000160182,ENSG00000160185,ENSG00000160188,ENSG00000160190,ENSG00000173276,ENSG00000177398,ENSG00000140521,ENSG00000140522,ENSG00000140525,ENSG00000140526,ENSG00000108953,ENSG00000184811,ENSG00000167193,ENSG00000064205,ENSG00000101076,ENSG00000101098,ENSG00000124120,ENSG00000124249,ENSG00000166913,ENSG00000168734,ENSG00000196839,ENSG00000101180,ENSG00000101181…
TF	Factor: SP1 motif: NCCCCKCCCCC match class: 1	TF:M07226_1	0.0222271	4055	2935	684	ENSG00000160188,ENSG00000159842,ENSG00000101180,ENSG00000130702,ENSG00000102780,ENSG00000183655,ENSG00000136810,ENSG00000109846,ENSG00000170145,ENSG00000170276,ENSG00000183644,ENSG00000254445,ENSG00000132388,ENSG00000101442,ENSG00000170471,ENSG00000105404,ENSG00000105409,ENSG00000142025,ENSG00000268041,ENSG00000273111,ENSG00000135926,ENSG00000144579,ENSG00000123358,ENSG00000135480,ENSG00000135503…
TF	Factor: ZIC4 motif: NNCCNCCCRYNGYGN	TF:M12227	0.0223493	11376	2935	1775	ENSG00000173276,ENSG00000140519,ENSG00000140521,ENSG00000140526,ENSG00000108953,ENSG00000159842,ENSG00000177370,ENSG00000205899,ENSG00000167193,ENSG00000101098,ENSG00000124120,ENSG00000124249,ENSG00000166913,ENSG00000168734,ENSG00000196839,ENSG00000101180,ENSG00000101182,ENSG00000130700,ENSG00000130702,ENSG00000130703,ENSG00000149657,ENSG00000149679,ENSG00000171858,ENSG00000184402,ENSG00000023516…
TF	Factor: ZNF511 motif: GGRRGRGGCWGNG match class: 1	TF:M09738_1	0.0232581	4877	2935	810	ENSG00000160179,ENSG00000160185,ENSG00000160190,ENSG00000173276,ENSG00000177398,ENSG00000184811,ENSG00000167193,ENSG00000101076,ENSG00000166913,ENSG00000168734,ENSG00000196839,ENSG00000130700,ENSG00000130701,ENSG00000130702,ENSG00000130703,ENSG00000130706,ENSG00000023516,ENSG00000102780,ENSG00000120659,ENSG00000136810,ENSG00000188959,ENSG00000137713,ENSG00000108405,ENSG00000132388,ENSG00000101438…
TF	Factor: ZXDL motif: GSGSCNNGGGMRGCNCCGGGS	TF:M12722	0.0233398	10881	2935	1703	ENSG00000160179,ENSG00000160188,ENSG00000160190,ENSG00000173276,ENSG00000177398,ENSG00000140519,ENSG00000140521,ENSG00000159842,ENSG00000184811,ENSG00000205899,ENSG00000167193,ENSG00000101076,ENSG00000101098,ENSG00000124249,ENSG00000166913,ENSG00000168734,ENSG00000196839,ENSG00000101180,ENSG00000101181,ENSG00000101182,ENSG00000130700,ENSG00000130702,ENSG00000130703,ENSG00000130706,ENSG00000149657…
TF	Factor: CTCF motif: NNRSYGCCMCCTGSTGGCCN	TF:M12593	0.0246488	8854	2935	1406	ENSG00000160190,ENSG00000173276,ENSG00000140519,ENSG00000140522,ENSG00000140526,ENSG00000159842,ENSG00000177370,ENSG00000184811,ENSG00000205899,ENSG00000167193,ENSG00000101098,ENSG00000168734,ENSG00000196839,ENSG00000101180,ENSG00000101182,ENSG00000130702,ENSG00000130703,ENSG00000130706,ENSG00000149657,ENSG00000149679,ENSG00000171858,ENSG00000184402,ENSG00000102780,ENSG00000183655,ENSG00000137713…
TF	Factor: TFAP2A motif: NGCCYSAGGCN	TF:M04147	0.0251851	5214	2935	861	ENSG00000160179,ENSG00000160180,ENSG00000173276,ENSG00000140519,ENSG00000108953,ENSG00000184811,ENSG00000101098,ENSG00000101180,ENSG00000101181,ENSG00000101182,ENSG00000130702,ENSG00000130703,ENSG00000130706,ENSG00000149679,ENSG00000184402,ENSG00000023516,ENSG00000102780,ENSG00000120659,ENSG00000183655,ENSG00000136810,ENSG00000188959,ENSG00000109846,ENSG00000137713,ENSG00000150768,ENSG00000170145…
TF	Factor: ER-alpha motif: NAGGTCACSGTGACCTN	TF:M11843	0.0270462	3789	2935	642	ENSG00000160182,ENSG00000160185,ENSG00000160188,ENSG00000177398,ENSG00000140526,ENSG00000205899,ENSG00000167193,ENSG00000064205,ENSG00000196839,ENSG00000130702,ENSG00000130703,ENSG00000130706,ENSG00000149679,ENSG00000183655,ENSG00000137720,ENSG00000150773,ENSG00000204381,ENSG00000255561,ENSG00000258529,ENSG00000124143,ENSG00000182035,ENSG00000086548,ENSG00000105369,ENSG00000105732,ENSG00000142025…
TF	Factor: AP-2alphaA motif: ANNGCCTNAGGSNNT	TF:M01045	0.0281719	6401	2935	1040	ENSG00000160182,ENSG00000160185,ENSG00000140519,ENSG00000140521,ENSG00000140526,ENSG00000159842,ENSG00000177370,ENSG00000184811,ENSG00000167193,ENSG00000124120,ENSG00000196839,ENSG00000101180,ENSG00000101181,ENSG00000101182,ENSG00000130701,ENSG00000149657,ENSG00000149679,ENSG00000184402,ENSG00000102780,ENSG00000136810,ENSG00000137713,ENSG00000150768,ENSG00000170145,ENSG00000204381,ENSG00000074370…
TF	Factor: LRF motif: NRGGGKCKY	TF:M10115	0.0289186	7766	2935	1244	ENSG00000160180,ENSG00000160182,ENSG00000160185,ENSG00000160190,ENSG00000173276,ENSG00000177398,ENSG00000140525,ENSG00000140526,ENSG00000159842,ENSG00000064205,ENSG00000101098,ENSG00000124120,ENSG00000166913,ENSG00000101180,ENSG00000101182,ENSG00000130701,ENSG00000130702,ENSG00000130703,ENSG00000149657,ENSG00000149679,ENSG00000171858,ENSG00000184402,ENSG00000023516,ENSG00000136810,ENSG00000150764…
TF	Factor: TFAP2A motif: NNNGCCTCAGGCNN match class: 1	TF:M12485_1	0.0366866	1498	2935	278	ENSG00000160181,ENSG00000140526,ENSG00000108953,ENSG00000184811,ENSG00000168734,ENSG00000101181,ENSG00000149679,ENSG00000074370,ENSG00000170471,ENSG00000086548,ENSG00000105372,ENSG00000105732,ENSG00000127837,ENSG00000127838,ENSG00000158428,ENSG00000163464,ENSG00000179921,ENSG00000170442,ENSG00000164929,ENSG00000099812,ENSG00000181781,ENSG00000196415,ENSG00000197561,ENSG00000010610,ENSG00000089693…
TF	Factor: CP2 motif: NNNNCCAGNCNN	TF:M07602	0.0367804	11291	2935	1760	ENSG00000160180,ENSG00000160181,ENSG00000160183,ENSG00000160188,ENSG00000160190,ENSG00000173276,ENSG00000177398,ENSG00000140519,ENSG00000140522,ENSG00000159842,ENSG00000177370,ENSG00000184811,ENSG00000167193,ENSG00000064205,ENSG00000101076,ENSG00000101098,ENSG00000124120,ENSG00000124249,ENSG00000168734,ENSG00000196839,ENSG00000101180,ENSG00000101182,ENSG00000130700,ENSG00000130701,ENSG00000130702…
TF	Factor: WT1 motif: GNGGGGGCGGGG	TF:M03893	0.037012	8544	2935	1358	ENSG00000160179,ENSG00000160180,ENSG00000160188,ENSG00000160190,ENSG00000173276,ENSG00000140519,ENSG00000140525,ENSG00000140526,ENSG00000108953,ENSG00000159842,ENSG00000205899,ENSG00000064205,ENSG00000124249,ENSG00000101180,ENSG00000130700,ENSG00000130703,ENSG00000130706,ENSG00000149657,ENSG00000184402,ENSG00000023516,ENSG00000102780,ENSG00000120659,ENSG00000183655,ENSG00000109846,ENSG00000137720…
TF	Factor: KLF15 motif: RCCMCRCCCMCN	TF:M12160	0.0401886	13060	2935	2014	ENSG00000160179,ENSG00000160180,ENSG00000160183,ENSG00000160185,ENSG00000160188,ENSG00000160190,ENSG00000173276,ENSG00000140519,ENSG00000140521,ENSG00000140522,ENSG00000140525,ENSG00000140526,ENSG00000108953,ENSG00000159842,ENSG00000177370,ENSG00000184811,ENSG00000205899,ENSG00000167193,ENSG00000064205,ENSG00000101076,ENSG00000101098,ENSG00000124249,ENSG00000132824,ENSG00000166913,ENSG00000168734…
TF	Factor: E2F-3 motif: GGCGGGN match class: 1	TF:M02089_1	0.0405413	9682	2935	1525	ENSG00000160179,ENSG00000160188,ENSG00000160190,ENSG00000173276,ENSG00000140519,ENSG00000140521,ENSG00000140525,ENSG00000140526,ENSG00000108953,ENSG00000159842,ENSG00000205899,ENSG00000167193,ENSG00000101076,ENSG00000101098,ENSG00000124249,ENSG00000166913,ENSG00000196839,ENSG00000101180,ENSG00000101182,ENSG00000130700,ENSG00000130701,ENSG00000130702,ENSG00000130703,ENSG00000130706,ENSG00000149657…
TF	Factor: SP1 motif: NRGKGGGCGGGGCN	TF:M09765	0.0412198	7705	2935	1233	ENSG00000160188,ENSG00000160190,ENSG00000173276,ENSG00000140519,ENSG00000140526,ENSG00000159842,ENSG00000205899,ENSG00000167193,ENSG00000064205,ENSG00000132824,ENSG00000196839,ENSG00000101180,ENSG00000101181,ENSG00000130702,ENSG00000130703,ENSG00000149657,ENSG00000102780,ENSG00000183655,ENSG00000136810,ENSG00000109846,ENSG00000137713,ENSG00000137720,ENSG00000150768,ENSG00000170145,ENSG00000170276…
TF	Factor: Sp2 motif: NYSGCCCCGCCCCCY match class: 1	TF:M03567_1	0.0413508	3756	2935	635	ENSG00000160188,ENSG00000173276,ENSG00000140526,ENSG00000159842,ENSG00000196839,ENSG00000101180,ENSG00000130703,ENSG00000102780,ENSG00000183655,ENSG00000136810,ENSG00000183644,ENSG00000132388,ENSG00000101442,ENSG00000076928,ENSG00000105404,ENSG00000105409,ENSG00000142025,ENSG00000268041,ENSG00000273111,ENSG00000135926,ENSG00000123358,ENSG00000135480,ENSG00000135503,ENSG00000261308,ENSG00000019144…
TF	Factor: LKLF motif: GGGGTGGKSN match class: 1	TF:M07261_1	0.0445064	4251	2935	711	ENSG00000160179,ENSG00000160185,ENSG00000160188,ENSG00000160190,ENSG00000140522,ENSG00000108953,ENSG00000159842,ENSG00000101076,ENSG00000101098,ENSG00000166913,ENSG00000101180,ENSG00000130702,ENSG00000149679,ENSG00000023516,ENSG00000102780,ENSG00000183655,ENSG00000109846,ENSG00000170145,ENSG00000170276,ENSG00000204381,ENSG00000254445,ENSG00000074370,ENSG00000108405,ENSG00000185722,ENSG00000101438…
TF	Factor: c-Myc:Max motif: GCCAYGYGSN	TF:M00322	0.0445763	8031	2935	1281	ENSG00000160179,ENSG00000160180,ENSG00000160181,ENSG00000160190,ENSG00000177398,ENSG00000140519,ENSG00000140521,ENSG00000140522,ENSG00000159842,ENSG00000177370,ENSG00000205899,ENSG00000167193,ENSG00000124120,ENSG00000124249,ENSG00000166913,ENSG00000101180,ENSG00000101182,ENSG00000130700,ENSG00000130702,ENSG00000130703,ENSG00000130706,ENSG00000149657,ENSG00000149679,ENSG00000184402,ENSG00000023516…

## Sheet: 4hpi-24hpi
source	term_name	term_id	adjusted_p_value	term_size	query_size	intersection_size	intersections
GO:MF	antigen binding	GO:0003823	5.66694e-41	174	830	64	ENSG00000211640,ENSG00000211644,ENSG00000211648,ENSG00000211651,ENSG00000211652,ENSG00000211653,ENSG00000211658,ENSG00000211659,ENSG00000211660,ENSG00000211662,ENSG00000211663,ENSG00000211666,ENSG00000211668,ENSG00000211673,ENSG00000211677,ENSG00000211679,ENSG00000254709,ENSG00000278196,ENSG00000204252,ENSG00000223865,ENSG00000231389,ENSG00000231925,ENSG00000211899,ENSG00000211933,ENSG00000211934…
GO:MF	CXCR chemokine receptor binding	GO:0045236	0.000169408	18	830	8	ENSG00000109272,ENSG00000124875,ENSG00000163735,ENSG00000163736,ENSG00000163737,ENSG00000163739,ENSG00000169429,ENSG00000134684
GO:MF	IgG binding	GO:0019864	0.000254154	9	830	6	ENSG00000072694,ENSG00000143226,ENSG00000158869,ENSG00000162747,ENSG00000203747,ENSG00000150337
GO:MF	arylsulfatase activity	GO:0004065	0.00450538	13	830	6	ENSG00000141012,ENSG00000006756,ENSG00000062096,ENSG00000157399,ENSG00000205667,ENSG00000100299
GO:MF	immunoglobulin binding	GO:0019865	0.0257088	24	830	7	ENSG00000072694,ENSG00000143226,ENSG00000158869,ENSG00000162747,ENSG00000203747,ENSG00000012124,ENSG00000150337
GO:BP	adaptive immune response	GO:0002250	1.51422e-32	739	895	117	ENSG00000160654,ENSG00000167286,ENSG00000198851,ENSG00000117322,ENSG00000117335,ENSG00000196352,ENSG00000197721,ENSG00000203710,ENSG00000072694,ENSG00000158869,ENSG00000203747,ENSG00000211637,ENSG00000211638,ENSG00000211639,ENSG00000211640,ENSG00000211641,ENSG00000211642,ENSG00000211643,ENSG00000211644,ENSG00000211645,ENSG00000211647,ENSG00000211648,ENSG00000211649,ENSG00000211650,ENSG00000211651…
GO:BP	immunoglobulin mediated immune response	GO:0016064	1.65339e-31	204	895	61	ENSG00000117322,ENSG00000117335,ENSG00000196352,ENSG00000197721,ENSG00000203710,ENSG00000072694,ENSG00000158869,ENSG00000203747,ENSG00000211677,ENSG00000211679,ENSG00000254709,ENSG00000103522,ENSG00000161955,ENSG00000110169,ENSG00000069399,ENSG00000130202,ENSG00000176208,ENSG00000150337,ENSG00000165471,ENSG00000211899,ENSG00000211933,ENSG00000211934,ENSG00000211935,ENSG00000211937,ENSG00000211938…
GO:BP	B cell mediated immunity	GO:0019724	4.20347e-31	207	895	61	ENSG00000117322,ENSG00000117335,ENSG00000196352,ENSG00000197721,ENSG00000203710,ENSG00000072694,ENSG00000158869,ENSG00000203747,ENSG00000211677,ENSG00000211679,ENSG00000254709,ENSG00000103522,ENSG00000161955,ENSG00000110169,ENSG00000069399,ENSG00000130202,ENSG00000176208,ENSG00000150337,ENSG00000165471,ENSG00000211899,ENSG00000211933,ENSG00000211934,ENSG00000211935,ENSG00000211937,ENSG00000211938…
GO:BP	immune response	GO:0006955	2.85819e-23	1988	895	188	ENSG00000108953,ENSG00000138071,ENSG00000118058,ENSG00000160654,ENSG00000167286,ENSG00000198851,ENSG00000030582,ENSG00000051523,ENSG00000158717,ENSG00000101336,ENSG00000117322,ENSG00000117335,ENSG00000196352,ENSG00000197721,ENSG00000203710,ENSG00000072694,ENSG00000143226,ENSG00000158869,ENSG00000158874,ENSG00000162746,ENSG00000162747,ENSG00000203747,ENSG00000169575,ENSG00000211637,ENSG00000211638…
GO:BP	lymphocyte mediated immunity	GO:0002449	1.13291e-20	361	895	66	ENSG00000117322,ENSG00000117335,ENSG00000196352,ENSG00000197721,ENSG00000203710,ENSG00000072694,ENSG00000158869,ENSG00000203747,ENSG00000211677,ENSG00000211679,ENSG00000254709,ENSG00000103522,ENSG00000206073,ENSG00000161955,ENSG00000110169,ENSG00000069399,ENSG00000073008,ENSG00000130202,ENSG00000121807,ENSG00000134321,ENSG00000176208,ENSG00000150337,ENSG00000165471,ENSG00000116514,ENSG00000211899…
GO:BP	adaptive immune response based on somatic recombination of immune receptors built from immunoglobulin superfamily domains	GO:0002460	1.02348e-19	375	895	66	ENSG00000117322,ENSG00000117335,ENSG00000196352,ENSG00000197721,ENSG00000203710,ENSG00000072694,ENSG00000158869,ENSG00000203747,ENSG00000211677,ENSG00000211679,ENSG00000254709,ENSG00000103522,ENSG00000161955,ENSG00000110169,ENSG00000069399,ENSG00000073008,ENSG00000104856,ENSG00000130202,ENSG00000121807,ENSG00000134321,ENSG00000176208,ENSG00000150337,ENSG00000165471,ENSG00000167085,ENSG00000211899…
GO:BP	immune system process	GO:0002376	3.22376e-19	2776	895	224	ENSG00000108953,ENSG00000138071,ENSG00000118058,ENSG00000160593,ENSG00000160654,ENSG00000167286,ENSG00000198851,ENSG00000004939,ENSG00000005961,ENSG00000030582,ENSG00000108840,ENSG00000051523,ENSG00000158717,ENSG00000101336,ENSG00000117322,ENSG00000117335,ENSG00000196352,ENSG00000197721,ENSG00000203710,ENSG00000072694,ENSG00000143226,ENSG00000158869,ENSG00000158874,ENSG00000162746,ENSG00000162747…
GO:BP	leukocyte mediated immunity	GO:0002443	4.64231e-16	460	895	68	ENSG00000117322,ENSG00000117335,ENSG00000196352,ENSG00000197721,ENSG00000203710,ENSG00000072694,ENSG00000158869,ENSG00000203747,ENSG00000211677,ENSG00000211679,ENSG00000254709,ENSG00000103522,ENSG00000206073,ENSG00000161955,ENSG00000110169,ENSG00000092531,ENSG00000069399,ENSG00000073008,ENSG00000130202,ENSG00000121807,ENSG00000134321,ENSG00000176208,ENSG00000124875,ENSG00000150337,ENSG00000165471…
GO:BP	immune effector process	GO:0002252	4.17527e-14	698	895	83	ENSG00000118058,ENSG00000030582,ENSG00000101336,ENSG00000117322,ENSG00000117335,ENSG00000196352,ENSG00000197721,ENSG00000203710,ENSG00000072694,ENSG00000158869,ENSG00000158874,ENSG00000203747,ENSG00000211677,ENSG00000211679,ENSG00000254709,ENSG00000103522,ENSG00000182393,ENSG00000206073,ENSG00000141510,ENSG00000161955,ENSG00000110169,ENSG00000092531,ENSG00000184381,ENSG00000176083,ENSG00000069399…
GO:CC	immunoglobulin complex	GO:0019814	7.65955e-73	152	916	84	ENSG00000211637,ENSG00000211638,ENSG00000211639,ENSG00000211640,ENSG00000211641,ENSG00000211642,ENSG00000211643,ENSG00000211644,ENSG00000211645,ENSG00000211647,ENSG00000211648,ENSG00000211649,ENSG00000211650,ENSG00000211651,ENSG00000211652,ENSG00000211653,ENSG00000211654,ENSG00000211655,ENSG00000211656,ENSG00000211657,ENSG00000211658,ENSG00000211659,ENSG00000211660,ENSG00000211661,ENSG00000211662…
GO:CC	extracellular region	GO:0005576	2.28055e-10	4213	916	262	ENSG00000108953,ENSG00000115902,ENSG00000138069,ENSG00000138071,ENSG00000118094,ENSG00000149582,ENSG00000004939,ENSG00000005961,ENSG00000030582,ENSG00000108849,ENSG00000131096,ENSG00000073060,ENSG00000150991,ENSG00000124391,ENSG00000141012,ENSG00000198931,ENSG00000117322,ENSG00000117335,ENSG00000196352,ENSG00000197721,ENSG00000203710,ENSG00000070371,ENSG00000100075,ENSG00000107984,ENSG00000071246…
GO:CC	extracellular space	GO:0005615	7.02149e-07	3303	916	203	ENSG00000108953,ENSG00000115902,ENSG00000138069,ENSG00000138071,ENSG00000118094,ENSG00000004939,ENSG00000005961,ENSG00000030582,ENSG00000108849,ENSG00000131096,ENSG00000073060,ENSG00000150991,ENSG00000124391,ENSG00000141012,ENSG00000198931,ENSG00000117322,ENSG00000117335,ENSG00000196352,ENSG00000197721,ENSG00000203710,ENSG00000070371,ENSG00000100075,ENSG00000107984,ENSG00000071246,ENSG00000158874…
GO:CC	plasma membrane	GO:0005886	0.000986893	5742	916	299	ENSG00000108953,ENSG00000184811,ENSG00000115902,ENSG00000198369,ENSG00000019144,ENSG00000118094,ENSG00000149573,ENSG00000149575,ENSG00000149582,ENSG00000160588,ENSG00000160593,ENSG00000160654,ENSG00000167286,ENSG00000177098,ENSG00000198851,ENSG00000004939,ENSG00000005961,ENSG00000030582,ENSG00000073060,ENSG00000150991,ENSG00000051523,ENSG00000103335,ENSG00000101336,ENSG00000149599,ENSG00000260903…
GO:CC	chylomicron	GO:0042627	0.00246978	13	916	6	ENSG00000158874,ENSG00000130203,ENSG00000130208,ENSG00000224916,ENSG00000234906,ENSG00000105699
GO:CC	triglyceride-rich plasma lipoprotein particle	GO:0034385	0.00531359	21	916	7	ENSG00000158874,ENSG00000130203,ENSG00000130208,ENSG00000224916,ENSG00000234906,ENSG00000267467,ENSG00000105699
GO:CC	very-low-density lipoprotein particle	GO:0034361	0.00531359	21	916	7	ENSG00000158874,ENSG00000130203,ENSG00000130208,ENSG00000224916,ENSG00000234906,ENSG00000267467,ENSG00000105699
GO:CC	cell periphery	GO:0071944	0.00613911	6228	916	315	ENSG00000108953,ENSG00000184811,ENSG00000115902,ENSG00000138071,ENSG00000198369,ENSG00000019144,ENSG00000118094,ENSG00000149573,ENSG00000149575,ENSG00000149582,ENSG00000160588,ENSG00000160593,ENSG00000160654,ENSG00000167286,ENSG00000177098,ENSG00000198851,ENSG00000004939,ENSG00000005961,ENSG00000030582,ENSG00000073060,ENSG00000150991,ENSG00000051523,ENSG00000103335,ENSG00000101336,ENSG00000149599…
GO:CC	blood microparticle	GO:0072562	0.0180784	136	916	17	ENSG00000004939,ENSG00000005961,ENSG00000158874,ENSG00000173110,ENSG00000211648,ENSG00000211659,ENSG00000211662,ENSG00000211677,ENSG00000211679,ENSG00000110169,ENSG00000159251,ENSG00000130203,ENSG00000079557,ENSG00000211899,ENSG00000211938,ENSG00000211942,ENSG00000211949
GO:CC	paraspeckles	GO:0042382	0.0436929	13	916	5	ENSG00000111605,ENSG00000245532,ENSG00000277599,ENSG00000278050,ENSG00000278144
KEGG	Neutrophil extracellular trap formation	KEGG:04613	3.09407e-06	188	341	26	ENSG00000005961,ENSG00000108840,ENSG00000051523,ENSG00000197721,ENSG00000203710,ENSG00000143226,ENSG00000162747,ENSG00000203747,ENSG00000145675,ENSG00000142208,ENSG00000173039,ENSG00000150337,ENSG00000183598,ENSG00000184260,ENSG00000184270,ENSG00000184678,ENSG00000203811,ENSG00000203814,ENSG00000203852,ENSG00000270276,ENSG00000270882,ENSG00000100429,ENSG00000185386,ENSG00000188130,ENSG00000196591…
KEGG	Leishmaniasis	KEGG:05140	1.32553e-05	72	341	15	ENSG00000051523,ENSG00000197721,ENSG00000203710,ENSG00000143226,ENSG00000162747,ENSG00000203747,ENSG00000204252,ENSG00000223865,ENSG00000231389,ENSG00000173039,ENSG00000150337,ENSG00000185386,ENSG00000188130,ENSG00000137462,ENSG00000115232
KEGG	Hematopoietic cell lineage	KEGG:04640	0.000361439	92	341	15	ENSG00000160654,ENSG00000167286,ENSG00000198851,ENSG00000005961,ENSG00000117322,ENSG00000196352,ENSG00000197721,ENSG00000203710,ENSG00000095752,ENSG00000204252,ENSG00000223865,ENSG00000231389,ENSG00000012124,ENSG00000150337,ENSG00000115232
KEGG	Th1 and Th2 cell differentiation	KEGG:04658	0.00546955	89	341	13	ENSG00000160654,ENSG00000167286,ENSG00000198851,ENSG00000090932,ENSG00000204252,ENSG00000223865,ENSG00000231389,ENSG00000184916,ENSG00000198719,ENSG00000173039,ENSG00000185386,ENSG00000188130,ENSG00000081985
KEGG	Systemic lupus erythematosus	KEGG:05322	0.00798288	132	341	16	ENSG00000143226,ENSG00000162747,ENSG00000203747,ENSG00000204252,ENSG00000223865,ENSG00000231389,ENSG00000150337,ENSG00000183598,ENSG00000184260,ENSG00000184270,ENSG00000184678,ENSG00000203811,ENSG00000203814,ENSG00000203852,ENSG00000270276,ENSG00000270882
KEGG	Epstein-Barr virus infection	KEGG:05169	0.0404468	198	341	19	ENSG00000160654,ENSG00000167286,ENSG00000198851,ENSG00000117322,ENSG00000145675,ENSG00000141510,ENSG00000204252,ENSG00000223865,ENSG00000231389,ENSG00000231925,ENSG00000104856,ENSG00000142208,ENSG00000173039,ENSG00000185386,ENSG00000188130,ENSG00000196591,ENSG00000116717,ENSG00000137462,ENSG00000105173
REAC	FCGR activation	REAC:R-HSA-2029481	8.45799e-31	67	463	37	ENSG00000160654,ENSG00000101336,ENSG00000143226,ENSG00000203747,ENSG00000211640,ENSG00000211644,ENSG00000211648,ENSG00000211651,ENSG00000211652,ENSG00000211653,ENSG00000211658,ENSG00000211659,ENSG00000211660,ENSG00000211662,ENSG00000211663,ENSG00000211666,ENSG00000211668,ENSG00000211673,ENSG00000211677,ENSG00000211679,ENSG00000278196,ENSG00000150337,ENSG00000211934,ENSG00000211937,ENSG00000211938…
REAC	Role of phospholipids in phagocytosis	REAC:R-HSA-2029485	1.66747e-29	81	463	39	ENSG00000160654,ENSG00000143226,ENSG00000203747,ENSG00000211640,ENSG00000211644,ENSG00000211648,ENSG00000211651,ENSG00000211652,ENSG00000211653,ENSG00000211658,ENSG00000211659,ENSG00000211660,ENSG00000211662,ENSG00000211663,ENSG00000211666,ENSG00000211668,ENSG00000211673,ENSG00000211677,ENSG00000211679,ENSG00000278196,ENSG00000145675,ENSG00000184381,ENSG00000166428,ENSG00000150337,ENSG00000211934…
REAC	CD22 mediated BCR regulation	REAC:R-HSA-5690714	1.10929e-28	60	463	34	ENSG00000211640,ENSG00000211644,ENSG00000211648,ENSG00000211651,ENSG00000211652,ENSG00000211653,ENSG00000211658,ENSG00000211659,ENSG00000211660,ENSG00000211662,ENSG00000211663,ENSG00000211666,ENSG00000211668,ENSG00000211673,ENSG00000211677,ENSG00000211679,ENSG00000278196,ENSG00000012124,ENSG00000211899,ENSG00000211934,ENSG00000211937,ENSG00000211938,ENSG00000211941,ENSG00000211942,ENSG00000211949…
REAC	FCGR3A-mediated IL10 synthesis	REAC:R-HSA-9664323	1.26611e-26	93	463	39	ENSG00000160654,ENSG00000101336,ENSG00000143226,ENSG00000203747,ENSG00000211640,ENSG00000211644,ENSG00000211648,ENSG00000211651,ENSG00000211652,ENSG00000211653,ENSG00000211658,ENSG00000211659,ENSG00000211660,ENSG00000211662,ENSG00000211663,ENSG00000211666,ENSG00000211668,ENSG00000211673,ENSG00000211677,ENSG00000211679,ENSG00000278196,ENSG00000188191,ENSG00000114302,ENSG00000150337,ENSG00000211934…
REAC	Role of LAT2/NTAL/LAB on calcium mobilization	REAC:R-HSA-2730905	6.24603e-26	69	463	34	ENSG00000158869,ENSG00000211640,ENSG00000211644,ENSG00000211648,ENSG00000211651,ENSG00000211652,ENSG00000211653,ENSG00000211658,ENSG00000211659,ENSG00000211660,ENSG00000211662,ENSG00000211663,ENSG00000211666,ENSG00000211668,ENSG00000211673,ENSG00000211677,ENSG00000211679,ENSG00000278196,ENSG00000145675,ENSG00000211934,ENSG00000211937,ENSG00000211938,ENSG00000211941,ENSG00000211942,ENSG00000211949…
REAC	Classical antibody-mediated complement activation	REAC:R-HSA-173623	1.93409e-25	61	463	32	ENSG00000211640,ENSG00000211644,ENSG00000211648,ENSG00000211651,ENSG00000211652,ENSG00000211653,ENSG00000211658,ENSG00000211659,ENSG00000211660,ENSG00000211662,ENSG00000211663,ENSG00000211666,ENSG00000211668,ENSG00000211673,ENSG00000211677,ENSG00000211679,ENSG00000278196,ENSG00000211934,ENSG00000211937,ENSG00000211938,ENSG00000211941,ENSG00000211942,ENSG00000211949,ENSG00000211955,ENSG00000270550…
REAC	Creation of C4 and C2 activators	REAC:R-HSA-166786	7.72212e-25	68	463	33	ENSG00000211640,ENSG00000211644,ENSG00000211648,ENSG00000211651,ENSG00000211652,ENSG00000211653,ENSG00000211658,ENSG00000211659,ENSG00000211660,ENSG00000211662,ENSG00000211663,ENSG00000211666,ENSG00000211668,ENSG00000211673,ENSG00000211677,ENSG00000211679,ENSG00000278196,ENSG00000165471,ENSG00000211934,ENSG00000211937,ENSG00000211938,ENSG00000211941,ENSG00000211942,ENSG00000211949,ENSG00000211955…
REAC	Scavenging of heme from plasma	REAC:R-HSA-2168880	1.42282e-24	69	463	33	ENSG00000211640,ENSG00000211644,ENSG00000211648,ENSG00000211651,ENSG00000211652,ENSG00000211653,ENSG00000211658,ENSG00000211659,ENSG00000211660,ENSG00000211662,ENSG00000211663,ENSG00000211666,ENSG00000211668,ENSG00000211673,ENSG00000211677,ENSG00000211679,ENSG00000278196,ENSG00000110169,ENSG00000211934,ENSG00000211937,ENSG00000211938,ENSG00000211941,ENSG00000211942,ENSG00000211949,ENSG00000211955…
REAC	Leishmania parasite growth and survival	REAC:R-HSA-9664433	3.51106e-24	132	463	43	ENSG00000160654,ENSG00000101336,ENSG00000143226,ENSG00000203747,ENSG00000128266,ENSG00000211640,ENSG00000211644,ENSG00000211648,ENSG00000211651,ENSG00000211652,ENSG00000211653,ENSG00000211658,ENSG00000211659,ENSG00000211660,ENSG00000211662,ENSG00000211663,ENSG00000211666,ENSG00000211668,ENSG00000211673,ENSG00000211677,ENSG00000211679,ENSG00000278196,ENSG00000188191,ENSG00000114302,ENSG00000174021…
REAC	Anti-inflammatory response favouring Leishmania parasite infection	REAC:R-HSA-9662851	3.51106e-24	132	463	43	ENSG00000160654,ENSG00000101336,ENSG00000143226,ENSG00000203747,ENSG00000128266,ENSG00000211640,ENSG00000211644,ENSG00000211648,ENSG00000211651,ENSG00000211652,ENSG00000211653,ENSG00000211658,ENSG00000211659,ENSG00000211660,ENSG00000211662,ENSG00000211663,ENSG00000211666,ENSG00000211668,ENSG00000211673,ENSG00000211677,ENSG00000211679,ENSG00000278196,ENSG00000188191,ENSG00000114302,ENSG00000174021…
REAC	Antigen activates B Cell Receptor (BCR) leading to generation of second messengers	REAC:R-HSA-983695	1.34581e-23	84	463	35	ENSG00000211640,ENSG00000211644,ENSG00000211648,ENSG00000211651,ENSG00000211652,ENSG00000211653,ENSG00000211658,ENSG00000211659,ENSG00000211660,ENSG00000211662,ENSG00000211663,ENSG00000211666,ENSG00000211668,ENSG00000211673,ENSG00000211677,ENSG00000211679,ENSG00000278196,ENSG00000145675,ENSG00000012124,ENSG00000211899,ENSG00000211934,ENSG00000211937,ENSG00000211938,ENSG00000211941,ENSG00000211942…
REAC	Initial triggering of complement	REAC:R-HSA-166663	7.32308e-23	76	463	33	ENSG00000211640,ENSG00000211644,ENSG00000211648,ENSG00000211651,ENSG00000211652,ENSG00000211653,ENSG00000211658,ENSG00000211659,ENSG00000211660,ENSG00000211662,ENSG00000211663,ENSG00000211666,ENSG00000211668,ENSG00000211673,ENSG00000211677,ENSG00000211679,ENSG00000278196,ENSG00000165471,ENSG00000211934,ENSG00000211937,ENSG00000211938,ENSG00000211941,ENSG00000211942,ENSG00000211949,ENSG00000211955…
REAC	Regulation of Complement cascade	REAC:R-HSA-977606	1.65958e-21	101	463	36	ENSG00000117322,ENSG00000117335,ENSG00000196352,ENSG00000203710,ENSG00000211640,ENSG00000211644,ENSG00000211648,ENSG00000211651,ENSG00000211652,ENSG00000211653,ENSG00000211658,ENSG00000211659,ENSG00000211660,ENSG00000211662,ENSG00000211663,ENSG00000211666,ENSG00000211668,ENSG00000211673,ENSG00000211677,ENSG00000211679,ENSG00000278196,ENSG00000211934,ENSG00000211937,ENSG00000211938,ENSG00000211941…
REAC	FCERI mediated MAPK activation	REAC:R-HSA-2871796	2.30908e-21	83	463	33	ENSG00000158869,ENSG00000211640,ENSG00000211644,ENSG00000211648,ENSG00000211651,ENSG00000211652,ENSG00000211653,ENSG00000211658,ENSG00000211659,ENSG00000211660,ENSG00000211662,ENSG00000211663,ENSG00000211666,ENSG00000211668,ENSG00000211673,ENSG00000211677,ENSG00000211679,ENSG00000278196,ENSG00000211934,ENSG00000211937,ENSG00000211938,ENSG00000211941,ENSG00000211942,ENSG00000211949,ENSG00000211955…
REAC	FCERI mediated Ca+2 mobilization	REAC:R-HSA-2871809	2.30908e-21	83	463	33	ENSG00000158869,ENSG00000211640,ENSG00000211644,ENSG00000211648,ENSG00000211651,ENSG00000211652,ENSG00000211653,ENSG00000211658,ENSG00000211659,ENSG00000211660,ENSG00000211662,ENSG00000211663,ENSG00000211666,ENSG00000211668,ENSG00000211673,ENSG00000211677,ENSG00000211679,ENSG00000278196,ENSG00000211934,ENSG00000211937,ENSG00000211938,ENSG00000211941,ENSG00000211942,ENSG00000211949,ENSG00000211955…
REAC	Binding and Uptake of Ligands by Scavenger Receptors	REAC:R-HSA-2173782	4.52437e-21	97	463	35	ENSG00000211640,ENSG00000211644,ENSG00000211648,ENSG00000211651,ENSG00000211652,ENSG00000211653,ENSG00000211658,ENSG00000211659,ENSG00000211660,ENSG00000211662,ENSG00000211663,ENSG00000211666,ENSG00000211668,ENSG00000211673,ENSG00000211677,ENSG00000211679,ENSG00000278196,ENSG00000110169,ENSG00000179954,ENSG00000130203,ENSG00000211934,ENSG00000211937,ENSG00000211938,ENSG00000211941,ENSG00000211942…
REAC	Complement cascade	REAC:R-HSA-166658	5.82447e-21	111	463	37	ENSG00000117322,ENSG00000117335,ENSG00000196352,ENSG00000203710,ENSG00000211640,ENSG00000211644,ENSG00000211648,ENSG00000211651,ENSG00000211652,ENSG00000211653,ENSG00000211658,ENSG00000211659,ENSG00000211660,ENSG00000211662,ENSG00000211663,ENSG00000211666,ENSG00000211668,ENSG00000211673,ENSG00000211677,ENSG00000211679,ENSG00000278196,ENSG00000165471,ENSG00000211934,ENSG00000211937,ENSG00000211938…
REAC	Fcgamma receptor (FCGR) dependent phagocytosis	REAC:R-HSA-2029480	5.92407e-21	140	463	41	ENSG00000138071,ENSG00000160654,ENSG00000101336,ENSG00000143226,ENSG00000203747,ENSG00000211640,ENSG00000211644,ENSG00000211648,ENSG00000211651,ENSG00000211652,ENSG00000211653,ENSG00000211658,ENSG00000211659,ENSG00000211660,ENSG00000211662,ENSG00000211663,ENSG00000211666,ENSG00000211668,ENSG00000211673,ENSG00000211677,ENSG00000211679,ENSG00000278196,ENSG00000145675,ENSG00000184381,ENSG00000166428…
REAC	Cell surface interactions at the vascular wall	REAC:R-HSA-202733	8.66126e-21	190	463	47	ENSG00000160593,ENSG00000158869,ENSG00000169575,ENSG00000211640,ENSG00000211644,ENSG00000211648,ENSG00000211651,ENSG00000211652,ENSG00000211653,ENSG00000211658,ENSG00000211659,ENSG00000211660,ENSG00000211662,ENSG00000211663,ENSG00000211666,ENSG00000211668,ENSG00000211673,ENSG00000211677,ENSG00000211679,ENSG00000278196,ENSG00000145675,ENSG00000129244,ENSG00000002586,ENSG00000100151,ENSG00000100156…
REAC	Regulation of actin dynamics for phagocytic cup formation	REAC:R-HSA-2029482	3.40508e-20	116	463	37	ENSG00000138071,ENSG00000160654,ENSG00000143226,ENSG00000203747,ENSG00000211640,ENSG00000211644,ENSG00000211648,ENSG00000211651,ENSG00000211652,ENSG00000211653,ENSG00000211658,ENSG00000211659,ENSG00000211660,ENSG00000211662,ENSG00000211663,ENSG00000211666,ENSG00000211668,ENSG00000211673,ENSG00000211677,ENSG00000211679,ENSG00000278196,ENSG00000150337,ENSG00000211934,ENSG00000211937,ENSG00000211938…
REAC	FCGR3A-mediated phagocytosis	REAC:R-HSA-9664422	1.39137e-19	113	463	36	ENSG00000138071,ENSG00000160654,ENSG00000101336,ENSG00000203747,ENSG00000211640,ENSG00000211644,ENSG00000211648,ENSG00000211651,ENSG00000211652,ENSG00000211653,ENSG00000211658,ENSG00000211659,ENSG00000211660,ENSG00000211662,ENSG00000211663,ENSG00000211666,ENSG00000211668,ENSG00000211673,ENSG00000211677,ENSG00000211679,ENSG00000278196,ENSG00000211934,ENSG00000211937,ENSG00000211938,ENSG00000211941…
REAC	Parasite infection	REAC:R-HSA-9664407	1.39137e-19	113	463	36	ENSG00000138071,ENSG00000160654,ENSG00000101336,ENSG00000203747,ENSG00000211640,ENSG00000211644,ENSG00000211648,ENSG00000211651,ENSG00000211652,ENSG00000211653,ENSG00000211658,ENSG00000211659,ENSG00000211660,ENSG00000211662,ENSG00000211663,ENSG00000211666,ENSG00000211668,ENSG00000211673,ENSG00000211677,ENSG00000211679,ENSG00000278196,ENSG00000211934,ENSG00000211937,ENSG00000211938,ENSG00000211941…
REAC	Leishmania phagocytosis	REAC:R-HSA-9664417	1.39137e-19	113	463	36	ENSG00000138071,ENSG00000160654,ENSG00000101336,ENSG00000203747,ENSG00000211640,ENSG00000211644,ENSG00000211648,ENSG00000211651,ENSG00000211652,ENSG00000211653,ENSG00000211658,ENSG00000211659,ENSG00000211660,ENSG00000211662,ENSG00000211663,ENSG00000211666,ENSG00000211668,ENSG00000211673,ENSG00000211677,ENSG00000211679,ENSG00000278196,ENSG00000211934,ENSG00000211937,ENSG00000211938,ENSG00000211941…
REAC	Immunoregulatory interactions between a Lymphoid and a non-Lymphoid cell	REAC:R-HSA-198933	5.14612e-19	181	463	44	ENSG00000160593,ENSG00000160654,ENSG00000167286,ENSG00000198851,ENSG00000072694,ENSG00000203747,ENSG00000211640,ENSG00000211644,ENSG00000211648,ENSG00000211651,ENSG00000211652,ENSG00000211653,ENSG00000211658,ENSG00000211659,ENSG00000211660,ENSG00000211662,ENSG00000211663,ENSG00000211666,ENSG00000211668,ENSG00000211673,ENSG00000211677,ENSG00000211679,ENSG00000278196,ENSG00000002586,ENSG00000073008…
REAC	Potential therapeutics for SARS	REAC:R-HSA-9679191	9.98427e-19	150	463	40	ENSG00000211640,ENSG00000211644,ENSG00000211648,ENSG00000211651,ENSG00000211652,ENSG00000211653,ENSG00000211658,ENSG00000211659,ENSG00000211660,ENSG00000211662,ENSG00000211663,ENSG00000211666,ENSG00000211668,ENSG00000211673,ENSG00000211677,ENSG00000211679,ENSG00000278196,ENSG00000129244,ENSG00000178035,ENSG00000089356,ENSG00000221946,ENSG00000266964,ENSG00000196591,ENSG00000211899,ENSG00000211934…
REAC	Leishmania infection	REAC:R-HSA-9658195	1.63892e-17	215	463	46	ENSG00000138071,ENSG00000160654,ENSG00000051523,ENSG00000101336,ENSG00000143226,ENSG00000203747,ENSG00000128266,ENSG00000211640,ENSG00000211644,ENSG00000211648,ENSG00000211651,ENSG00000211652,ENSG00000211653,ENSG00000211658,ENSG00000211659,ENSG00000211660,ENSG00000211662,ENSG00000211663,ENSG00000211666,ENSG00000211668,ENSG00000211673,ENSG00000211677,ENSG00000211679,ENSG00000278196,ENSG00000188191…
REAC	Parasitic Infection Pathways	REAC:R-HSA-9824443	1.63892e-17	215	463	46	ENSG00000138071,ENSG00000160654,ENSG00000051523,ENSG00000101336,ENSG00000143226,ENSG00000203747,ENSG00000128266,ENSG00000211640,ENSG00000211644,ENSG00000211648,ENSG00000211651,ENSG00000211652,ENSG00000211653,ENSG00000211658,ENSG00000211659,ENSG00000211660,ENSG00000211662,ENSG00000211663,ENSG00000211666,ENSG00000211668,ENSG00000211673,ENSG00000211677,ENSG00000211679,ENSG00000278196,ENSG00000188191…
REAC	FCERI mediated NF-kB activation	REAC:R-HSA-2871837	1.43394e-16	136	463	36	ENSG00000150991,ENSG00000158869,ENSG00000211640,ENSG00000211644,ENSG00000211648,ENSG00000211651,ENSG00000211652,ENSG00000211653,ENSG00000211658,ENSG00000211659,ENSG00000211660,ENSG00000211662,ENSG00000211663,ENSG00000211666,ENSG00000211668,ENSG00000211673,ENSG00000211677,ENSG00000211679,ENSG00000278196,ENSG00000008018,ENSG00000173039,ENSG00000211934,ENSG00000211937,ENSG00000211938,ENSG00000211941…
REAC	Signaling by the B Cell Receptor (BCR)	REAC:R-HSA-983705	1.63201e-15	163	463	38	ENSG00000150991,ENSG00000211640,ENSG00000211644,ENSG00000211648,ENSG00000211651,ENSG00000211652,ENSG00000211653,ENSG00000211658,ENSG00000211659,ENSG00000211660,ENSG00000211662,ENSG00000211663,ENSG00000211666,ENSG00000211668,ENSG00000211673,ENSG00000211677,ENSG00000211679,ENSG00000278196,ENSG00000145675,ENSG00000008018,ENSG00000012124,ENSG00000173039,ENSG00000211899,ENSG00000211934,ENSG00000211937…
REAC	Fc epsilon receptor (FCERI) signaling	REAC:R-HSA-2454202	5.47845e-13	182	463	37	ENSG00000150991,ENSG00000158869,ENSG00000211640,ENSG00000211644,ENSG00000211648,ENSG00000211651,ENSG00000211652,ENSG00000211653,ENSG00000211658,ENSG00000211659,ENSG00000211660,ENSG00000211662,ENSG00000211663,ENSG00000211666,ENSG00000211668,ENSG00000211673,ENSG00000211677,ENSG00000211679,ENSG00000278196,ENSG00000145675,ENSG00000008018,ENSG00000173039,ENSG00000211934,ENSG00000211937,ENSG00000211938…
REAC	Hemostasis	REAC:R-HSA-109582	9.1794e-10	672	463	70	ENSG00000160593,ENSG00000005961,ENSG00000158869,ENSG00000169575,ENSG00000211640,ENSG00000211644,ENSG00000211648,ENSG00000211651,ENSG00000211652,ENSG00000211653,ENSG00000211658,ENSG00000211659,ENSG00000211660,ENSG00000211662,ENSG00000211663,ENSG00000211666,ENSG00000211668,ENSG00000211673,ENSG00000211677,ENSG00000211679,ENSG00000278196,ENSG00000145675,ENSG00000188191,ENSG00000131381,ENSG00000166401…
REAC	Infectious disease	REAC:R-HSA-5663205	2.67167e-08	999	463	87	ENSG00000108953,ENSG00000138071,ENSG00000160654,ENSG00000150991,ENSG00000051523,ENSG00000101336,ENSG00000143226,ENSG00000203747,ENSG00000128266,ENSG00000211640,ENSG00000211644,ENSG00000211648,ENSG00000211651,ENSG00000211652,ENSG00000211653,ENSG00000211658,ENSG00000211659,ENSG00000211660,ENSG00000211662,ENSG00000211663,ENSG00000211666,ENSG00000211668,ENSG00000211673,ENSG00000211677,ENSG00000211679…
REAC	SARS-CoV Infections	REAC:R-HSA-9679506	1.35421e-07	459	463	51	ENSG00000108953,ENSG00000150991,ENSG00000211640,ENSG00000211644,ENSG00000211648,ENSG00000211651,ENSG00000211652,ENSG00000211653,ENSG00000211658,ENSG00000211659,ENSG00000211660,ENSG00000211662,ENSG00000211663,ENSG00000211666,ENSG00000211668,ENSG00000211673,ENSG00000211677,ENSG00000211679,ENSG00000278196,ENSG00000105193,ENSG00000129244,ENSG00000231500,ENSG00000178035,ENSG00000142252,ENSG00000142208…
REAC	Viral Infection Pathways	REAC:R-HSA-9824446	2.66429e-07	809	463	73	ENSG00000108953,ENSG00000150991,ENSG00000101336,ENSG00000211640,ENSG00000211644,ENSG00000211648,ENSG00000211651,ENSG00000211652,ENSG00000211653,ENSG00000211658,ENSG00000211659,ENSG00000211660,ENSG00000211662,ENSG00000211663,ENSG00000211666,ENSG00000211668,ENSG00000211673,ENSG00000211677,ENSG00000211679,ENSG00000278196,ENSG00000182899,ENSG00000105193,ENSG00000196235,ENSG00000129244,ENSG00000132522…
REAC	Vesicle-mediated transport	REAC:R-HSA-5653656	9.65191e-07	718	463	66	ENSG00000108953,ENSG00000138069,ENSG00000138071,ENSG00000095139,ENSG00000160654,ENSG00000167286,ENSG00000150991,ENSG00000167515,ENSG00000196352,ENSG00000070371,ENSG00000100228,ENSG00000211640,ENSG00000211644,ENSG00000211648,ENSG00000211651,ENSG00000211652,ENSG00000211653,ENSG00000211658,ENSG00000211659,ENSG00000211660,ENSG00000211662,ENSG00000211663,ENSG00000211666,ENSG00000211668,ENSG00000211673…
REAC	Adaptive Immune System	REAC:R-HSA-1280218	2.06053e-05	809	463	68	ENSG00000110344,ENSG00000160593,ENSG00000160654,ENSG00000167286,ENSG00000198851,ENSG00000161664,ENSG00000150991,ENSG00000051523,ENSG00000072694,ENSG00000203747,ENSG00000211640,ENSG00000211644,ENSG00000211648,ENSG00000211651,ENSG00000211652,ENSG00000211653,ENSG00000211658,ENSG00000211659,ENSG00000211660,ENSG00000211662,ENSG00000211663,ENSG00000211666,ENSG00000211668,ENSG00000211673,ENSG00000211677…
REAC	Disease	REAC:R-HSA-1643685	2.48941e-05	1767	463	120	ENSG00000108953,ENSG00000138071,ENSG00000198369,ENSG00000160654,ENSG00000004939,ENSG00000005961,ENSG00000108840,ENSG00000141349,ENSG00000150991,ENSG00000051523,ENSG00000141012,ENSG00000198931,ENSG00000101336,ENSG00000107984,ENSG00000143226,ENSG00000203747,ENSG00000128266,ENSG00000211640,ENSG00000211644,ENSG00000211648,ENSG00000211651,ENSG00000211652,ENSG00000211653,ENSG00000211658,ENSG00000211659…
REAC	Innate Immune System	REAC:R-HSA-168249	0.000146736	1101	463	82	ENSG00000138071,ENSG00000160654,ENSG00000030582,ENSG00000150991,ENSG00000051523,ENSG00000141012,ENSG00000198931,ENSG00000101336,ENSG00000117322,ENSG00000117335,ENSG00000196352,ENSG00000203710,ENSG00000143226,ENSG00000158869,ENSG00000162747,ENSG00000173110,ENSG00000203747,ENSG00000211640,ENSG00000211644,ENSG00000211648,ENSG00000211651,ENSG00000211652,ENSG00000211653,ENSG00000211658,ENSG00000211659…
REAC	Immune System	REAC:R-HSA-168256	0.000336645	2052	463	130	ENSG00000138071,ENSG00000110344,ENSG00000160593,ENSG00000160654,ENSG00000167286,ENSG00000198851,ENSG00000030582,ENSG00000161664,ENSG00000150991,ENSG00000051523,ENSG00000124391,ENSG00000141012,ENSG00000198931,ENSG00000101336,ENSG00000117322,ENSG00000117335,ENSG00000196352,ENSG00000203710,ENSG00000072694,ENSG00000143226,ENSG00000158869,ENSG00000162747,ENSG00000173110,ENSG00000203747,ENSG00000211640…
REAC	Chemokine receptors bind chemokines	REAC:R-HSA-380108	0.0126453	57	463	11	ENSG00000121797,ENSG00000121807,ENSG00000160791,ENSG00000163823,ENSG00000183625,ENSG00000124875,ENSG00000163735,ENSG00000163736,ENSG00000163737,ENSG00000163739,ENSG00000169429
TF	Factor: LUMAN motif: CYCAGCYYCY	TF:M09729	8.28111e-07	10920	749	491	ENSG00000108953,ENSG00000184811,ENSG00000205899,ENSG00000011523,ENSG00000115902,ENSG00000138069,ENSG00000138071,ENSG00000198369,ENSG00000110344,ENSG00000118058,ENSG00000118094,ENSG00000118096,ENSG00000149573,ENSG00000149575,ENSG00000149582,ENSG00000160654,ENSG00000167286,ENSG00000177098,ENSG00000198851,ENSG00000004939,ENSG00000013306,ENSG00000030582,ENSG00000087152,ENSG00000091947,ENSG00000108309…
TF	Factor: RORA motif: CCYTGNCCTN match class: 1	TF:M12659_1	7.5553e-06	2314	749	141	ENSG00000159842,ENSG00000118094,ENSG00000004939,ENSG00000091947,ENSG00000108309,ENSG00000161654,ENSG00000161664,ENSG00000073060,ENSG00000051523,ENSG00000124391,ENSG00000129993,ENSG00000167513,ENSG00000198931,ENSG00000101331,ENSG00000101336,ENSG00000101337,ENSG00000131044,ENSG00000149599,ENSG00000117335,ENSG00000197721,ENSG00000100033,ENSG00000100075,ENSG00000072694,ENSG00000158887,ENSG00000244682…
TF	Factor: GKLF motif: GCCMCRCCCNNN match class: 1	TF:M01588_1	0.000242563	4076	749	212	ENSG00000159842,ENSG00000019144,ENSG00000095139,ENSG00000118094,ENSG00000149582,ENSG00000013306,ENSG00000087152,ENSG00000141349,ENSG00000161653,ENSG00000168591,ENSG00000073060,ENSG00000081760,ENSG00000150991,ENSG00000184992,ENSG00000051523,ENSG00000141012,ENSG00000167508,ENSG00000167513,ENSG00000167515,ENSG00000198931,ENSG00000260903,ENSG00000117335,ENSG00000197721,ENSG00000063515,ENSG00000070371…
TF	Factor: PURBETA motif: NCWGRGGCTGGGG match class: 1	TF:M12726_1	0.000256216	2535	749	145	ENSG00000184811,ENSG00000205899,ENSG00000115902,ENSG00000118094,ENSG00000177098,ENSG00000004939,ENSG00000013306,ENSG00000087152,ENSG00000108309,ENSG00000108849,ENSG00000131096,ENSG00000161653,ENSG00000161664,ENSG00000161682,ENSG00000073060,ENSG00000051523,ENSG00000103335,ENSG00000129993,ENSG00000167513,ENSG00000185669,ENSG00000101306,ENSG00000260903,ENSG00000063515,ENSG00000070371,ENSG00000070413…
TF	Factor: SP1 motif: GGCCCCGCCCCCN	TF:M12666	0.000392049	8941	749	404	ENSG00000108953,ENSG00000159842,ENSG00000205899,ENSG00000011523,ENSG00000115902,ENSG00000138069,ENSG00000138071,ENSG00000019144,ENSG00000095139,ENSG00000118058,ENSG00000149582,ENSG00000013306,ENSG00000087152,ENSG00000108309,ENSG00000108312,ENSG00000108840,ENSG00000125319,ENSG00000131096,ENSG00000141349,ENSG00000161653,ENSG00000161654,ENSG00000161682,ENSG00000168591,ENSG00000073060,ENSG00000081760…
TF	Factor: PHB motif: NCCCAGCCCCY match class: 1	TF:M12725_1	0.000452841	4515	749	229	ENSG00000159842,ENSG00000184811,ENSG00000205899,ENSG00000011523,ENSG00000115902,ENSG00000138069,ENSG00000118094,ENSG00000149575,ENSG00000177098,ENSG00000013306,ENSG00000087152,ENSG00000091947,ENSG00000108309,ENSG00000108312,ENSG00000108840,ENSG00000108849,ENSG00000161653,ENSG00000168591,ENSG00000073060,ENSG00000081760,ENSG00000051523,ENSG00000103335,ENSG00000129993,ENSG00000167513,ENSG00000131044…
TF	Factor: KLF15 motif: RCCMCRCCCMCN match class: 1	TF:M12160_1	0.000490163	8297	749	379	ENSG00000108953,ENSG00000159842,ENSG00000011523,ENSG00000138069,ENSG00000138071,ENSG00000019144,ENSG00000095139,ENSG00000118058,ENSG00000118094,ENSG00000149582,ENSG00000167286,ENSG00000177098,ENSG00000004939,ENSG00000087152,ENSG00000108309,ENSG00000108312,ENSG00000108840,ENSG00000131096,ENSG00000141349,ENSG00000161653,ENSG00000161682,ENSG00000168591,ENSG00000073060,ENSG00000081760,ENSG00000184992…
TF	Factor: BTEB2 motif: WGGGTGKGGCNGGN match class: 1	TF:M09972_1	0.000839283	4069	749	209	ENSG00000159842,ENSG00000138069,ENSG00000118096,ENSG00000149582,ENSG00000004939,ENSG00000087152,ENSG00000108309,ENSG00000108840,ENSG00000161653,ENSG00000161682,ENSG00000150991,ENSG00000051523,ENSG00000167508,ENSG00000198931,ENSG00000205022,ENSG00000088356,ENSG00000101331,ENSG00000101336,ENSG00000131044,ENSG00000149599,ENSG00000260903,ENSG00000063515,ENSG00000070371,ENSG00000100033,ENSG00000183628…
TF	Factor: SP1 motif: NCCCCKCCCCC match class: 1	TF:M07226_1	0.00100983	4055	749	208	ENSG00000159842,ENSG00000011523,ENSG00000138069,ENSG00000019144,ENSG00000118058,ENSG00000149582,ENSG00000013306,ENSG00000108312,ENSG00000131096,ENSG00000141349,ENSG00000161653,ENSG00000168591,ENSG00000073060,ENSG00000081760,ENSG00000150990,ENSG00000184992,ENSG00000051523,ENSG00000103335,ENSG00000141012,ENSG00000167513,ENSG00000167515,ENSG00000205022,ENSG00000101306,ENSG00000101336,ENSG00000260903…
TF	Factor: SREBP-2 motif: NTCACCYNNNN	TF:M03852	0.00108287	8350	749	379	ENSG00000108953,ENSG00000177370,ENSG00000115902,ENSG00000138069,ENSG00000138071,ENSG00000118058,ENSG00000118096,ENSG00000167283,ENSG00000198851,ENSG00000004939,ENSG00000005961,ENSG00000087152,ENSG00000108309,ENSG00000108840,ENSG00000131096,ENSG00000161682,ENSG00000073060,ENSG00000081760,ENSG00000150991,ENSG00000184992,ENSG00000051523,ENSG00000124391,ENSG00000129993,ENSG00000167508,ENSG00000176715…
TF	Factor: NR1B1:RXR-ALPHA motif: RRGGTCANNNNNRGGTCA match class: 1	TF:M08964_1	0.0011037	1847	749	111	ENSG00000013306,ENSG00000168591,ENSG00000124391,ENSG00000101337,ENSG00000131044,ENSG00000149599,ENSG00000196352,ENSG00000071246,ENSG00000100565,ENSG00000158869,ENSG00000158887,ENSG00000162746,ENSG00000106031,ENSG00000100228,ENSG00000047578,ENSG00000077235,ENSG00000090932,ENSG00000128016,ENSG00000130755,ENSG00000182393,ENSG00000183709,ENSG00000186838,ENSG00000196235,ENSG00000197110,ENSG00000174839…
TF	Factor: AP-2gamma motif: NTGSCCTGRGGSNN match class: 1	TF:M09591_1	0.00113589	2893	749	158	ENSG00000184811,ENSG00000019144,ENSG00000095139,ENSG00000004939,ENSG00000108849,ENSG00000131096,ENSG00000073060,ENSG00000051523,ENSG00000124391,ENSG00000129993,ENSG00000167513,ENSG00000176715,ENSG00000185669,ENSG00000205022,ENSG00000088356,ENSG00000101346,ENSG00000126003,ENSG00000179772,ENSG00000117335,ENSG00000013523,ENSG00000158869,ENSG00000100121,ENSG00000128266,ENSG00000275004,ENSG00000047578…
TF	Factor: ZNF532 motif: NGGRGCTGGG	TF:M12732	0.00196275	9424	749	418	ENSG00000159842,ENSG00000184811,ENSG00000205899,ENSG00000011523,ENSG00000115902,ENSG00000138069,ENSG00000138071,ENSG00000198369,ENSG00000118058,ENSG00000118094,ENSG00000149575,ENSG00000160654,ENSG00000167283,ENSG00000177098,ENSG00000004939,ENSG00000013306,ENSG00000030582,ENSG00000087152,ENSG00000091947,ENSG00000108309,ENSG00000108312,ENSG00000108840,ENSG00000108849,ENSG00000131096,ENSG00000161653…
TF	Factor: PUR1 motif: GGGNCAGNN	TF:M01721	0.00277115	9315	749	413	ENSG00000159842,ENSG00000184811,ENSG00000205899,ENSG00000011523,ENSG00000115902,ENSG00000019144,ENSG00000095139,ENSG00000149575,ENSG00000160654,ENSG00000167286,ENSG00000172425,ENSG00000004939,ENSG00000013306,ENSG00000087152,ENSG00000091947,ENSG00000108309,ENSG00000108312,ENSG00000108840,ENSG00000108849,ENSG00000161653,ENSG00000161664,ENSG00000161682,ENSG00000168591,ENSG00000073060,ENSG00000150990…
TF	Factor: NR1B1:RXR-ALPHA motif: RRGGTCANNNNNRGGTCA	TF:M08964	0.00298978	7122	749	329	ENSG00000108953,ENSG00000159842,ENSG00000184811,ENSG00000138069,ENSG00000095139,ENSG00000118058,ENSG00000160588,ENSG00000177098,ENSG00000004939,ENSG00000013306,ENSG00000087152,ENSG00000108309,ENSG00000108312,ENSG00000108840,ENSG00000108849,ENSG00000131096,ENSG00000168591,ENSG00000081760,ENSG00000051523,ENSG00000103335,ENSG00000124391,ENSG00000141012,ENSG00000158717,ENSG00000167508,ENSG00000167513…
TF	Factor: ZGPAT motif: GRGGCWGNGGNG	TF:M09739	0.00328702	8427	749	379	ENSG00000108953,ENSG00000159842,ENSG00000177370,ENSG00000184811,ENSG00000205899,ENSG00000138069,ENSG00000138071,ENSG00000198369,ENSG00000095139,ENSG00000149575,ENSG00000160654,ENSG00000167286,ENSG00000172425,ENSG00000177098,ENSG00000004939,ENSG00000005961,ENSG00000013306,ENSG00000030582,ENSG00000087152,ENSG00000108309,ENSG00000108312,ENSG00000108840,ENSG00000108849,ENSG00000131096,ENSG00000141349…
TF	Factor: TIEG1 motif: NCCCNSNCCCCGCCCCC match class: 1	TF:M12351_1	0.00464595	8478	749	380	ENSG00000108953,ENSG00000159842,ENSG00000184811,ENSG00000205899,ENSG00000011523,ENSG00000115902,ENSG00000138069,ENSG00000138071,ENSG00000019144,ENSG00000095139,ENSG00000118058,ENSG00000149575,ENSG00000149582,ENSG00000177098,ENSG00000004939,ENSG00000013306,ENSG00000087152,ENSG00000108309,ENSG00000108312,ENSG00000108840,ENSG00000108849,ENSG00000125319,ENSG00000131096,ENSG00000141349,ENSG00000161653…
TF	Factor: Ikaros motif: TGGGAGN	TF:M07260	0.00515901	13743	749	571	ENSG00000108953,ENSG00000159842,ENSG00000177370,ENSG00000205899,ENSG00000011523,ENSG00000115902,ENSG00000138069,ENSG00000138071,ENSG00000198369,ENSG00000019144,ENSG00000095139,ENSG00000110344,ENSG00000118058,ENSG00000118094,ENSG00000118096,ENSG00000149573,ENSG00000149575,ENSG00000160593,ENSG00000160654,ENSG00000167286,ENSG00000198851,ENSG00000005961,ENSG00000013306,ENSG00000030582,ENSG00000108309…
TF	Factor: GKLF motif: WGGGYGKGGC	TF:M09971	0.00691439	5659	749	269	ENSG00000159842,ENSG00000177370,ENSG00000205899,ENSG00000019144,ENSG00000095139,ENSG00000118058,ENSG00000149582,ENSG00000013306,ENSG00000087152,ENSG00000108849,ENSG00000131096,ENSG00000161653,ENSG00000161654,ENSG00000168591,ENSG00000081760,ENSG00000150991,ENSG00000051523,ENSG00000124391,ENSG00000129993,ENSG00000141012,ENSG00000167515,ENSG00000198931,ENSG00000101336,ENSG00000117335,ENSG00000196352…
TF	Factor: AP-2alpha motif: NTNSCCTGRGGSNAN match class: 1	TF:M09590_1	0.00788336	1035	749	69	ENSG00000095139,ENSG00000004939,ENSG00000131096,ENSG00000051523,ENSG00000129993,ENSG00000205022,ENSG00000158869,ENSG00000100121,ENSG00000128266,ENSG00000275004,ENSG00000196832,ENSG00000163681,ENSG00000006047,ENSG00000129194,ENSG00000129226,ENSG00000132510,ENSG00000161955,ENSG00000166341,ENSG00000003249,ENSG00000141013,ENSG00000198211,ENSG00000258839,ENSG00000090971,ENSG00000095752,ENSG00000108106…
TF	Factor: SP2 motif: GGGCGGGAC match class: 1	TF:M01783_1	0.00797926	4485	749	221	ENSG00000159842,ENSG00000205899,ENSG00000115902,ENSG00000019144,ENSG00000095139,ENSG00000149582,ENSG00000013306,ENSG00000087152,ENSG00000108309,ENSG00000141349,ENSG00000161653,ENSG00000168591,ENSG00000073060,ENSG00000081760,ENSG00000184992,ENSG00000051523,ENSG00000103335,ENSG00000141012,ENSG00000167508,ENSG00000167513,ENSG00000167515,ENSG00000176715,ENSG00000185669,ENSG00000198931,ENSG00000101346…
TF	Factor: ZNFPT1 motif: YCNNCNCWGCCNY match class: 1	TF:M12721_1	0.00873932	3295	749	171	ENSG00000184811,ENSG00000095139,ENSG00000013306,ENSG00000108309,ENSG00000108840,ENSG00000108849,ENSG00000131096,ENSG00000081760,ENSG00000051523,ENSG00000167508,ENSG00000101346,ENSG00000126003,ENSG00000131044,ENSG00000149599,ENSG00000063515,ENSG00000070371,ENSG00000070413,ENSG00000100033,ENSG00000183628,ENSG00000283809,ENSG00000143252,ENSG00000158887,ENSG00000162747,ENSG00000203747,ENSG00000105991…
TF	Factor: BTEB4 motif: NCCACGCCCM match class: 1	TF:M12186_1	0.00884284	4080	749	204	ENSG00000159842,ENSG00000011523,ENSG00000019144,ENSG00000095139,ENSG00000118094,ENSG00000149582,ENSG00000004939,ENSG00000013306,ENSG00000030582,ENSG00000108309,ENSG00000141349,ENSG00000161653,ENSG00000168591,ENSG00000073060,ENSG00000081760,ENSG00000150990,ENSG00000184992,ENSG00000051523,ENSG00000141012,ENSG00000167508,ENSG00000167513,ENSG00000167515,ENSG00000185669,ENSG00000198931,ENSG00000205022…
TF	Factor: KLF3 motif: GRCCACGCCCN	TF:M12162	0.00907078	1182	749	76	ENSG00000011523,ENSG00000149582,ENSG00000131096,ENSG00000161654,ENSG00000168591,ENSG00000150991,ENSG00000124391,ENSG00000117335,ENSG00000197721,ENSG00000162746,ENSG00000166226,ENSG00000165782,ENSG00000198805,ENSG00000105197,ENSG00000128011,ENSG00000164818,ENSG00000188191,ENSG00000174839,ENSG00000006047,ENSG00000129194,ENSG00000170175,ENSG00000181284,ENSG00000181856,ENSG00000166313,ENSG00000141002…
TF	Factor: BTEB1 motif: GGGGGCGGGGCNGSGGGNGS match class: 1	TF:M09723_1	0.0110706	6193	749	289	ENSG00000108953,ENSG00000159842,ENSG00000011523,ENSG00000138069,ENSG00000019144,ENSG00000095139,ENSG00000118058,ENSG00000118096,ENSG00000149582,ENSG00000177098,ENSG00000013306,ENSG00000087152,ENSG00000108309,ENSG00000108312,ENSG00000108840,ENSG00000131096,ENSG00000141349,ENSG00000161653,ENSG00000161682,ENSG00000168591,ENSG00000073060,ENSG00000081760,ENSG00000184992,ENSG00000051523,ENSG00000141012…
TF	Factor: GKLF motif: GCCMCRCCCNNN	TF:M01588	0.0114579	9153	749	403	ENSG00000159842,ENSG00000205899,ENSG00000019144,ENSG00000095139,ENSG00000118058,ENSG00000118094,ENSG00000149582,ENSG00000013306,ENSG00000030582,ENSG00000087152,ENSG00000108309,ENSG00000108840,ENSG00000108849,ENSG00000131096,ENSG00000141349,ENSG00000161653,ENSG00000161654,ENSG00000168591,ENSG00000073060,ENSG00000081760,ENSG00000150991,ENSG00000184992,ENSG00000051523,ENSG00000124391,ENSG00000129993…
TF	Factor: KLF17 motif: NGMCMCRCCCTN	TF:M12188	0.0115499	3760	749	190	ENSG00000159842,ENSG00000205899,ENSG00000138071,ENSG00000019144,ENSG00000095139,ENSG00000118058,ENSG00000149582,ENSG00000013306,ENSG00000087152,ENSG00000108309,ENSG00000108849,ENSG00000131096,ENSG00000141349,ENSG00000161653,ENSG00000161654,ENSG00000168591,ENSG00000081760,ENSG00000150991,ENSG00000051523,ENSG00000124391,ENSG00000167513,ENSG00000101336,ENSG00000117335,ENSG00000197721,ENSG00000063515…
TF	Factor: ZBP99 motif: GCCCMTCCCCCR match class: 1	TF:M12057_1	0.0115992	1399	749	86	ENSG00000138069,ENSG00000118058,ENSG00000108312,ENSG00000051523,ENSG00000141012,ENSG00000167515,ENSG00000198931,ENSG00000100075,ENSG00000203747,ENSG00000197576,ENSG00000185686,ENSG00000166226,ENSG00000090924,ENSG00000128011,ENSG00000197461,ENSG00000134294,ENSG00000168374,ENSG00000006047,ENSG00000132507,ENSG00000161956,ENSG00000161960,ENSG00000183914,ENSG00000239697,ENSG00000248871,ENSG00000110171…
TF	Factor: ZNF148 motif: NNNNNNCCNNCCCCTCCCCCACCCN	TF:M09834	0.0158012	7162	749	326	ENSG00000108953,ENSG00000159842,ENSG00000011523,ENSG00000138069,ENSG00000019144,ENSG00000095139,ENSG00000118058,ENSG00000118094,ENSG00000149582,ENSG00000167286,ENSG00000177098,ENSG00000087152,ENSG00000108309,ENSG00000108312,ENSG00000108840,ENSG00000131096,ENSG00000141349,ENSG00000161653,ENSG00000161682,ENSG00000073060,ENSG00000081760,ENSG00000184992,ENSG00000051523,ENSG00000141012,ENSG00000167513…
TF	Factor: KLF13 motif: NTGMCACGCCCCTTTTTG	TF:M03912	0.0158173	65	749	12	ENSG00000168591,ENSG00000108947,ENSG00000181284,ENSG00000063241,ENSG00000179943,ENSG00000006756,ENSG00000104856,ENSG00000130202,ENSG00000166664,ENSG00000178115,ENSG00000186399,ENSG00000261794
TF	Factor: BTEB3 motif: CCNNSCCNSCCCCKCCCCC match class: 1	TF:M09826_1	0.0185509	7769	749	349	ENSG00000108953,ENSG00000159842,ENSG00000011523,ENSG00000138069,ENSG00000019144,ENSG00000095139,ENSG00000118058,ENSG00000118096,ENSG00000149582,ENSG00000177098,ENSG00000013306,ENSG00000087152,ENSG00000108309,ENSG00000108312,ENSG00000108840,ENSG00000125319,ENSG00000131096,ENSG00000141349,ENSG00000161653,ENSG00000161682,ENSG00000168591,ENSG00000073060,ENSG00000081760,ENSG00000184992,ENSG00000051523…
TF	Factor: Sp1 motif: GGNDGGRGGCGGGG	TF:M04953	0.0192191	8927	749	393	ENSG00000108953,ENSG00000159842,ENSG00000184811,ENSG00000011523,ENSG00000115902,ENSG00000138069,ENSG00000019144,ENSG00000095139,ENSG00000118058,ENSG00000149575,ENSG00000149582,ENSG00000167286,ENSG00000177098,ENSG00000087152,ENSG00000108309,ENSG00000108312,ENSG00000108840,ENSG00000108849,ENSG00000131096,ENSG00000141349,ENSG00000161653,ENSG00000161682,ENSG00000168591,ENSG00000073060,ENSG00000081760…
TF	Factor: KLF14 motif: NRCCACGCCCMCYN	TF:M03913	0.0203881	649	749	48	ENSG00000131096,ENSG00000124391,ENSG00000117335,ENSG00000197721,ENSG00000275004,ENSG00000166226,ENSG00000165782,ENSG00000198805,ENSG00000090924,ENSG00000105197,ENSG00000130669,ENSG00000006047,ENSG00000108947,ENSG00000129194,ENSG00000170175,ENSG00000181284,ENSG00000181856,ENSG00000063241,ENSG00000179922,ENSG00000112511,ENSG00000204228,ENSG00000231925,ENSG00000236104,ENSG00000178057,ENSG00000178149…
TF	Factor: PUR1 motif: GGGNCAGNN match class: 1	TF:M01721_1	0.022657	3489	749	177	ENSG00000159842,ENSG00000184811,ENSG00000205899,ENSG00000149575,ENSG00000004939,ENSG00000108309,ENSG00000108840,ENSG00000108849,ENSG00000161653,ENSG00000161664,ENSG00000051523,ENSG00000103335,ENSG00000129993,ENSG00000141012,ENSG00000167513,ENSG00000167515,ENSG00000101306,ENSG00000101331,ENSG00000101336,ENSG00000101337,ENSG00000179772,ENSG00000260903,ENSG00000117322,ENSG00000063515,ENSG00000070371…
TF	Factor: LUMAN motif: CYCAGCYYCY match class: 1	TF:M09729_1	0.0235007	4748	749	229	ENSG00000108953,ENSG00000184811,ENSG00000205899,ENSG00000115902,ENSG00000110344,ENSG00000118058,ENSG00000118094,ENSG00000177098,ENSG00000004939,ENSG00000013306,ENSG00000030582,ENSG00000087152,ENSG00000091947,ENSG00000108312,ENSG00000108840,ENSG00000108849,ENSG00000131096,ENSG00000161653,ENSG00000161682,ENSG00000168591,ENSG00000073060,ENSG00000081760,ENSG00000150991,ENSG00000051523,ENSG00000103335…
TF	Factor: PURBETA motif: NCWGRGGCTGGGG	TF:M12726	0.0241204	7893	749	353	ENSG00000184811,ENSG00000205899,ENSG00000115902,ENSG00000138069,ENSG00000198369,ENSG00000019144,ENSG00000095139,ENSG00000118094,ENSG00000149575,ENSG00000149582,ENSG00000160654,ENSG00000177098,ENSG00000198851,ENSG00000004939,ENSG00000013306,ENSG00000087152,ENSG00000108309,ENSG00000108312,ENSG00000108840,ENSG00000108849,ENSG00000131096,ENSG00000141349,ENSG00000161653,ENSG00000161654,ENSG00000161664…
TF	Factor: Sp1 motif: GGGGCGGGGT match class: 1	TF:M00008_1	0.0256955	5124	749	244	ENSG00000159842,ENSG00000011523,ENSG00000019144,ENSG00000118058,ENSG00000177098,ENSG00000013306,ENSG00000108309,ENSG00000131096,ENSG00000141349,ENSG00000161653,ENSG00000161664,ENSG00000161682,ENSG00000168591,ENSG00000073060,ENSG00000081760,ENSG00000150990,ENSG00000184992,ENSG00000051523,ENSG00000141012,ENSG00000167508,ENSG00000167513,ENSG00000167515,ENSG00000176715,ENSG00000185669,ENSG00000198931…
TF	Factor: SP1 motif: RCCMCRCCCMC match class: 1	TF:M03920_1	0.0289944	3125	749	161	ENSG00000159842,ENSG00000013306,ENSG00000108309,ENSG00000141349,ENSG00000161653,ENSG00000168591,ENSG00000073060,ENSG00000081760,ENSG00000150990,ENSG00000184992,ENSG00000051523,ENSG00000141012,ENSG00000167508,ENSG00000167513,ENSG00000167515,ENSG00000205022,ENSG00000101331,ENSG00000260903,ENSG00000117335,ENSG00000197721,ENSG00000070371,ENSG00000070413,ENSG00000100033,ENSG00000100075,ENSG00000183628…
TF	Factor: KLF17 motif: NGMCMCRCCCTN match class: 1	TF:M12188_1	0.0315785	584	749	44	ENSG00000150991,ENSG00000197721,ENSG00000174839,ENSG00000106692,ENSG00000006047,ENSG00000181284,ENSG00000181856,ENSG00000075399,ENSG00000141002,ENSG00000258947,ENSG00000063241,ENSG00000108106,ENSG00000179922,ENSG00000179943,ENSG00000112511,ENSG00000204228,ENSG00000237649,ENSG00000173421,ENSG00000178057,ENSG00000178149,ENSG00000178252,ENSG00000100206,ENSG00000128298,ENSG00000117632,ENSG00000104856…
TF	Factor: KLF15 motif: RCCACGCCCCCC match class: 1	TF:M12157_1	0.0347557	838	749	57	ENSG00000159842,ENSG00000168591,ENSG00000167513,ENSG00000100075,ENSG00000166226,ENSG00000128016,ENSG00000130669,ENSG00000188191,ENSG00000006047,ENSG00000108947,ENSG00000170175,ENSG00000181284,ENSG00000181856,ENSG00000205544,ENSG00000075399,ENSG00000158805,ENSG00000204991,ENSG00000063241,ENSG00000179922,ENSG00000179943,ENSG00000261221,ENSG00000112511,ENSG00000204220,ENSG00000204228,ENSG00000227057…
TF	Factor: VDR motif: RRGGTCANNGRGKTCA match class: 1	TF:M09671_1	0.0349482	2485	749	133	ENSG00000205899,ENSG00000118058,ENSG00000118094,ENSG00000149575,ENSG00000161653,ENSG00000198931,ENSG00000205022,ENSG00000101336,ENSG00000101337,ENSG00000101346,ENSG00000126003,ENSG00000149599,ENSG00000117335,ENSG00000183628,ENSG00000283809,ENSG00000013523,ENSG00000081721,ENSG00000158874,ENSG00000253293,ENSG00000257184,ENSG00000100121,ENSG00000103522,ENSG00000198812,ENSG00000105855,ENSG00000152253…
TF	Factor: GKLF motif: WGGGYGKGGC match class: 1	TF:M09971_1	0.0355517	1376	749	83	ENSG00000159842,ENSG00000087152,ENSG00000168591,ENSG00000150991,ENSG00000051523,ENSG00000063515,ENSG00000158882,ENSG00000100228,ENSG00000166225,ENSG00000128016,ENSG00000131375,ENSG00000174839,ENSG00000006047,ENSG00000132510,ENSG00000141504,ENSG00000141510,ENSG00000170175,ENSG00000181284,ENSG00000181856,ENSG00000187838,ENSG00000166313,ENSG00000075399,ENSG00000131165,ENSG00000141002,ENSG00000167523…
TF	Factor: SZF1-1 motif: CCAGGGTAWCAGCNG	TF:M01109	0.0371187	4337	749	211	ENSG00000159842,ENSG00000095139,ENSG00000118094,ENSG00000118096,ENSG00000160593,ENSG00000108312,ENSG00000108849,ENSG00000161664,ENSG00000161682,ENSG00000168591,ENSG00000051523,ENSG00000103335,ENSG00000124391,ENSG00000141012,ENSG00000158717,ENSG00000167515,ENSG00000174177,ENSG00000176715,ENSG00000205022,ENSG00000088325,ENSG00000101306,ENSG00000101331,ENSG00000070371,ENSG00000100033,ENSG00000100075…
TF	Factor: KLF15 motif: RCCMCRCCCMCN	TF:M12160	0.0377623	13060	749	542	ENSG00000108953,ENSG00000159842,ENSG00000177370,ENSG00000184811,ENSG00000205899,ENSG00000011523,ENSG00000115902,ENSG00000138069,ENSG00000138071,ENSG00000019144,ENSG00000095139,ENSG00000118058,ENSG00000118094,ENSG00000149582,ENSG00000167286,ENSG00000177098,ENSG00000004939,ENSG00000013306,ENSG00000087152,ENSG00000108309,ENSG00000108312,ENSG00000108840,ENSG00000131096,ENSG00000141349,ENSG00000161653…
TF	Factor: Sp1 motif: NWRGCCACGCCCMCN match class: 1	TF:M12152_1	0.0384734	2953	749	153	ENSG00000159842,ENSG00000011523,ENSG00000019144,ENSG00000013306,ENSG00000108309,ENSG00000141349,ENSG00000161653,ENSG00000168591,ENSG00000073060,ENSG00000081760,ENSG00000141012,ENSG00000167508,ENSG00000167513,ENSG00000167515,ENSG00000198931,ENSG00000117335,ENSG00000197721,ENSG00000063515,ENSG00000070413,ENSG00000100075,ENSG00000100228,ENSG00000111605,ENSG00000166225,ENSG00000166226,ENSG00000165782…
TF	Factor: GKLF motif: NNCCMCRCCCN match class: 1	TF:M12173_1	0.0405012	5130	749	243	ENSG00000159842,ENSG00000205899,ENSG00000011523,ENSG00000019144,ENSG00000095139,ENSG00000118094,ENSG00000149582,ENSG00000013306,ENSG00000108309,ENSG00000141349,ENSG00000161653,ENSG00000168591,ENSG00000073060,ENSG00000081760,ENSG00000184992,ENSG00000051523,ENSG00000141012,ENSG00000167508,ENSG00000167513,ENSG00000167515,ENSG00000198931,ENSG00000205022,ENSG00000101331,ENSG00000260903,ENSG00000117335…
TF	Factor: SP1 motif: CCCCKCCCCC	TF:M02281	0.0425923	6671	749	304	ENSG00000108953,ENSG00000159842,ENSG00000011523,ENSG00000138069,ENSG00000019144,ENSG00000095139,ENSG00000118058,ENSG00000149582,ENSG00000108309,ENSG00000108312,ENSG00000108840,ENSG00000131096,ENSG00000141349,ENSG00000161653,ENSG00000161682,ENSG00000168591,ENSG00000073060,ENSG00000081760,ENSG00000150990,ENSG00000184992,ENSG00000051523,ENSG00000103335,ENSG00000124391,ENSG00000141012,ENSG00000167513…
TF	Factor: CPBP motif: NGCCACGCCCN	TF:M12166	0.0432766	1362	749	82	ENSG00000019144,ENSG00000149582,ENSG00000013306,ENSG00000131096,ENSG00000161654,ENSG00000168591,ENSG00000150991,ENSG00000124391,ENSG00000117335,ENSG00000197721,ENSG00000162746,ENSG00000275004,ENSG00000166226,ENSG00000165782,ENSG00000198805,ENSG00000130669,ENSG00000164818,ENSG00000188191,ENSG00000174839,ENSG00000006047,ENSG00000129194,ENSG00000170175,ENSG00000181284,ENSG00000181856,ENSG00000075399…

## Sheet: 24hpi-48hpi
source	term_name	term_id	adjusted_p_value	term_size	query_size	intersection_size	intersections
GO:MF	antigen binding	GO:0003823	1.3967e-42	174	748	63	ENSG00000101017,ENSG00000211640,ENSG00000211644,ENSG00000211648,ENSG00000211651,ENSG00000211652,ENSG00000211653,ENSG00000211658,ENSG00000211659,ENSG00000211660,ENSG00000211662,ENSG00000211663,ENSG00000211666,ENSG00000211668,ENSG00000211673,ENSG00000211677,ENSG00000211679,ENSG00000254709,ENSG00000278196,ENSG00000104974,ENSG00000239998,ENSG00000211899,ENSG00000211933,ENSG00000211934,ENSG00000211935…
GO:MF	inhibitory MHC class I receptor activity	GO:0032396	1.203e-05	7	748	6	ENSG00000104974,ENSG00000131042,ENSG00000186818,ENSG00000187116,ENSG00000239961,ENSG00000239998
GO:MF	MHC class I receptor activity	GO:0032393	0.000698782	11	748	6	ENSG00000104974,ENSG00000131042,ENSG00000186818,ENSG00000187116,ENSG00000239961,ENSG00000239998
GO:MF	RNA endonuclease activity, producing 3'-phosphomonoesters	GO:0016892	0.000952293	7	748	5	ENSG00000129538,ENSG00000169385,ENSG00000173431,ENSG00000258818,ENSG00000170892
GO:MF	ribonuclease A activity	GO:0004522	0.00131075	4	748	4	ENSG00000129538,ENSG00000169385,ENSG00000173431,ENSG00000258818
GO:MF	endonuclease activity, active with either ribo- or deoxyribonucleic acids and producing 3'-phosphomonoesters	GO:0016894	0.0224729	18	748	6	ENSG00000105612,ENSG00000129538,ENSG00000169385,ENSG00000173431,ENSG00000258818,ENSG00000170892
GO:BP	adaptive immune response	GO:0002250	3.90777e-28	739	832	106	ENSG00000160654,ENSG00000167286,ENSG00000198851,ENSG00000163251,ENSG00000101017,ENSG00000211637,ENSG00000211638,ENSG00000211639,ENSG00000211640,ENSG00000211641,ENSG00000211642,ENSG00000211643,ENSG00000211644,ENSG00000211645,ENSG00000211647,ENSG00000211648,ENSG00000211649,ENSG00000211650,ENSG00000211651,ENSG00000211652,ENSG00000211653,ENSG00000211654,ENSG00000211655,ENSG00000211656,ENSG00000211657…
GO:BP	immunoglobulin mediated immune response	GO:0016064	1.23455e-20	204	832	48	ENSG00000101017,ENSG00000211677,ENSG00000211679,ENSG00000254709,ENSG00000205403,ENSG00000211899,ENSG00000211933,ENSG00000211934,ENSG00000211935,ENSG00000211937,ENSG00000211938,ENSG00000211941,ENSG00000211942,ENSG00000211943,ENSG00000211944,ENSG00000211945,ENSG00000211946,ENSG00000211947,ENSG00000211949,ENSG00000211950,ENSG00000211951,ENSG00000211952,ENSG00000211955,ENSG00000231475,ENSG00000270550…
GO:BP	B cell mediated immunity	GO:0019724	2.44536e-20	207	832	48	ENSG00000101017,ENSG00000211677,ENSG00000211679,ENSG00000254709,ENSG00000205403,ENSG00000211899,ENSG00000211933,ENSG00000211934,ENSG00000211935,ENSG00000211937,ENSG00000211938,ENSG00000211941,ENSG00000211942,ENSG00000211943,ENSG00000211944,ENSG00000211945,ENSG00000211946,ENSG00000211947,ENSG00000211949,ENSG00000211950,ENSG00000211951,ENSG00000211952,ENSG00000211955,ENSG00000231475,ENSG00000270550…
GO:BP	immune response	GO:0006955	2.13215e-15	1988	832	160	ENSG00000118058,ENSG00000160654,ENSG00000167286,ENSG00000198851,ENSG00000163251,ENSG00000164816,ENSG00000164821,ENSG00000164822,ENSG00000164825,ENSG00000206047,ENSG00000239839,ENSG00000240247,ENSG00000173193,ENSG00000101017,ENSG00000169575,ENSG00000211637,ENSG00000211638,ENSG00000211639,ENSG00000211640,ENSG00000211641,ENSG00000211642,ENSG00000211643,ENSG00000211644,ENSG00000211645,ENSG00000211647…
GO:BP	lymphocyte mediated immunity	GO:0002449	7.12929e-14	361	832	54	ENSG00000163251,ENSG00000101017,ENSG00000211677,ENSG00000211679,ENSG00000254709,ENSG00000134321,ENSG00000105205,ENSG00000205403,ENSG00000186818,ENSG00000160224,ENSG00000211899,ENSG00000211933,ENSG00000211934,ENSG00000211935,ENSG00000211937,ENSG00000211938,ENSG00000211941,ENSG00000211942,ENSG00000211943,ENSG00000211944,ENSG00000211945,ENSG00000211946,ENSG00000211947,ENSG00000211949,ENSG00000211950…
GO:BP	adaptive immune response based on somatic recombination of immune receptors built from immunoglobulin superfamily domains	GO:0002460	3.88013e-13	375	832	54	ENSG00000163251,ENSG00000101017,ENSG00000211677,ENSG00000211679,ENSG00000254709,ENSG00000135046,ENSG00000134321,ENSG00000105205,ENSG00000205403,ENSG00000186818,ENSG00000160224,ENSG00000211899,ENSG00000211933,ENSG00000211934,ENSG00000211935,ENSG00000211937,ENSG00000211938,ENSG00000211941,ENSG00000211942,ENSG00000211943,ENSG00000211944,ENSG00000211945,ENSG00000211946,ENSG00000211947,ENSG00000211949…
GO:BP	immune system process	GO:0002376	3.54638e-12	2776	832	192	ENSG00000115414,ENSG00000118058,ENSG00000160593,ENSG00000160654,ENSG00000167286,ENSG00000198851,ENSG00000118260,ENSG00000163251,ENSG00000164816,ENSG00000164821,ENSG00000164822,ENSG00000164825,ENSG00000206047,ENSG00000239839,ENSG00000240247,ENSG00000173193,ENSG00000101017,ENSG00000149635,ENSG00000078399,ENSG00000105997,ENSG00000106004,ENSG00000122592,ENSG00000169575,ENSG00000211637,ENSG00000211638…
GO:BP	leukocyte mediated immunity	GO:0002443	1.29164e-11	460	832	58	ENSG00000163251,ENSG00000101017,ENSG00000211677,ENSG00000211679,ENSG00000254709,ENSG00000165732,ENSG00000092531,ENSG00000134321,ENSG00000105205,ENSG00000163687,ENSG00000205403,ENSG00000186818,ENSG00000160224,ENSG00000211899,ENSG00000211933,ENSG00000211934,ENSG00000211935,ENSG00000211937,ENSG00000211938,ENSG00000211941,ENSG00000211942,ENSG00000211943,ENSG00000211944,ENSG00000211945,ENSG00000211946…
GO:BP	miRNA-mediated post-transcriptional gene silencing	GO:0035195	2.30453e-07	612	832	60	ENSG00000221628,ENSG00000078399,ENSG00000253187,ENSG00000283745,ENSG00000220891,ENSG00000284049,ENSG00000207549,ENSG00000207580,ENSG00000207594,ENSG00000207599,ENSG00000207615,ENSG00000207616,ENSG00000207629,ENSG00000207634,ENSG00000207699,ENSG00000207706,ENSG00000207711,ENSG00000207722,ENSG00000207734,ENSG00000207735,ENSG00000207738,ENSG00000207767,ENSG00000207788,ENSG00000207799,ENSG00000207803…
GO:BP	regulatory ncRNA-mediated post-transcriptional gene silencing	GO:0035194	4.99707e-07	624	832	60	ENSG00000221628,ENSG00000078399,ENSG00000253187,ENSG00000283745,ENSG00000220891,ENSG00000284049,ENSG00000207549,ENSG00000207580,ENSG00000207594,ENSG00000207599,ENSG00000207615,ENSG00000207616,ENSG00000207629,ENSG00000207634,ENSG00000207699,ENSG00000207706,ENSG00000207711,ENSG00000207722,ENSG00000207734,ENSG00000207735,ENSG00000207738,ENSG00000207767,ENSG00000207788,ENSG00000207799,ENSG00000207803…
GO:BP	post-transcriptional gene silencing	GO:0016441	8.25718e-07	632	832	60	ENSG00000221628,ENSG00000078399,ENSG00000253187,ENSG00000283745,ENSG00000220891,ENSG00000284049,ENSG00000207549,ENSG00000207580,ENSG00000207594,ENSG00000207599,ENSG00000207615,ENSG00000207616,ENSG00000207629,ENSG00000207634,ENSG00000207699,ENSG00000207706,ENSG00000207711,ENSG00000207722,ENSG00000207734,ENSG00000207735,ENSG00000207738,ENSG00000207767,ENSG00000207788,ENSG00000207799,ENSG00000207803…
GO:BP	regulatory ncRNA-mediated gene silencing	GO:0031047	3.30255e-06	688	832	62	ENSG00000221628,ENSG00000078399,ENSG00000253187,ENSG00000283745,ENSG00000220891,ENSG00000284049,ENSG00000207549,ENSG00000207580,ENSG00000207594,ENSG00000207599,ENSG00000207615,ENSG00000207616,ENSG00000207629,ENSG00000207634,ENSG00000207699,ENSG00000207706,ENSG00000207711,ENSG00000207722,ENSG00000207734,ENSG00000207735,ENSG00000207738,ENSG00000207767,ENSG00000207788,ENSG00000207799,ENSG00000207803…
GO:BP	immune effector process	GO:0002252	5.78673e-06	698	832	62	ENSG00000118058,ENSG00000163251,ENSG00000101017,ENSG00000211677,ENSG00000211679,ENSG00000254709,ENSG00000165732,ENSG00000092531,ENSG00000135046,ENSG00000134321,ENSG00000105205,ENSG00000182393,ENSG00000163687,ENSG00000205403,ENSG00000186818,ENSG00000239998,ENSG00000160224,ENSG00000211899,ENSG00000211933,ENSG00000211934,ENSG00000211935,ENSG00000211937,ENSG00000211938,ENSG00000211941,ENSG00000211942…
GO:BP	disruption of cellular anatomical structure in another organism	GO:0140975	8.97003e-06	6	832	6	ENSG00000164816,ENSG00000164821,ENSG00000164822,ENSG00000206047,ENSG00000239839,ENSG00000240247
GO:BP	disruption of plasma membrane integrity in another organism	GO:0051673	8.97003e-06	6	832	6	ENSG00000164816,ENSG00000164821,ENSG00000164822,ENSG00000206047,ENSG00000239839,ENSG00000240247
GO:BP	defense response to Gram-positive bacterium	GO:0050830	0.000117736	120	832	20	ENSG00000164816,ENSG00000164821,ENSG00000164822,ENSG00000164825,ENSG00000206047,ENSG00000239839,ENSG00000240247,ENSG00000090382,ENSG00000129538,ENSG00000165799,ENSG00000169397,ENSG00000169413,ENSG00000173431,ENSG00000173464,ENSG00000182545,ENSG00000188655,ENSG00000206150,ENSG00000214274,ENSG00000258436,ENSG00000258818
GO:BP	post-transcriptional regulation of gene expression	GO:0010608	0.00017631	1092	832	80	ENSG00000100601,ENSG00000047457,ENSG00000221628,ENSG00000078399,ENSG00000253187,ENSG00000283745,ENSG00000220891,ENSG00000284049,ENSG00000099875,ENSG00000181588,ENSG00000179218,ENSG00000100823,ENSG00000214274,ENSG00000207549,ENSG00000207580,ENSG00000207594,ENSG00000207599,ENSG00000207615,ENSG00000207616,ENSG00000207629,ENSG00000207634,ENSG00000207699,ENSG00000207706,ENSG00000207711,ENSG00000207722…
GO:BP	negative regulation of gene expression	GO:0010629	0.000230203	1641	832	108	ENSG00000115414,ENSG00000198851,ENSG00000164938,ENSG00000047457,ENSG00000221628,ENSG00000173193,ENSG00000080189,ENSG00000197496,ENSG00000078399,ENSG00000240990,ENSG00000253187,ENSG00000273961,ENSG00000276496,ENSG00000277966,ENSG00000278020,ENSG00000278334,ENSG00000278592,ENSG00000283745,ENSG00000220891,ENSG00000284049,ENSG00000071655,ENSG00000181588,ENSG00000105855,ENSG00000179218,ENSG00000100823…
GO:BP	innate immune response in mucosa	GO:0002227	0.00189767	28	832	9	ENSG00000164816,ENSG00000164821,ENSG00000164822,ENSG00000164825,ENSG00000206047,ENSG00000239839,ENSG00000240247,ENSG00000169385,ENSG00000169397
GO:BP	mucosal immune response	GO:0002385	0.00474196	39	832	10	ENSG00000164816,ENSG00000164821,ENSG00000164822,ENSG00000164825,ENSG00000206047,ENSG00000239839,ENSG00000240247,ENSG00000169385,ENSG00000169397,ENSG00000183709
GO:BP	antibacterial humoral response	GO:0019731	0.00527291	68	832	13	ENSG00000164816,ENSG00000164821,ENSG00000164822,ENSG00000164825,ENSG00000206047,ENSG00000239839,ENSG00000240247,ENSG00000165799,ENSG00000169397,ENSG00000169413,ENSG00000214274,ENSG00000258818,ENSG00000211899
GO:BP	defense response to Gram-negative bacterium	GO:0050829	0.00633912	91	832	15	ENSG00000164816,ENSG00000164821,ENSG00000164822,ENSG00000164825,ENSG00000206047,ENSG00000239839,ENSG00000240247,ENSG00000090382,ENSG00000165799,ENSG00000169397,ENSG00000169413,ENSG00000173431,ENSG00000211899,ENSG00000095970,ENSG00000124731
GO:BP	organ or tissue specific immune response	GO:0002251	0.0123896	43	832	10	ENSG00000164816,ENSG00000164821,ENSG00000164822,ENSG00000164825,ENSG00000206047,ENSG00000239839,ENSG00000240247,ENSG00000169385,ENSG00000169397,ENSG00000183709
GO:CC	immunoglobulin complex	GO:0019814	3.24372e-77	152	815	84	ENSG00000211637,ENSG00000211638,ENSG00000211639,ENSG00000211640,ENSG00000211641,ENSG00000211642,ENSG00000211643,ENSG00000211644,ENSG00000211645,ENSG00000211647,ENSG00000211648,ENSG00000211649,ENSG00000211650,ENSG00000211651,ENSG00000211652,ENSG00000211653,ENSG00000211654,ENSG00000211655,ENSG00000211656,ENSG00000211657,ENSG00000211658,ENSG00000211659,ENSG00000211660,ENSG00000211661,ENSG00000211662…
GO:CC	extracellular region	GO:0005576	1.17432e-11	4213	815	243	ENSG00000063761,ENSG00000115414,ENSG00000138363,ENSG00000118094,ENSG00000149582,ENSG00000176788,ENSG00000073060,ENSG00000150991,ENSG00000122694,ENSG00000122707,ENSG00000047457,ENSG00000153002,ENSG00000163751,ENSG00000163754,ENSG00000144410,ENSG00000164816,ENSG00000164821,ENSG00000164822,ENSG00000164825,ENSG00000206047,ENSG00000239839,ENSG00000240247,ENSG00000101017,ENSG00000158296,ENSG00000115339…
GO:CC	extracellular space	GO:0005615	0.000833269	3303	815	170	ENSG00000115414,ENSG00000138363,ENSG00000118094,ENSG00000176788,ENSG00000073060,ENSG00000150991,ENSG00000122694,ENSG00000047457,ENSG00000153002,ENSG00000163751,ENSG00000144410,ENSG00000164816,ENSG00000164821,ENSG00000164822,ENSG00000164825,ENSG00000206047,ENSG00000239839,ENSG00000240247,ENSG00000101017,ENSG00000158296,ENSG00000115339,ENSG00000164120,ENSG00000100121,ENSG00000169575,ENSG00000211637…
GO:CC	keratin filament	GO:0045095	0.00101794	98	815	15	ENSG00000187175,ENSG00000187766,ENSG00000188155,ENSG00000189169,ENSG00000205439,ENSG00000205445,ENSG00000212935,ENSG00000215454,ENSG00000215455,ENSG00000221837,ENSG00000221859,ENSG00000221864,ENSG00000241123,ENSG00000243489,ENSG00000272804
GO:CC	plasma membrane	GO:0005886	0.00651781	5742	815	264	ENSG00000115414,ENSG00000138363,ENSG00000019144,ENSG00000118094,ENSG00000149573,ENSG00000149575,ENSG00000149582,ENSG00000160588,ENSG00000160593,ENSG00000160654,ENSG00000167286,ENSG00000177098,ENSG00000198851,ENSG00000176788,ENSG00000073060,ENSG00000150991,ENSG00000156172,ENSG00000122705,ENSG00000122707,ENSG00000047457,ENSG00000071794,ENSG00000144891,ENSG00000144410,ENSG00000163249,ENSG00000163251…
KEGG	Osteoclast differentiation	KEGG:04380	0.000409779	132	300	17	ENSG00000118260,ENSG00000145675,ENSG00000051382,ENSG00000185386,ENSG00000188130,ENSG00000104972,ENSG00000104974,ENSG00000105609,ENSG00000131042,ENSG00000170909,ENSG00000186818,ENSG00000187116,ENSG00000204577,ENSG00000239961,ENSG00000239998,ENSG00000244482,ENSG00000095970
KEGG	B cell receptor signaling pathway	KEGG:04662	0.00274189	81	300	12	ENSG00000145675,ENSG00000051382,ENSG00000104972,ENSG00000104974,ENSG00000105609,ENSG00000131042,ENSG00000186818,ENSG00000187116,ENSG00000204577,ENSG00000239961,ENSG00000239998,ENSG00000244482
KEGG	Transcriptional misregulation in cancer	KEGG:05202	0.00521208	192	300	19	ENSG00000118058,ENSG00000164816,ENSG00000164821,ENSG00000164822,ENSG00000206047,ENSG00000239839,ENSG00000240247,ENSG00000101017,ENSG00000005073,ENSG00000078399,ENSG00000253293,ENSG00000164120,ENSG00000071564,ENSG00000104903,ENSG00000196591,ENSG00000164399,ENSG00000164400,ENSG00000116717,ENSG00000244405
REAC	Immunoregulatory interactions between a Lymphoid and a non-Lymphoid cell	REAC:R-HSA-198933	3.20066e-31	181	434	55	ENSG00000160593,ENSG00000160654,ENSG00000167286,ENSG00000198851,ENSG00000211640,ENSG00000211644,ENSG00000211648,ENSG00000211651,ENSG00000211652,ENSG00000211653,ENSG00000211658,ENSG00000211659,ENSG00000211660,ENSG00000211662,ENSG00000211663,ENSG00000211666,ENSG00000211668,ENSG00000211673,ENSG00000211677,ENSG00000211679,ENSG00000278196,ENSG00000104974,ENSG00000105609,ENSG00000131042,ENSG00000167613…
REAC	CD22 mediated BCR regulation	REAC:R-HSA-5690714	3.87728e-28	60	434	33	ENSG00000211640,ENSG00000211644,ENSG00000211648,ENSG00000211651,ENSG00000211652,ENSG00000211653,ENSG00000211658,ENSG00000211659,ENSG00000211660,ENSG00000211662,ENSG00000211663,ENSG00000211666,ENSG00000211668,ENSG00000211673,ENSG00000211677,ENSG00000211679,ENSG00000278196,ENSG00000211899,ENSG00000211934,ENSG00000211937,ENSG00000211938,ENSG00000211941,ENSG00000211942,ENSG00000211949,ENSG00000211955…
REAC	Role of LAT2/NTAL/LAB on calcium mobilization	REAC:R-HSA-2730905	6.84714e-27	69	434	34	ENSG00000211640,ENSG00000211644,ENSG00000211648,ENSG00000211651,ENSG00000211652,ENSG00000211653,ENSG00000211658,ENSG00000211659,ENSG00000211660,ENSG00000211662,ENSG00000211663,ENSG00000211666,ENSG00000211668,ENSG00000211673,ENSG00000211677,ENSG00000211679,ENSG00000278196,ENSG00000145675,ENSG00000051382,ENSG00000211934,ENSG00000211937,ENSG00000211938,ENSG00000211941,ENSG00000211942,ENSG00000211949…
REAC	Classical antibody-mediated complement activation	REAC:R-HSA-173623	2.39789e-26	61	434	32	ENSG00000211640,ENSG00000211644,ENSG00000211648,ENSG00000211651,ENSG00000211652,ENSG00000211653,ENSG00000211658,ENSG00000211659,ENSG00000211660,ENSG00000211662,ENSG00000211663,ENSG00000211666,ENSG00000211668,ENSG00000211673,ENSG00000211677,ENSG00000211679,ENSG00000278196,ENSG00000211934,ENSG00000211937,ENSG00000211938,ENSG00000211941,ENSG00000211942,ENSG00000211949,ENSG00000211955,ENSG00000270550…
REAC	FCGR activation	REAC:R-HSA-2029481	4.84666e-26	67	434	33	ENSG00000160654,ENSG00000211640,ENSG00000211644,ENSG00000211648,ENSG00000211651,ENSG00000211652,ENSG00000211653,ENSG00000211658,ENSG00000211659,ENSG00000211660,ENSG00000211662,ENSG00000211663,ENSG00000211666,ENSG00000211668,ENSG00000211673,ENSG00000211677,ENSG00000211679,ENSG00000278196,ENSG00000211934,ENSG00000211937,ENSG00000211938,ENSG00000211941,ENSG00000211942,ENSG00000211949,ENSG00000211955…
REAC	Role of phospholipids in phagocytosis	REAC:R-HSA-2029485	3.08426e-25	81	434	35	ENSG00000160654,ENSG00000211640,ENSG00000211644,ENSG00000211648,ENSG00000211651,ENSG00000211652,ENSG00000211653,ENSG00000211658,ENSG00000211659,ENSG00000211660,ENSG00000211662,ENSG00000211663,ENSG00000211666,ENSG00000211668,ENSG00000211673,ENSG00000211677,ENSG00000211679,ENSG00000278196,ENSG00000145675,ENSG00000051382,ENSG00000211934,ENSG00000211937,ENSG00000211938,ENSG00000211941,ENSG00000211942…
REAC	Creation of C4 and C2 activators	REAC:R-HSA-166786	2.15246e-24	68	434	32	ENSG00000211640,ENSG00000211644,ENSG00000211648,ENSG00000211651,ENSG00000211652,ENSG00000211653,ENSG00000211658,ENSG00000211659,ENSG00000211660,ENSG00000211662,ENSG00000211663,ENSG00000211666,ENSG00000211668,ENSG00000211673,ENSG00000211677,ENSG00000211679,ENSG00000278196,ENSG00000211934,ENSG00000211937,ENSG00000211938,ENSG00000211941,ENSG00000211942,ENSG00000211949,ENSG00000211955,ENSG00000270550…
REAC	Scavenging of heme from plasma	REAC:R-HSA-2168880	3.86902e-24	69	434	32	ENSG00000211640,ENSG00000211644,ENSG00000211648,ENSG00000211651,ENSG00000211652,ENSG00000211653,ENSG00000211658,ENSG00000211659,ENSG00000211660,ENSG00000211662,ENSG00000211663,ENSG00000211666,ENSG00000211668,ENSG00000211673,ENSG00000211677,ENSG00000211679,ENSG00000278196,ENSG00000211934,ENSG00000211937,ENSG00000211938,ENSG00000211941,ENSG00000211942,ENSG00000211949,ENSG00000211955,ENSG00000270550…
REAC	Antigen activates B Cell Receptor (BCR) leading to generation of second messengers	REAC:R-HSA-983695	2.59794e-23	84	434	34	ENSG00000211640,ENSG00000211644,ENSG00000211648,ENSG00000211651,ENSG00000211652,ENSG00000211653,ENSG00000211658,ENSG00000211659,ENSG00000211660,ENSG00000211662,ENSG00000211663,ENSG00000211666,ENSG00000211668,ENSG00000211673,ENSG00000211677,ENSG00000211679,ENSG00000278196,ENSG00000145675,ENSG00000211899,ENSG00000211934,ENSG00000211937,ENSG00000211938,ENSG00000211941,ENSG00000211942,ENSG00000211949…
REAC	Initial triggering of complement	REAC:R-HSA-166663	1.70592e-22	76	434	32	ENSG00000211640,ENSG00000211644,ENSG00000211648,ENSG00000211651,ENSG00000211652,ENSG00000211653,ENSG00000211658,ENSG00000211659,ENSG00000211660,ENSG00000211662,ENSG00000211663,ENSG00000211666,ENSG00000211668,ENSG00000211673,ENSG00000211677,ENSG00000211679,ENSG00000278196,ENSG00000211934,ENSG00000211937,ENSG00000211938,ENSG00000211941,ENSG00000211942,ENSG00000211949,ENSG00000211955,ENSG00000270550…
REAC	FCGR3A-mediated IL10 synthesis	REAC:R-HSA-9664323	1.42882e-21	93	434	34	ENSG00000160654,ENSG00000118260,ENSG00000211640,ENSG00000211644,ENSG00000211648,ENSG00000211651,ENSG00000211652,ENSG00000211653,ENSG00000211658,ENSG00000211659,ENSG00000211660,ENSG00000211662,ENSG00000211663,ENSG00000211666,ENSG00000211668,ENSG00000211673,ENSG00000211677,ENSG00000211679,ENSG00000278196,ENSG00000211934,ENSG00000211937,ENSG00000211938,ENSG00000211941,ENSG00000211942,ENSG00000211949…
REAC	FCERI mediated MAPK activation	REAC:R-HSA-2871796	4.72775e-21	83	434	32	ENSG00000211640,ENSG00000211644,ENSG00000211648,ENSG00000211651,ENSG00000211652,ENSG00000211653,ENSG00000211658,ENSG00000211659,ENSG00000211660,ENSG00000211662,ENSG00000211663,ENSG00000211666,ENSG00000211668,ENSG00000211673,ENSG00000211677,ENSG00000211679,ENSG00000278196,ENSG00000211934,ENSG00000211937,ENSG00000211938,ENSG00000211941,ENSG00000211942,ENSG00000211949,ENSG00000211955,ENSG00000270550…
REAC	FCERI mediated Ca+2 mobilization	REAC:R-HSA-2871809	4.72775e-21	83	434	32	ENSG00000211640,ENSG00000211644,ENSG00000211648,ENSG00000211651,ENSG00000211652,ENSG00000211653,ENSG00000211658,ENSG00000211659,ENSG00000211660,ENSG00000211662,ENSG00000211663,ENSG00000211666,ENSG00000211668,ENSG00000211673,ENSG00000211677,ENSG00000211679,ENSG00000278196,ENSG00000211934,ENSG00000211937,ENSG00000211938,ENSG00000211941,ENSG00000211942,ENSG00000211949,ENSG00000211955,ENSG00000270550…
REAC	Binding and Uptake of Ligands by Scavenger Receptors	REAC:R-HSA-2173782	9.86909e-20	97	434	33	ENSG00000211640,ENSG00000211644,ENSG00000211648,ENSG00000211651,ENSG00000211652,ENSG00000211653,ENSG00000211658,ENSG00000211659,ENSG00000211660,ENSG00000211662,ENSG00000211663,ENSG00000211666,ENSG00000211668,ENSG00000211673,ENSG00000211677,ENSG00000211679,ENSG00000278196,ENSG00000179218,ENSG00000211934,ENSG00000211937,ENSG00000211938,ENSG00000211941,ENSG00000211942,ENSG00000211949,ENSG00000211955…
REAC	Regulation of Complement cascade	REAC:R-HSA-977606	4.2705e-19	101	434	33	ENSG00000211640,ENSG00000211644,ENSG00000211648,ENSG00000211651,ENSG00000211652,ENSG00000211653,ENSG00000211658,ENSG00000211659,ENSG00000211660,ENSG00000211662,ENSG00000211663,ENSG00000211666,ENSG00000211668,ENSG00000211673,ENSG00000211677,ENSG00000211679,ENSG00000278196,ENSG00000205403,ENSG00000211934,ENSG00000211937,ENSG00000211938,ENSG00000211941,ENSG00000211942,ENSG00000211949,ENSG00000211955…
REAC	FCGR3A-mediated phagocytosis	REAC:R-HSA-9664422	2.04812e-18	113	434	34	ENSG00000160654,ENSG00000062598,ENSG00000211640,ENSG00000211644,ENSG00000211648,ENSG00000211651,ENSG00000211652,ENSG00000211653,ENSG00000211658,ENSG00000211659,ENSG00000211660,ENSG00000211662,ENSG00000211663,ENSG00000211666,ENSG00000211668,ENSG00000211673,ENSG00000211677,ENSG00000211679,ENSG00000278196,ENSG00000211934,ENSG00000211937,ENSG00000211938,ENSG00000211941,ENSG00000211942,ENSG00000211949…
REAC	Parasite infection	REAC:R-HSA-9664407	2.04812e-18	113	434	34	ENSG00000160654,ENSG00000062598,ENSG00000211640,ENSG00000211644,ENSG00000211648,ENSG00000211651,ENSG00000211652,ENSG00000211653,ENSG00000211658,ENSG00000211659,ENSG00000211660,ENSG00000211662,ENSG00000211663,ENSG00000211666,ENSG00000211668,ENSG00000211673,ENSG00000211677,ENSG00000211679,ENSG00000278196,ENSG00000211934,ENSG00000211937,ENSG00000211938,ENSG00000211941,ENSG00000211942,ENSG00000211949…
REAC	Leishmania phagocytosis	REAC:R-HSA-9664417	2.04812e-18	113	434	34	ENSG00000160654,ENSG00000062598,ENSG00000211640,ENSG00000211644,ENSG00000211648,ENSG00000211651,ENSG00000211652,ENSG00000211653,ENSG00000211658,ENSG00000211659,ENSG00000211660,ENSG00000211662,ENSG00000211663,ENSG00000211666,ENSG00000211668,ENSG00000211673,ENSG00000211677,ENSG00000211679,ENSG00000278196,ENSG00000211934,ENSG00000211937,ENSG00000211938,ENSG00000211941,ENSG00000211942,ENSG00000211949…
REAC	Regulation of actin dynamics for phagocytic cup formation	REAC:R-HSA-2029482	5.24931e-18	116	434	34	ENSG00000160654,ENSG00000062598,ENSG00000211640,ENSG00000211644,ENSG00000211648,ENSG00000211651,ENSG00000211652,ENSG00000211653,ENSG00000211658,ENSG00000211659,ENSG00000211660,ENSG00000211662,ENSG00000211663,ENSG00000211666,ENSG00000211668,ENSG00000211673,ENSG00000211677,ENSG00000211679,ENSG00000278196,ENSG00000211934,ENSG00000211937,ENSG00000211938,ENSG00000211941,ENSG00000211942,ENSG00000211949…
REAC	Anti-inflammatory response favouring Leishmania parasite infection	REAC:R-HSA-9662851	5.43147e-18	132	434	36	ENSG00000160654,ENSG00000118260,ENSG00000128266,ENSG00000211640,ENSG00000211644,ENSG00000211648,ENSG00000211651,ENSG00000211652,ENSG00000211653,ENSG00000211658,ENSG00000211659,ENSG00000211660,ENSG00000211662,ENSG00000211663,ENSG00000211666,ENSG00000211668,ENSG00000211673,ENSG00000211677,ENSG00000211679,ENSG00000278196,ENSG00000172380,ENSG00000211934,ENSG00000211937,ENSG00000211938,ENSG00000211941…
REAC	Leishmania parasite growth and survival	REAC:R-HSA-9664433	5.43147e-18	132	434	36	ENSG00000160654,ENSG00000118260,ENSG00000128266,ENSG00000211640,ENSG00000211644,ENSG00000211648,ENSG00000211651,ENSG00000211652,ENSG00000211653,ENSG00000211658,ENSG00000211659,ENSG00000211660,ENSG00000211662,ENSG00000211663,ENSG00000211666,ENSG00000211668,ENSG00000211673,ENSG00000211677,ENSG00000211679,ENSG00000278196,ENSG00000172380,ENSG00000211934,ENSG00000211937,ENSG00000211938,ENSG00000211941…
REAC	Complement cascade	REAC:R-HSA-166658	1.21041e-17	111	434	33	ENSG00000211640,ENSG00000211644,ENSG00000211648,ENSG00000211651,ENSG00000211652,ENSG00000211653,ENSG00000211658,ENSG00000211659,ENSG00000211660,ENSG00000211662,ENSG00000211663,ENSG00000211666,ENSG00000211668,ENSG00000211673,ENSG00000211677,ENSG00000211679,ENSG00000278196,ENSG00000205403,ENSG00000211934,ENSG00000211937,ENSG00000211938,ENSG00000211941,ENSG00000211942,ENSG00000211949,ENSG00000211955…
REAC	Fcgamma receptor (FCGR) dependent phagocytosis	REAC:R-HSA-2029480	4.69352e-17	140	434	36	ENSG00000160654,ENSG00000062598,ENSG00000211640,ENSG00000211644,ENSG00000211648,ENSG00000211651,ENSG00000211652,ENSG00000211653,ENSG00000211658,ENSG00000211659,ENSG00000211660,ENSG00000211662,ENSG00000211663,ENSG00000211666,ENSG00000211668,ENSG00000211673,ENSG00000211677,ENSG00000211679,ENSG00000278196,ENSG00000145675,ENSG00000051382,ENSG00000211934,ENSG00000211937,ENSG00000211938,ENSG00000211941…
REAC	Potential therapeutics for SARS	REAC:R-HSA-9679191	6.62057e-17	150	434	37	ENSG00000211640,ENSG00000211644,ENSG00000211648,ENSG00000211651,ENSG00000211652,ENSG00000211653,ENSG00000211658,ENSG00000211659,ENSG00000211660,ENSG00000211662,ENSG00000211663,ENSG00000211666,ENSG00000211668,ENSG00000211673,ENSG00000211677,ENSG00000211679,ENSG00000278196,ENSG00000071655,ENSG00000196591,ENSG00000174744,ENSG00000211899,ENSG00000211934,ENSG00000211937,ENSG00000211938,ENSG00000211941…
REAC	Cell surface interactions at the vascular wall	REAC:R-HSA-202733	9.6134e-16	190	434	40	ENSG00000115414,ENSG00000160593,ENSG00000169575,ENSG00000211640,ENSG00000211644,ENSG00000211648,ENSG00000211651,ENSG00000211652,ENSG00000211653,ENSG00000211658,ENSG00000211659,ENSG00000211660,ENSG00000211662,ENSG00000211663,ENSG00000211666,ENSG00000211668,ENSG00000211673,ENSG00000211677,ENSG00000211679,ENSG00000278196,ENSG00000145675,ENSG00000051382,ENSG00000211899,ENSG00000211934,ENSG00000211937…
REAC	FCERI mediated NF-kB activation	REAC:R-HSA-2871837	1.14334e-14	136	434	33	ENSG00000150991,ENSG00000211640,ENSG00000211644,ENSG00000211648,ENSG00000211651,ENSG00000211652,ENSG00000211653,ENSG00000211658,ENSG00000211659,ENSG00000211660,ENSG00000211662,ENSG00000211663,ENSG00000211666,ENSG00000211668,ENSG00000211673,ENSG00000211677,ENSG00000211679,ENSG00000278196,ENSG00000211934,ENSG00000211937,ENSG00000211938,ENSG00000211941,ENSG00000211942,ENSG00000211949,ENSG00000211955…
REAC	Signaling by the B Cell Receptor (BCR)	REAC:R-HSA-983705	7.47885e-14	163	434	35	ENSG00000150991,ENSG00000211640,ENSG00000211644,ENSG00000211648,ENSG00000211651,ENSG00000211652,ENSG00000211653,ENSG00000211658,ENSG00000211659,ENSG00000211660,ENSG00000211662,ENSG00000211663,ENSG00000211666,ENSG00000211668,ENSG00000211673,ENSG00000211677,ENSG00000211679,ENSG00000278196,ENSG00000145675,ENSG00000211899,ENSG00000211934,ENSG00000211937,ENSG00000211938,ENSG00000211941,ENSG00000211942…
REAC	Parasitic Infection Pathways	REAC:R-HSA-9824443	5.55296e-13	215	434	39	ENSG00000160654,ENSG00000118260,ENSG00000062598,ENSG00000128266,ENSG00000211640,ENSG00000211644,ENSG00000211648,ENSG00000211651,ENSG00000211652,ENSG00000211653,ENSG00000211658,ENSG00000211659,ENSG00000211660,ENSG00000211662,ENSG00000211663,ENSG00000211666,ENSG00000211668,ENSG00000211673,ENSG00000211677,ENSG00000211679,ENSG00000278196,ENSG00000172380,ENSG00000211934,ENSG00000211937,ENSG00000211938…
REAC	Leishmania infection	REAC:R-HSA-9658195	5.55296e-13	215	434	39	ENSG00000160654,ENSG00000118260,ENSG00000062598,ENSG00000128266,ENSG00000211640,ENSG00000211644,ENSG00000211648,ENSG00000211651,ENSG00000211652,ENSG00000211653,ENSG00000211658,ENSG00000211659,ENSG00000211660,ENSG00000211662,ENSG00000211663,ENSG00000211666,ENSG00000211668,ENSG00000211673,ENSG00000211677,ENSG00000211679,ENSG00000278196,ENSG00000172380,ENSG00000211934,ENSG00000211937,ENSG00000211938…
REAC	Fc epsilon receptor (FCERI) signaling	REAC:R-HSA-2454202	2.73747e-12	182	434	35	ENSG00000150991,ENSG00000211640,ENSG00000211644,ENSG00000211648,ENSG00000211651,ENSG00000211652,ENSG00000211653,ENSG00000211658,ENSG00000211659,ENSG00000211660,ENSG00000211662,ENSG00000211663,ENSG00000211666,ENSG00000211668,ENSG00000211673,ENSG00000211677,ENSG00000211679,ENSG00000278196,ENSG00000145675,ENSG00000051382,ENSG00000211934,ENSG00000211937,ENSG00000211938,ENSG00000211941,ENSG00000211942…
REAC	Adaptive Immune System	REAC:R-HSA-1280218	1.21478e-08	809	434	73	ENSG00000110344,ENSG00000160593,ENSG00000160654,ENSG00000167286,ENSG00000198851,ENSG00000150991,ENSG00000122705,ENSG00000211640,ENSG00000211644,ENSG00000211648,ENSG00000211651,ENSG00000211652,ENSG00000211653,ENSG00000211658,ENSG00000211659,ENSG00000211660,ENSG00000211662,ENSG00000211663,ENSG00000211666,ENSG00000211668,ENSG00000211673,ENSG00000211677,ENSG00000211679,ENSG00000278196,ENSG00000179218…
REAC	Innate Immune System	REAC:R-HSA-168249	3.48377e-06	1101	434	83	ENSG00000160654,ENSG00000150991,ENSG00000163754,ENSG00000118260,ENSG00000164816,ENSG00000164821,ENSG00000164822,ENSG00000164825,ENSG00000206047,ENSG00000239839,ENSG00000240247,ENSG00000062598,ENSG00000211640,ENSG00000211644,ENSG00000211648,ENSG00000211651,ENSG00000211652,ENSG00000211653,ENSG00000211658,ENSG00000211659,ENSG00000211660,ENSG00000211662,ENSG00000211663,ENSG00000211666,ENSG00000211668…
REAC	Immune System	REAC:R-HSA-168256	1.04126e-05	2052	434	129	ENSG00000115414,ENSG00000110344,ENSG00000160593,ENSG00000160654,ENSG00000167286,ENSG00000198851,ENSG00000150991,ENSG00000122705,ENSG00000163754,ENSG00000118260,ENSG00000164816,ENSG00000164821,ENSG00000164822,ENSG00000164825,ENSG00000206047,ENSG00000239839,ENSG00000240247,ENSG00000062598,ENSG00000211640,ENSG00000211644,ENSG00000211648,ENSG00000211651,ENSG00000211652,ENSG00000211653,ENSG00000211658…
REAC	SARS-CoV Infections	REAC:R-HSA-9679506	2.99998e-05	459	434	44	ENSG00000150991,ENSG00000173193,ENSG00000211640,ENSG00000211644,ENSG00000211648,ENSG00000211651,ENSG00000211652,ENSG00000211653,ENSG00000211658,ENSG00000211659,ENSG00000211660,ENSG00000211662,ENSG00000211663,ENSG00000211666,ENSG00000211668,ENSG00000211673,ENSG00000211677,ENSG00000211679,ENSG00000278196,ENSG00000071655,ENSG00000105193,ENSG00000170889,ENSG00000196591,ENSG00000093000,ENSG00000174744…
REAC	Hemostasis	REAC:R-HSA-109582	0.000135582	672	434	55	ENSG00000115414,ENSG00000160593,ENSG00000169575,ENSG00000211640,ENSG00000211644,ENSG00000211648,ENSG00000211651,ENSG00000211652,ENSG00000211653,ENSG00000211658,ENSG00000211659,ENSG00000211660,ENSG00000211662,ENSG00000211663,ENSG00000211666,ENSG00000211668,ENSG00000211673,ENSG00000211677,ENSG00000211679,ENSG00000278196,ENSG00000145675,ENSG00000131381,ENSG00000122862,ENSG00000228278,ENSG00000229314…
REAC	Alpha-defensins	REAC:R-HSA-1462054	0.000379276	10	434	6	ENSG00000164816,ENSG00000164821,ENSG00000164822,ENSG00000206047,ENSG00000239839,ENSG00000240247
REAC	Vesicle-mediated transport	REAC:R-HSA-5653656	0.00238957	718	434	54	ENSG00000095139,ENSG00000160654,ENSG00000167286,ENSG00000150991,ENSG00000122705,ENSG00000144891,ENSG00000100228,ENSG00000211640,ENSG00000211644,ENSG00000211648,ENSG00000211651,ENSG00000211652,ENSG00000211653,ENSG00000211658,ENSG00000211659,ENSG00000211660,ENSG00000211662,ENSG00000211663,ENSG00000211666,ENSG00000211668,ENSG00000211673,ENSG00000211677,ENSG00000211679,ENSG00000278196,ENSG00000104915…
TF	Factor: PURBETA motif: NCWGRGGCTGGGG	TF:M12726	6.78755e-05	7893	660	329	ENSG00000019144,ENSG00000095139,ENSG00000118094,ENSG00000149575,ENSG00000149582,ENSG00000160654,ENSG00000177098,ENSG00000198851,ENSG00000268799,ENSG00000284373,ENSG00000073060,ENSG00000081760,ENSG00000156172,ENSG00000164938,ENSG00000122707,ENSG00000159921,ENSG00000144891,ENSG00000163754,ENSG00000118263,ENSG00000118260,ENSG00000144401,ENSG00000163249,ENSG00000155189,ENSG00000164822,ENSG00000164825…
TF	Factor: Ikaros motif: TGGGAGN	TF:M07260	0.00992676	13743	660	505	ENSG00000063761,ENSG00000100603,ENSG00000115414,ENSG00000138363,ENSG00000019144,ENSG00000095139,ENSG00000110344,ENSG00000118058,ENSG00000118094,ENSG00000118096,ENSG00000149573,ENSG00000149575,ENSG00000160593,ENSG00000160654,ENSG00000167286,ENSG00000198851,ENSG00000176788,ENSG00000249662,ENSG00000268799,ENSG00000073060,ENSG00000150990,ENSG00000150991,ENSG00000184992,ENSG00000156172,ENSG00000164938…
TF	Factor: PURBETA motif: NCWGRGGCTGGGG match class: 1	TF:M12726_1	0.0111187	2535	660	124	ENSG00000118094,ENSG00000177098,ENSG00000268799,ENSG00000073060,ENSG00000164825,ENSG00000062598,ENSG00000080189,ENSG00000101017,ENSG00000149654,ENSG00000197496,ENSG00000197576,ENSG00000164120,ENSG00000254709,ENSG00000099840,ENSG00000181588,ENSG00000205922,ENSG00000198812,ENSG00000104903,ENSG00000105610,ENSG00000161860,ENSG00000059377,ENSG00000165801,ENSG00000173431,ENSG00000182545,ENSG00000198805…

## Sheet: 48hpi-72hpi
source	term_name	term_id	highlighted	adjusted_p_value	negative_log10_of_adjusted_p_value	term_size	query_size	intersection_size	effective_domain_size	intersections
GO:MF	antigen binding	GO:0003823	true	2.07904e-41	40.6821	174	450	52	20212	ENSG00000204592,ENSG00000211640,ENSG00000211644,ENSG00000211648,ENSG00000211651,ENSG00000211652,ENSG00000211653,ENSG00000211658,ENSG00000211659,ENSG00000211660,ENSG00000211662,ENSG00000211663,ENSG00000211666,ENSG00000211668,ENSG00000211673,ENSG00000211677,ENSG00000211679,ENSG00000254709,ENSG00000278196,ENSG00000159674,ENSG00000104974,ENSG00000239998,ENSG00000211890,ENSG00000211891,ENSG00000211892…
GO:MF	chemokine activity	GO:0008009	true	2.22147e-08	7.65336	50	450	13	20212	ENSG00000108688,ENSG00000108691,ENSG00000108700,ENSG00000108702,ENSG00000172156,ENSG00000181374,ENSG00000109272,ENSG00000124875,ENSG00000163735,ENSG00000163736,ENSG00000163737,ENSG00000163739,ENSG00000169429
GO:MF	immunoglobulin receptor binding	GO:0034987	true	1.51677e-07	6.81908	15	450	8	20212	ENSG00000117322,ENSG00000211890,ENSG00000211891,ENSG00000211892,ENSG00000211893,ENSG00000211895,ENSG00000211896,ENSG00000211899
GO:MF	inhibitory MHC class I receptor activity	GO:0032396	true	3.85502e-07	6.41397	7	450	6	20212	ENSG00000104974,ENSG00000131042,ENSG00000186818,ENSG00000187116,ENSG00000239961,ENSG00000239998
GO:MF	chemokine receptor binding	GO:0042379	false	6.69493e-07	6.17425	77	450	14	20212	ENSG00000160181,ENSG00000108688,ENSG00000108691,ENSG00000108700,ENSG00000108702,ENSG00000172156,ENSG00000181374,ENSG00000109272,ENSG00000124875,ENSG00000163735,ENSG00000163736,ENSG00000163737,ENSG00000163739,ENSG00000169429
GO:MF	CXCR chemokine receptor binding	GO:0045236	false	9.72492e-07	6.01211	18	450	8	20212	ENSG00000160181,ENSG00000109272,ENSG00000124875,ENSG00000163735,ENSG00000163736,ENSG00000163737,ENSG00000163739,ENSG00000169429
GO:MF	IgG binding	GO:0019864	true	4.4535e-06	5.3513	9	450	6	20212	ENSG00000072694,ENSG00000143226,ENSG00000158869,ENSG00000162747,ENSG00000203747,ENSG00000150337
GO:MF	MHC class I receptor activity	GO:0032393	false	2.35814e-05	4.62743	11	450	6	20212	ENSG00000104974,ENSG00000131042,ENSG00000186818,ENSG00000187116,ENSG00000239961,ENSG00000239998
GO:MF	RNA endonuclease activity, producing 3'-phosphomonoesters	GO:0016892	true	5.15779e-05	4.28754	7	450	5	20212	ENSG00000129538,ENSG00000169385,ENSG00000173431,ENSG00000258818,ENSG00000170892
GO:MF	ribonuclease A activity	GO:0004522	false	0.000115483	3.93748	4	450	4	20212	ENSG00000129538,ENSG00000169385,ENSG00000173431,ENSG00000258818
GO:MF	immunoglobulin binding	GO:0019865	false	0.000307322	3.51241	24	450	7	20212	ENSG00000072694,ENSG00000143226,ENSG00000158869,ENSG00000162747,ENSG00000203747,ENSG00000150337,ENSG00000239998
GO:MF	IgG receptor activity	GO:0019770	true	0.00522101	2.28225	3	450	3	20212	ENSG00000072694,ENSG00000203747,ENSG00000150337
GO:MF	endonuclease activity, active with either ribo- or deoxyribonucleic acids and producing 3'-phosphomonoesters	GO:0016894	false	0.0171771	1.76505	18	450	5	20212	ENSG00000129538,ENSG00000169385,ENSG00000173431,ENSG00000258818,ENSG00000170892
GO:MF	immunoglobulin receptor activity	GO:0019763	false	0.0217972	1.6616	10	450	4	20212	ENSG00000072694,ENSG00000158869,ENSG00000203747,ENSG00000150337
GO:MF	cytokine receptor binding	GO:0005126	false	0.0266392	1.57448	278	450	18	20212	ENSG00000160181,ENSG00000102871,ENSG00000140939,ENSG00000145675,ENSG00000173511,ENSG00000108688,ENSG00000108691,ENSG00000108700,ENSG00000108702,ENSG00000172156,ENSG00000181374,ENSG00000109272,ENSG00000124875,ENSG00000163735,ENSG00000163736,ENSG00000163737,ENSG00000163739,ENSG00000169429
GO:MF	immune receptor activity	GO:0140375	false	0.0476944	1.32153	145	450	12	20212	ENSG00000117322,ENSG00000203710,ENSG00000072694,ENSG00000158869,ENSG00000203747,ENSG00000150337,ENSG00000104974,ENSG00000131042,ENSG00000186818,ENSG00000187116,ENSG00000239961,ENSG00000239998
[truncated: 119 more rows]
